# Supplementary material for: Ammonia-oxidizing archaea and bacteria differentially contribute to ammonia oxidation in soil under precipitation gradients and land legacy
Source: bioRxiv. 2023 Nov 12:2023.11.08.566028. Preprint. [Version 1] doi: 10.1101/2023.11.08.566028 (PMC10659370; doi:10.1101/2023.11.08.566028)
Supplement: Supplement 3 — Supplementary Table S3. Nonredundant MAGs from field cores and monolith samples. [file media-3.xlsx]

## Sheet: Monolith
MAGs_Monolith	path	total_length	num_contigs	N50	GC_content	percent_completion	percent_redundancy	t_domain	t_phylum	t_class	t_order	t_family	t_genus	t_species
GB_EKS_MAG_00001	/bulk/leet1/Share_LeeLab/Monolith_microbiome/00_Analysis_Shotgun/10_gen_sim_monolith/GB_EKS_MAG_00001-contigs.fa	5540428	75	126317	63.5602	100	1.40845	Bacteria	Proteobacteria	Gammaproteobacteria	Burkholderiales	Burkholderiaceae	Massilia	Massilia eurypsychrophila
GB_EKS_MAG_00002	/bulk/leet1/Share_LeeLab/Monolith_microbiome/00_Analysis_Shotgun/10_gen_sim_monolith/GB_EKS_MAG_00002-contigs.fa	4114002	527	9532	61.0481	97.1831	1.40845	Bacteria	Proteobacteria	Alphaproteobacteria	Rhizobiales	Methyloligellaceae	Methyloceanibacter	Methyloceanibacter sp002383105
GB_EKS_MAG_00003	/bulk/leet1/Share_LeeLab/Monolith_microbiome/00_Analysis_Shotgun/10_gen_sim_monolith/GB_EKS_MAG_00003-contigs.fa	5695462	351	19535	60.7414	97.1831	2.8169
GB_EKS_MAG_00004	/bulk/leet1/Share_LeeLab/Monolith_microbiome/00_Analysis_Shotgun/10_gen_sim_monolith/GB_EKS_MAG_00004-contigs.fa	2519768	74	44587	68.6548	94.3662	0	Bacteria	Actinobacteriota	Thermoleophilia	Gaiellales	Gaiellaceae
GB_EKS_MAG_00005	/bulk/leet1/Share_LeeLab/Monolith_microbiome/00_Analysis_Shotgun/10_gen_sim_monolith/GB_EKS_MAG_00005-contigs.fa	3630699	277	15719	64.1473	94.3662	1.40845	Bacteria	Actinobacteriota	Actinomycetia	Propionibacteriales	Propionibacteriaceae	Friedmanniella	Friedmanniella luteola
GB_EKS_MAG_00006	/bulk/leet1/Share_LeeLab/Monolith_microbiome/00_Analysis_Shotgun/10_gen_sim_monolith/GB_EKS_MAG_00006-contigs.fa	4647688	251	23067	55.73	95.7746	2.8169	Bacteria	Acidobacteriota	Blastocatellia	Pyrinomonadales	Pyrinomonadaceae	UBA11740
GB_EKS_MAG_00007	/bulk/leet1/Share_LeeLab/Monolith_microbiome/00_Analysis_Shotgun/10_gen_sim_monolith/GB_EKS_MAG_00007-contigs.fa	3861171	172	50564	68.108	95.7746	2.8169	Bacteria
GB_EKS_MAG_00008	/bulk/leet1/Share_LeeLab/Monolith_microbiome/00_Analysis_Shotgun/10_gen_sim_monolith/GB_EKS_MAG_00008-contigs.fa	2398128	229	14107	67.351	91.5493	0	Bacteria	Actinobacteriota	Thermoleophilia	Gaiellales	Gaiellaceae	3-1-20CM-4-69-9	3-1-20CM-4-69-9 sp005885245
GB_EKS_MAG_00009	/bulk/leet1/Share_LeeLab/Monolith_microbiome/00_Analysis_Shotgun/10_gen_sim_monolith/GB_EKS_MAG_00009-contigs.fa	5599083	110	93967	57.5265	97.1831	5.6338	Bacteria	Acidobacteriota	Acidobacteriae	Acidobacteriales	Koribacteraceae	Gp1-AA133	Gp1-AA133 sp003225465
GB_EKS_MAG_00010	/bulk/leet1/Share_LeeLab/Monolith_microbiome/00_Analysis_Shotgun/10_gen_sim_monolith/GB_EKS_MAG_00010-contigs.fa	5094249	168	39605	60.3547	91.5493	0	Bacteria	Desulfobacterota	Binatia	Binatales	Binataceae	Binatus
GB_EKS_MAG_00011	/bulk/leet1/Share_LeeLab/Monolith_microbiome/00_Analysis_Shotgun/10_gen_sim_monolith/GB_EKS_MAG_00011-contigs.fa	2636240	162	19421	65.8036	91.5493	0	Bacteria	Gemmatimonadota	Gemmatimonadetes	Gemmatimonadales	GWC2-71-9	20CM-2-65-7
GB_EKS_MAG_00012	/bulk/leet1/Share_LeeLab/Monolith_microbiome/00_Analysis_Shotgun/10_gen_sim_monolith/GB_EKS_MAG_00012-contigs.fa	4431661	176	32623	68.0436	95.7746	4.22535	Bacteria	Actinobacteriota	Actinomycetia	Mycobacteriales	Micromonosporaceae
GB_EKS_MAG_00013	/bulk/leet1/Share_LeeLab/Monolith_microbiome/00_Analysis_Shotgun/10_gen_sim_monolith/GB_EKS_MAG_00013-contigs.fa	5782145	351	23248	53.0117	92.9577	1.40845	Bacteria	Chloroflexota	Ktedonobacteria	Ktedonobacterales	Ktedonobacteraceae
GB_EKS_MAG_00014	/bulk/leet1/Share_LeeLab/Monolith_microbiome/00_Analysis_Shotgun/10_gen_sim_monolith/GB_EKS_MAG_00014-contigs.fa	8036766	636	16180	63.4794	91.5493	1.40845	Bacteria	Acidobacteriota	Vicinamibacteria	Vicinamibacterales	UBA2999	2-12-FULL-65-11	2-12-FULL-65-11 sp001767495
GB_EKS_MAG_00015	/bulk/leet1/Share_LeeLab/Monolith_microbiome/00_Analysis_Shotgun/10_gen_sim_monolith/GB_EKS_MAG_00015-contigs.fa	4136103	301	16492	64.9659	92.9577	2.8169	Bacteria	Acidobacteriota	Thermoanaerobaculia	UBA5066	Gp7-AA6	Gp7-AA6	Gp7-AA6 sp003222385
GB_EKS_MAG_00016	/bulk/leet1/Share_LeeLab/Monolith_microbiome/00_Analysis_Shotgun/10_gen_sim_monolith/GB_EKS_MAG_00016-contigs.fa	2313112	172	17499	67.8908	88.7324	0	Bacteria	Actinobacteriota	UBA4738	UBA4738	HRBIN12	AC-69	AC-69 sp005885325
GB_EKS_MAG_00017	/bulk/leet1/Share_LeeLab/Monolith_microbiome/00_Analysis_Shotgun/10_gen_sim_monolith/GB_EKS_MAG_00017-contigs.fa	4204423	456	11637	69.8903	91.5493	2.8169	Bacteria	Methylomirabilota	Methylomirabilia	Rokubacteriales	GWA2-73-35	UBA12499	UBA12499 sp001788415
GB_EKS_MAG_00018	/bulk/leet1/Share_LeeLab/Monolith_microbiome/00_Analysis_Shotgun/10_gen_sim_monolith/GB_EKS_MAG_00018-contigs.fa	2958862	247	18279	61.2089	94.3662	5.6338	Bacteria	Gemmatimonadota	Gemmatimonadetes	Gemmatimonadales	Gemmatimonadaceae	UBA4720	UBA4720 sp003221805
GB_EKS_MAG_00019	/bulk/leet1/Share_LeeLab/Monolith_microbiome/00_Analysis_Shotgun/10_gen_sim_monolith/GB_EKS_MAG_00019-contigs.fa	2834218	92	38425	68.1849	88.7324	1.40845	Bacteria	Actinobacteriota	Thermoleophilia	Gaiellales	Gaiellaceae	GMQP-bins7	GMQP-bins7 sp005888365
GB_EKS_MAG_00020	/bulk/leet1/Share_LeeLab/Monolith_microbiome/00_Analysis_Shotgun/10_gen_sim_monolith/GB_EKS_MAG_00020-contigs.fa	3402818	195	23198	68.9099	91.5493	4.22535	Bacteria	Actinobacteriota	Thermoleophilia	Solirubrobacterales	70-9
GB_EKS_MAG_00021	/bulk/leet1/Share_LeeLab/Monolith_microbiome/00_Analysis_Shotgun/10_gen_sim_monolith/GB_EKS_MAG_00021-contigs.fa	3898585	138	41255	54.6751	92.9577	5.6338	Bacteria	Verrucomicrobiota	Verrucomicrobiae	Chthoniobacterales	UBA10450	AV55
GB_EKS_MAG_00022	/bulk/leet1/Share_LeeLab/Monolith_microbiome/00_Analysis_Shotgun/10_gen_sim_monolith/GB_EKS_MAG_00022-contigs.fa	6386783	428	22023	70.6807	92.9577	5.6338
GB_EKS_MAG_00023	/bulk/leet1/Share_LeeLab/Monolith_microbiome/00_Analysis_Shotgun/10_gen_sim_monolith/GB_EKS_MAG_00023-contigs.fa	2721012	427	7918	70.1662	91.5493	5.6338	Bacteria	Actinobacteriota	Acidimicrobiia	IMCC26256	PALSA-555	PALSA-555	PALSA-555 sp003140175
GB_EKS_MAG_00024	/bulk/leet1/Share_LeeLab/Monolith_microbiome/00_Analysis_Shotgun/10_gen_sim_monolith/GB_EKS_MAG_00024-contigs.fa	5145332	600	10722	67.2578	91.5493	5.6338	Bacteria	Proteobacteria	Alphaproteobacteria	Rhodospirillales	UBA2165	GCA-2687515	GCA-2687515 sp002687515
GB_EKS_MAG_00025	/bulk/leet1/Share_LeeLab/Monolith_microbiome/00_Analysis_Shotgun/10_gen_sim_monolith/GB_EKS_MAG_00025-contigs.fa	5220059	207	31611	62.8756	90.1408	4.22535	Bacteria	Acidobacteriota	Vicinamibacteria	Vicinamibacterales
GB_EKS_MAG_00026	/bulk/leet1/Share_LeeLab/Monolith_microbiome/00_Analysis_Shotgun/10_gen_sim_monolith/GB_EKS_MAG_00026-contigs.fa	5307597	519	12624	68.1593	92.9577	7.04225	Bacteria	Acidobacteriota	Vicinamibacteria	Vicinamibacterales	2-12-FULL-66-21	Gp6-AA38	Gp6-AA38 sp003223835
GB_EKS_MAG_00027	/bulk/leet1/Share_LeeLab/Monolith_microbiome/00_Analysis_Shotgun/10_gen_sim_monolith/GB_EKS_MAG_00027-contigs.fa	4275032	255	19978	65.4977	87.3239	1.40845	Bacteria	CSP1-3	CSP1-3	CSP1-3	NP-7
GB_EKS_MAG_00028	/bulk/leet1/Share_LeeLab/Monolith_microbiome/00_Analysis_Shotgun/10_gen_sim_monolith/GB_EKS_MAG_00028-contigs.fa	8236965	660	17296	51.3978	90.1408	4.22535	Bacteria	Chloroflexota	Ktedonobacteria	Ktedonobacterales	Ktedonobacteraceae	CF-113	CF-113 sp005881995
GB_EKS_MAG_00029	/bulk/leet1/Share_LeeLab/Monolith_microbiome/00_Analysis_Shotgun/10_gen_sim_monolith/GB_EKS_MAG_00029-contigs.fa	5348085	1277	4630	68.9845	90.1408	4.22535	Bacteria	Methylomirabilota	Methylomirabilia	Rokubacteriales	GWA2-73-35	AR37	AR37 sp003220345
GB_EKS_MAG_00030	/bulk/leet1/Share_LeeLab/Monolith_microbiome/00_Analysis_Shotgun/10_gen_sim_monolith/GB_EKS_MAG_00030-contigs.fa	2579276	221	14387	69.5696	88.7324	4.22535	Bacteria	Actinobacteriota	Acidimicrobiia	IMCC26256	PALSA-555	PALSA-555	PALSA-555 sp003140175
GB_EKS_MAG_00031	/bulk/leet1/Share_LeeLab/Monolith_microbiome/00_Analysis_Shotgun/10_gen_sim_monolith/GB_EKS_MAG_00031-contigs.fa	4717103	134	45993	63.7584	87.3239	2.8169	Bacteria	Proteobacteria	Alphaproteobacteria	Rhizobiales	Xanthobacteraceae	AP-16	AP-16 sp005884745
GB_EKS_MAG_00032	/bulk/leet1/Share_LeeLab/Monolith_microbiome/00_Analysis_Shotgun/10_gen_sim_monolith/GB_EKS_MAG_00032-contigs.fa	3474061	215	22026	71.5213	88.7324	4.22535	Bacteria	Actinobacteriota	Acidimicrobiia	Acidimicrobiales	UBA8139	UBA4742	UBA4742 sp002403895
GB_EKS_MAG_00033	/bulk/leet1/Share_LeeLab/Monolith_microbiome/00_Analysis_Shotgun/10_gen_sim_monolith/GB_EKS_MAG_00033-contigs.fa	2759588	119	28910	69.1855	84.507	0	Bacteria	Actinobacteriota	Thermoleophilia	Solirubrobacterales	70-9	AC-57	AC-57 sp005884305
GB_EKS_MAG_00034	/bulk/leet1/Share_LeeLab/Monolith_microbiome/00_Analysis_Shotgun/10_gen_sim_monolith/GB_EKS_MAG_00034-contigs.fa	3316927	361	11250	71.1166	87.3239	2.8169	Bacteria	Desulfobacterota	Binatia	UTPRO1	DP-6
GB_EKS_MAG_00035	/bulk/leet1/Share_LeeLab/Monolith_microbiome/00_Analysis_Shotgun/10_gen_sim_monolith/GB_EKS_MAG_00035-contigs.fa	2893992	168	27279	68.1082	85.9155	2.8169	Bacteria	Actinobacteriota	Thermoleophilia	Gaiellales	Gaiellaceae
GB_EKS_MAG_00036	/bulk/leet1/Share_LeeLab/Monolith_microbiome/00_Analysis_Shotgun/10_gen_sim_monolith/GB_EKS_MAG_00036-contigs.fa	3104303	324	10813	69.6882	84.507	1.40845	Bacteria	Actinobacteriota	Thermoleophilia	Solirubrobacterales
GB_EKS_MAG_00038	/bulk/leet1/Share_LeeLab/Monolith_microbiome/00_Analysis_Shotgun/10_gen_sim_monolith/GB_EKS_MAG_00038-contigs.fa	2043961	264	8737	68.6355	83.0986	0	Bacteria	Chloroflexota	Ellin6529	P2-11E	P2-11E	CF-39	CF-39 sp005882255
GB_EKS_MAG_00039	/bulk/leet1/Share_LeeLab/Monolith_microbiome/00_Analysis_Shotgun/10_gen_sim_monolith/GB_EKS_MAG_00039-contigs.fa	2513146	313	12562	68.9015	90.1408	7.04225	Bacteria	Actinobacteriota	Acidimicrobiia	IMCC26256
GB_EKS_MAG_00040	/bulk/leet1/Share_LeeLab/Monolith_microbiome/00_Analysis_Shotgun/10_gen_sim_monolith/GB_EKS_MAG_00040-contigs.fa	3416380	162	28417	67.5283	85.9155	4.22535	Bacteria	Actinobacteriota	Actinomycetia
GB_EKS_MAG_00041	/bulk/leet1/Share_LeeLab/Monolith_microbiome/00_Analysis_Shotgun/10_gen_sim_monolith/GB_EKS_MAG_00041-contigs.fa	1863759	256	8344	68.5087	83.0986	1.40845	Bacteria	Dormibacterota	Dormibacteria	Dormibacterales	Dormibacteraceae	40CM-4-65-16
GB_EKS_MAG_00042	/bulk/leet1/Share_LeeLab/Monolith_microbiome/00_Analysis_Shotgun/10_gen_sim_monolith/GB_EKS_MAG_00042-contigs.fa	3446940	241	21946	67.9343	83.0986	2.8169	Bacteria	Actinobacteriota	Acidimicrobiia	IMCC26256	PALSA-555	PALSA-555	PALSA-555 sp003140175
GB_EKS_MAG_00043	/bulk/leet1/Share_LeeLab/Monolith_microbiome/00_Analysis_Shotgun/10_gen_sim_monolith/GB_EKS_MAG_00043-contigs.fa	2016342	237	13521	55.6017	84.507	4.22535	Bacteria	Verrucomicrobiota	Verrucomicrobiae	Chthoniobacterales	UBA10450	AV55	AV55 sp003219435
GB_EKS_MAG_00044	/bulk/leet1/Share_LeeLab/Monolith_microbiome/00_Analysis_Shotgun/10_gen_sim_monolith/GB_EKS_MAG_00044-contigs.fa	3572244	332	13257	69.245	80.2817	1.40845	Bacteria	Actinobacteriota	Thermoleophilia	Gaiellales	Gaiellaceae	AC-21	AC-21 sp005884945
GB_EKS_MAG_00045	/bulk/leet1/Share_LeeLab/Monolith_microbiome/00_Analysis_Shotgun/10_gen_sim_monolith/GB_EKS_MAG_00045-contigs.fa	3929040	242	19499	53.9464	87.3239	8.4507
GB_EKS_MAG_00046	/bulk/leet1/Share_LeeLab/Monolith_microbiome/00_Analysis_Shotgun/10_gen_sim_monolith/GB_EKS_MAG_00046-contigs.fa	6720446	555	13590	59.485	80.2817	1.40845
GB_EKS_MAG_00047	/bulk/leet1/Share_LeeLab/Monolith_microbiome/00_Analysis_Shotgun/10_gen_sim_monolith/GB_EKS_MAG_00047-contigs.fa	4329188	392	13471	72.0402	88.7324	9.85915	Bacteria	Actinobacteriota	Actinomycetia	Mycobacteriales	Micromonosporaceae	AC-43	AC-43 sp005885555
GB_EKS_MAG_00048	/bulk/leet1/Share_LeeLab/Monolith_microbiome/00_Analysis_Shotgun/10_gen_sim_monolith/GB_EKS_MAG_00048-contigs.fa	1982018	133	17399	69.0377	80.2817	2.8169	Bacteria	Actinobacteriota	Actinomycetia
GB_EKS_MAG_00049	/bulk/leet1/Share_LeeLab/Monolith_microbiome/00_Analysis_Shotgun/10_gen_sim_monolith/GB_EKS_MAG_00049-contigs.fa	4528761	242	25092	68.2677	78.8732	1.40845	Bacteria	Methylomirabilota	Methylomirabilia	Rokubacteriales	GWA2-73-35	AR31	AR31 sp003221595
GB_EKS_MAG_00050	/bulk/leet1/Share_LeeLab/Monolith_microbiome/00_Analysis_Shotgun/10_gen_sim_monolith/GB_EKS_MAG_00050-contigs.fa	3454431	498	7655	62.9498	78.8732	1.40845	Bacteria	Acidobacteriota	Vicinamibacteria	Vicinamibacterales	2-12-FULL-66-21	2-12-FULL-66-21	2-12-FULL-66-21 sp001767455
GB_EKS_MAG_00051	/bulk/leet1/Share_LeeLab/Monolith_microbiome/00_Analysis_Shotgun/10_gen_sim_monolith/GB_EKS_MAG_00051-contigs.fa	3087499	304	10650	53.9565	78.8732	1.40845	Bacteria	Verrucomicrobiota	Verrucomicrobiae	Chthoniobacterales	UBA10450	AV55
GB_EKS_MAG_00052	/bulk/leet1/Share_LeeLab/Monolith_microbiome/00_Analysis_Shotgun/10_gen_sim_monolith/GB_EKS_MAG_00052-contigs.fa	2432446	232	12236	67.5011	78.8732	1.40845	Bacteria	Actinobacteriota	Acidimicrobiia	IMCC26256	PALSA-610	PALSA-610	PALSA-610 sp003134555
GB_EKS_MAG_00053	/bulk/leet1/Share_LeeLab/Monolith_microbiome/00_Analysis_Shotgun/10_gen_sim_monolith/GB_EKS_MAG_00053-contigs.fa	2971350	183	21922	69.7337	78.8732	1.40845	Bacteria	Actinobacteriota	UBA4738	UBA4738	HRBIN12
GB_EKS_MAG_00054	/bulk/leet1/Share_LeeLab/Monolith_microbiome/00_Analysis_Shotgun/10_gen_sim_monolith/GB_EKS_MAG_00054-contigs.fa	4581273	346	18026	67.3195	85.9155	9.85915	Bacteria	Proteobacteria	Alphaproteobacteria	Dongiales	Dongiaceae	SYSU-D60014	SYSU-D60014 sp003576685
GB_EKS_MAG_00056	/bulk/leet1/Share_LeeLab/Monolith_microbiome/00_Analysis_Shotgun/10_gen_sim_monolith/GB_EKS_MAG_00056-contigs.fa	6533174	312	26729	69.2784	80.2817	4.22535	Bacteria	Methylomirabilota	Methylomirabilia	Rokubacteriales	GWA2-73-35
GB_EKS_MAG_00057	/bulk/leet1/Share_LeeLab/Monolith_microbiome/00_Analysis_Shotgun/10_gen_sim_monolith/GB_EKS_MAG_00057-contigs.fa	2900481	218	15267	72.4404	77.4648	1.40845	Bacteria	Dormibacterota	Dormibacteria	Dormibacterales	Dormibacteraceae	CF-161	CF-161 sp005880175
GB_EKS_MAG_00058	/bulk/leet1/Share_LeeLab/Monolith_microbiome/00_Analysis_Shotgun/10_gen_sim_monolith/GB_EKS_MAG_00058-contigs.fa	3005750	151	29422	57.4311	78.8732	2.8169	Bacteria	Acidobacteriota	Acidobacteriae	Acidobacteriales	Koribacteraceae	QIAJ01	QIAJ01 sp003225495
GB_EKS_MAG_00059	/bulk/leet1/Share_LeeLab/Monolith_microbiome/00_Analysis_Shotgun/10_gen_sim_monolith/GB_EKS_MAG_00059-contigs.fa	2108604	122	18786	66.3107	78.8732	2.8169	Bacteria	Dormibacterota	Dormibacteria	Dormibacterales	Dormibacteraceae	40CM-4-65-16
GB_EKS_MAG_00060	/bulk/leet1/Share_LeeLab/Monolith_microbiome/00_Analysis_Shotgun/10_gen_sim_monolith/GB_EKS_MAG_00060-contigs.fa	2374573	260	11340	71.416	76.0563	0	Bacteria	Actinobacteriota	Acidimicrobiia	Acidimicrobiales	UBA8139	SKKL01	SKKL01 sp007121465
GB_EKS_MAG_00061	/bulk/leet1/Share_LeeLab/Monolith_microbiome/00_Analysis_Shotgun/10_gen_sim_monolith/GB_EKS_MAG_00061-contigs.fa	7049443	307	31704	63.522	78.8732	2.8169	Bacteria	Acidobacteriota	Vicinamibacteria	Vicinamibacterales	2-12-FULL-66-21	Gp6-AA38	Gp6-AA38 sp003223835
GB_EKS_MAG_00062	/bulk/leet1/Share_LeeLab/Monolith_microbiome/00_Analysis_Shotgun/10_gen_sim_monolith/GB_EKS_MAG_00062-contigs.fa	3409482	162	26800	52.2321	78.8732	2.8169	Bacteria	Acidobacteriota	Blastocatellia	Pyrinomonadales	Pyrinomonadaceae
GB_EKS_MAG_00063	/bulk/leet1/Share_LeeLab/Monolith_microbiome/00_Analysis_Shotgun/10_gen_sim_monolith/GB_EKS_MAG_00063-contigs.fa	2852759	168	22045	67.7873	78.8732	2.8169	Bacteria	Methylomirabilota	Methylomirabilia	Rokubacteriales	GWA2-73-35	AR37	AR37 sp003220345
GB_EKS_MAG_00064	/bulk/leet1/Share_LeeLab/Monolith_microbiome/00_Analysis_Shotgun/10_gen_sim_monolith/GB_EKS_MAG_00064-contigs.fa	2434379	680	3916	69.9081	76.0563	0	Bacteria	Actinobacteriota	Thermoleophilia	Gaiellales	Gaiellaceae
GB_EKS_MAG_00065	/bulk/leet1/Share_LeeLab/Monolith_microbiome/00_Analysis_Shotgun/10_gen_sim_monolith/GB_EKS_MAG_00065-contigs.fa	3602018	341	13086	66.9609	83.0986	8.4507	Bacteria	Actinobacteriota	Actinomycetia	Actinomycetales	Micrococcaceae	Arthrobacter
GB_EKS_MAG_00066	/bulk/leet1/Share_LeeLab/Monolith_microbiome/00_Analysis_Shotgun/10_gen_sim_monolith/GB_EKS_MAG_00066-contigs.fa	3105828	265	13966	54.1604	76.0563	1.40845
GB_EKS_MAG_00067	/bulk/leet1/Share_LeeLab/Monolith_microbiome/00_Analysis_Shotgun/10_gen_sim_monolith/GB_EKS_MAG_00067-contigs.fa	4321608	1264	3700	66.8379	81.6901	7.04225	Bacteria	Proteobacteria	Alphaproteobacteria	Rhizobiales	Xanthobacteraceae	VAZQ01	VAZQ01 sp005883115
GB_EKS_MAG_00068	/bulk/leet1/Share_LeeLab/Monolith_microbiome/00_Analysis_Shotgun/10_gen_sim_monolith/GB_EKS_MAG_00068-contigs.fa	3229206	315	12691	69.3251	74.6479	1.40845	Bacteria	Actinobacteriota	Thermoleophilia	Solirubrobacterales	70-9	AC-57	AC-57 sp005884305
GB_EKS_MAG_00069	/bulk/leet1/Share_LeeLab/Monolith_microbiome/00_Analysis_Shotgun/10_gen_sim_monolith/GB_EKS_MAG_00069-contigs.fa	2312807	252	10494	64.0973	73.2394	0	Bacteria	Actinobacteriota	Actinomycetia	Propionibacteriales	Propionibacteriaceae	Microlunatus	Microlunatus phosphovorus
GB_EKS_MAG_00070	/bulk/leet1/Share_LeeLab/Monolith_microbiome/00_Analysis_Shotgun/10_gen_sim_monolith/GB_EKS_MAG_00070-contigs.fa	2222098	527	5509	68.7627	76.0563	2.8169	Bacteria	Methylomirabilota	Methylomirabilia	Rokubacteriales	GWA2-73-35	AR37	AR37 sp003220345
GB_EKS_MAG_00071	/bulk/leet1/Share_LeeLab/Monolith_microbiome/00_Analysis_Shotgun/10_gen_sim_monolith/GB_EKS_MAG_00071-contigs.fa	2437092	215	26338	36.3969	80.2632	7.89474	Archaea	Thermoproteota	Nitrososphaeria	Nitrososphaerales	Nitrososphaeraceae	TA-21	TA-21 sp005877345
GB_EKS_MAG_00072	/bulk/leet1/Share_LeeLab/Monolith_microbiome/00_Analysis_Shotgun/10_gen_sim_monolith/GB_EKS_MAG_00072-contigs.fa	3077994	174	19406	70.2327	71.831	0	Bacteria	Actinobacteriota	Thermoleophilia	Solirubrobacterales	Solirubrobacteraceae
GB_EKS_MAG_00073	/bulk/leet1/Share_LeeLab/Monolith_microbiome/00_Analysis_Shotgun/10_gen_sim_monolith/GB_EKS_MAG_00073-contigs.fa	3919087	631	7305	54.6385	76.0563	4.22535	Bacteria	Verrucomicrobiota	Verrucomicrobiae	Chthoniobacterales	UBA10450	AV55
GB_EKS_MAG_00074	/bulk/leet1/Share_LeeLab/Monolith_microbiome/00_Analysis_Shotgun/10_gen_sim_monolith/GB_EKS_MAG_00074-contigs.fa	5421133	626	9712	70.0713	76.0563	4.22535	Bacteria	Acidobacteriota	Vicinamibacteria	Fen-336	Fen-336	AA32	AA32 sp003223555
GB_EKS_MAG_00075	/bulk/leet1/Share_LeeLab/Monolith_microbiome/00_Analysis_Shotgun/10_gen_sim_monolith/GB_EKS_MAG_00075-contigs.fa	5888474	650	11583	59.8151	73.2394	1.40845	Bacteria	Tectomicrobia	Entotheonellia	Entotheonellales	Entotheonellaceae
GB_EKS_MAG_00076	/bulk/leet1/Share_LeeLab/Monolith_microbiome/00_Analysis_Shotgun/10_gen_sim_monolith/GB_EKS_MAG_00076-contigs.fa	4434533	365	16861	67.08	74.6479	2.8169	Bacteria	Actinobacteriota	Actinomycetia
GB_EKS_MAG_00077	/bulk/leet1/Share_LeeLab/Monolith_microbiome/00_Analysis_Shotgun/10_gen_sim_monolith/GB_EKS_MAG_00077-contigs.fa	6857340	1747	4667	61.4622	77.4648	5.6338
GB_EKS_MAG_00078	/bulk/leet1/Share_LeeLab/Monolith_microbiome/00_Analysis_Shotgun/10_gen_sim_monolith/GB_EKS_MAG_00078-contigs.fa	1903970	376	5847	69.1241	76.0563	4.22535	Bacteria	Actinobacteriota	UBA4738	UBA4738	UBA4738	AC-55	AC-55 sp005888465
GB_EKS_MAG_00079	/bulk/leet1/Share_LeeLab/Monolith_microbiome/00_Analysis_Shotgun/10_gen_sim_monolith/GB_EKS_MAG_00079-contigs.fa	882042	92	11789	68.6176	74.6479	2.8169	Bacteria	Actinobacteriota	UBA4738	UBA4738	UBA4738
GB_EKS_MAG_00080	/bulk/leet1/Share_LeeLab/Monolith_microbiome/00_Analysis_Shotgun/10_gen_sim_monolith/GB_EKS_MAG_00080-contigs.fa	3702399	211	47908	37.9546	75	3.94737	Archaea	Thermoproteota	Nitrososphaeria	Nitrososphaerales	Nitrososphaeraceae
GB_EKS_MAG_00081	/bulk/leet1/Share_LeeLab/Monolith_microbiome/00_Analysis_Shotgun/10_gen_sim_monolith/GB_EKS_MAG_00081-contigs.fa	2739084	386	9516	55.2327	80.2817	9.85915	Bacteria	Verrucomicrobiota	Verrucomicrobiae	Chthoniobacterales	UBA10450	AV55	AV55 sp003219465
GB_EKS_MAG_00082	/bulk/leet1/Share_LeeLab/Monolith_microbiome/00_Analysis_Shotgun/10_gen_sim_monolith/GB_EKS_MAG_00082-contigs.fa	2086884	313	7814	69.4639	73.2394	2.8169	Bacteria	Actinobacteriota	Thermoleophilia	Gaiellales	Gaiellaceae
GB_EKS_MAG_00083	/bulk/leet1/Share_LeeLab/Monolith_microbiome/00_Analysis_Shotgun/10_gen_sim_monolith/GB_EKS_MAG_00083-contigs.fa	3140529	229	17811	66.9051	70.4225	0	Bacteria	Acidobacteriota	Thermoanaerobaculia	UBA5066	Gp7-AA6	Gp7-AA6	Gp7-AA6 sp003222385
GB_EKS_MAG_00084	/bulk/leet1/Share_LeeLab/Monolith_microbiome/00_Analysis_Shotgun/10_gen_sim_monolith/GB_EKS_MAG_00084-contigs.fa	2850746	445	7430	54.4564	73.2394	2.8169	Bacteria	Verrucomicrobiota	Verrucomicrobiae	Chthoniobacterales	UBA10450	AV55
GB_EKS_MAG_00086	/bulk/leet1/Share_LeeLab/Monolith_microbiome/00_Analysis_Shotgun/10_gen_sim_monolith/GB_EKS_MAG_00086-contigs.fa	3907911	434	9751	63.5777	78.8732	8.4507	Bacteria	Proteobacteria	Alphaproteobacteria	Dongiales	Dongiaceae	SYSU-D60014	SYSU-D60014 sp003576685
GB_EKS_MAG_00087	/bulk/leet1/Share_LeeLab/Monolith_microbiome/00_Analysis_Shotgun/10_gen_sim_monolith/GB_EKS_MAG_00087-contigs.fa	4241954	593	7643	54.819	74.6479	5.6338	Bacteria	Chloroflexota	Ktedonobacteria	Ktedonobacterales	Ktedonobacteraceae
GB_EKS_MAG_00088	/bulk/leet1/Share_LeeLab/Monolith_microbiome/00_Analysis_Shotgun/10_gen_sim_monolith/GB_EKS_MAG_00088-contigs.fa	2969113	277	12758	68.7108	76.0563	7.04225	Bacteria	Actinobacteriota	Thermoleophilia	Gaiellales	Gaiellaceae	AC-32	AC-32 sp005883335
GB_EKS_MAG_00089	/bulk/leet1/Share_LeeLab/Monolith_microbiome/00_Analysis_Shotgun/10_gen_sim_monolith/GB_EKS_MAG_00089-contigs.fa	1687384	338	5297	62.4264	70.4225	2.8169	Bacteria	Proteobacteria	Alphaproteobacteria	Rhizobiales	Methyloligellaceae	Methyloceanibacter	Methyloceanibacter sp002383105
GB_EKS_MAG_00090	/bulk/leet1/Share_LeeLab/Monolith_microbiome/00_Analysis_Shotgun/10_gen_sim_monolith/GB_EKS_MAG_00090-contigs.fa	2781581	538	6034	71.8366	76.0563	8.4507	Bacteria	Desulfobacterota	Binatia	UTPRO1	DP-6	DP-6	DP-6 sp005879795
GB_EKS_MAG_00091	/bulk/leet1/Share_LeeLab/Monolith_microbiome/00_Analysis_Shotgun/10_gen_sim_monolith/GB_EKS_MAG_00091-contigs.fa	3780501	565	7149	50.7494	70.4225	2.8169	Bacteria	Chloroflexota	Ktedonobacteria	Ktedonobacterales	Ktedonobacteraceae	CF-113	CF-113 sp005881995
GB_EKS_MAG_00092	/bulk/leet1/Share_LeeLab/Monolith_microbiome/00_Analysis_Shotgun/10_gen_sim_monolith/GB_EKS_MAG_00092-contigs.fa	3910971	302	15936	52.4323	70.4225	2.8169	Bacteria	Chloroflexota	Ktedonobacteria	Ktedonobacterales	Ktedonobacteraceae	CF-113	CF-113 sp005881995
GB_EKS_MAG_00093	/bulk/leet1/Share_LeeLab/Monolith_microbiome/00_Analysis_Shotgun/10_gen_sim_monolith/GB_EKS_MAG_00093-contigs.fa	4028769	648	7458	65.7754	71.831	4.22535	Bacteria	Proteobacteria	Alphaproteobacteria	Rhizobiales	Xanthobacteraceae
GB_EKS_MAG_00096	/bulk/leet1/Share_LeeLab/Monolith_microbiome/00_Analysis_Shotgun/10_gen_sim_monolith/GB_EKS_MAG_00096-contigs.fa	4465629	1119	4535	72.0399	76.0563	8.4507	Bacteria	Actinobacteriota	Thermoleophilia	Solirubrobacterales	Solirubrobacteraceae
GB_EKS_MAG_00097	/bulk/leet1/Share_LeeLab/Monolith_microbiome/00_Analysis_Shotgun/10_gen_sim_monolith/GB_EKS_MAG_00097-contigs.fa	3752920	733	6112	54.6235	70.4225	2.8169	Bacteria	Desulfobacterota	Binatia	UBA9968	UBA9968	DP-1	DP-1 sp005879605
GB_EKS_MAG_00099	/bulk/leet1/Share_LeeLab/Monolith_microbiome/00_Analysis_Shotgun/10_gen_sim_monolith/GB_EKS_MAG_00099-contigs.fa	1928559	317	7527	69.6713	70.4225	4.22535	Bacteria
GB_EKS_MAG_00101	/bulk/leet1/Share_LeeLab/Monolith_microbiome/00_Analysis_Shotgun/10_gen_sim_monolith/GB_EKS_MAG_00101-contigs.fa	1421604	199	7810	72.3683	71.831	5.6338	Bacteria	Actinobacteriota	Acidimicrobiia	Acidimicrobiales	Microtrichaceae	SKRR01	SKRR01 sp007118345
GB_EKS_MAG_00102	/bulk/leet1/Share_LeeLab/Monolith_microbiome/00_Analysis_Shotgun/10_gen_sim_monolith/GB_EKS_MAG_00102-contigs.fa	2295108	553	4572	66.3702	73.2394	7.04225	Bacteria	Proteobacteria	Gammaproteobacteria	Burkholderiales	SG8-39	SCGC-AG-212-J23
GB_EKS_MAG_00103	/bulk/leet1/Share_LeeLab/Monolith_microbiome/00_Analysis_Shotgun/10_gen_sim_monolith/GB_EKS_MAG_00103-contigs.fa	1224334	713	1751	41.5114	72.3684	7.89474	Archaea	Thermoproteota	Nitrososphaeria	Nitrososphaerales	Nitrososphaeraceae	Nitrososphaera
GB_EKS_MAG_00104	/bulk/leet1/Share_LeeLab/Monolith_microbiome/00_Analysis_Shotgun/10_gen_sim_monolith/GB_EKS_MAG_00104-contigs.fa	3015995	1743	1755	66.9277	71.831	8.4507	Bacteria	Actinobacteriota	Actinomycetia	Actinomycetales	Micrococcaceae
GB_HAYS_MAG_00001	/bulk/leet1/Share_LeeLab/Monolith_microbiome/00_Analysis_Shotgun/10_gen_sim_monolith/GB_HAYS_MAG_00001-contigs.fa	3140059	172	26402	63.6635	97.1831	1.40845	Bacteria	Gemmatimonadota	Gemmatimonadetes	Gemmatimonadales	GWC2-71-9	SPDF01	SPDF01 sp004525055
GB_HAYS_MAG_00002	/bulk/leet1/Share_LeeLab/Monolith_microbiome/00_Analysis_Shotgun/10_gen_sim_monolith/GB_HAYS_MAG_00002-contigs.fa	7100482	504	20856	61.2356	97.1831	2.8169
GB_HAYS_MAG_00003	/bulk/leet1/Share_LeeLab/Monolith_microbiome/00_Analysis_Shotgun/10_gen_sim_monolith/GB_HAYS_MAG_00003-contigs.fa	3160869	187	22220	69.6398	91.5493	0	Bacteria	Actinobacteriota	Thermoleophilia	Gaiellales	Gaiellaceae	AC-32	AC-32 sp005883335
GB_HAYS_MAG_00005	/bulk/leet1/Share_LeeLab/Monolith_microbiome/00_Analysis_Shotgun/10_gen_sim_monolith/GB_HAYS_MAG_00005-contigs.fa	4509888	365	16613	52.0222	92.9577	1.40845	Bacteria	Acidobacteriota	Blastocatellia	Pyrinomonadales	Pyrinomonadaceae	UBA11741	UBA11741 sp002427845
GB_HAYS_MAG_00007	/bulk/leet1/Share_LeeLab/Monolith_microbiome/00_Analysis_Shotgun/10_gen_sim_monolith/GB_HAYS_MAG_00007-contigs.fa	7604788	352	26648	67.5267	95.7746	5.6338	Bacteria	Methylomirabilota	Methylomirabilia	Rokubacteriales	GWA2-73-35
GB_HAYS_MAG_00008	/bulk/leet1/Share_LeeLab/Monolith_microbiome/00_Analysis_Shotgun/10_gen_sim_monolith/GB_HAYS_MAG_00008-contigs.fa	6792377	256	37424	62.8922	94.3662	4.22535	Bacteria	Acidobacteriota	Vicinamibacteria	Vicinamibacterales
GB_HAYS_MAG_00009	/bulk/leet1/Share_LeeLab/Monolith_microbiome/00_Analysis_Shotgun/10_gen_sim_monolith/GB_HAYS_MAG_00009-contigs.fa	8053679	231	46715	65.0054	97.1831	7.04225	Bacteria	Acidobacteriota	Vicinamibacteria	Vicinamibacterales	UBA2999	Gp6-AA56	Gp6-AA56 sp003222395
GB_HAYS_MAG_00010	/bulk/leet1/Share_LeeLab/Monolith_microbiome/00_Analysis_Shotgun/10_gen_sim_monolith/GB_HAYS_MAG_00010-contigs.fa	4040523	753	7319	58.6842	91.5493	1.40845	Bacteria	Proteobacteria	Alphaproteobacteria	Rhizobiales	Xanthobacteraceae	Pseudolabrys	Pseudolabrys sp003152455
GB_HAYS_MAG_00012	/bulk/leet1/Share_LeeLab/Monolith_microbiome/00_Analysis_Shotgun/10_gen_sim_monolith/GB_HAYS_MAG_00012-contigs.fa	3128774	50	99774	67.5497	91.5493	2.8169	Bacteria	Actinobacteriota	Actinomycetia	Jiangellales	Jiangellaceae	Jiangella
GB_HAYS_MAG_00013	/bulk/leet1/Share_LeeLab/Monolith_microbiome/00_Analysis_Shotgun/10_gen_sim_monolith/GB_HAYS_MAG_00013-contigs.fa	2543024	102	33602	66.8096	88.7324	0	Bacteria	Actinobacteriota	UBA4738	UBA4738	UBA4738	AC-55	AC-55 sp005888465
GB_HAYS_MAG_00015	/bulk/leet1/Share_LeeLab/Monolith_microbiome/00_Analysis_Shotgun/10_gen_sim_monolith/GB_HAYS_MAG_00015-contigs.fa	2831876	151	27308	68.6359	91.5493	2.8169	Bacteria	Actinobacteriota	Thermoleophilia	Gaiellales	Gaiellaceae
GB_HAYS_MAG_00016	/bulk/leet1/Share_LeeLab/Monolith_microbiome/00_Analysis_Shotgun/10_gen_sim_monolith/GB_HAYS_MAG_00016-contigs.fa	3252006	18	369607	67.3838	90.1408	1.40845	Bacteria	Proteobacteria	Gammaproteobacteria	Burkholderiales	Rhodocyclaceae
GB_HAYS_MAG_00017	/bulk/leet1/Share_LeeLab/Monolith_microbiome/00_Analysis_Shotgun/10_gen_sim_monolith/GB_HAYS_MAG_00017-contigs.fa	6047086	270	27997	52.8907	91.5493	4.22535	Bacteria	Acidobacteriota	Blastocatellia	Pyrinomonadales	Pyrinomonadaceae	PSRF01	PSRF01 sp003175865
GB_HAYS_MAG_00019	/bulk/leet1/Share_LeeLab/Monolith_microbiome/00_Analysis_Shotgun/10_gen_sim_monolith/GB_HAYS_MAG_00019-contigs.fa	3090709	281	14355	63.6551	87.3239	1.40845	Bacteria	Actinobacteriota	Actinomycetia
GB_HAYS_MAG_00020	/bulk/leet1/Share_LeeLab/Monolith_microbiome/00_Analysis_Shotgun/10_gen_sim_monolith/GB_HAYS_MAG_00020-contigs.fa	3914181	141	40768	71.1093	87.3239	2.8169	Bacteria	Actinobacteriota	Acidimicrobiia	Acidimicrobiales	UBA8139	UBA4742	UBA4742 sp002403895
GB_HAYS_MAG_00021	/bulk/leet1/Share_LeeLab/Monolith_microbiome/00_Analysis_Shotgun/10_gen_sim_monolith/GB_HAYS_MAG_00021-contigs.fa	3823539	158	32943	53.9454	88.7324	4.22535	Bacteria	Acidobacteriota	Blastocatellia	Pyrinomonadales	Pyrinomonadaceae	UBA11741	UBA11741 sp002427845
GB_HAYS_MAG_00022	/bulk/leet1/Share_LeeLab/Monolith_microbiome/00_Analysis_Shotgun/10_gen_sim_monolith/GB_HAYS_MAG_00022-contigs.fa	2625077	495	6326	64.4659	87.3239	2.8169	Bacteria	Proteobacteria	Alphaproteobacteria	Rhizobiales	Anderseniellaceae	SCPD01
GB_HAYS_MAG_00023	/bulk/leet1/Share_LeeLab/Monolith_microbiome/00_Analysis_Shotgun/10_gen_sim_monolith/GB_HAYS_MAG_00023-contigs.fa	2596771	495	6623	69.9347	92.9577	9.85915	Bacteria	Actinobacteriota	Acidimicrobiia	IMCC26256	PALSA-555	PALSA-555	PALSA-555 sp003140175
GB_HAYS_MAG_00024	/bulk/leet1/Share_LeeLab/Monolith_microbiome/00_Analysis_Shotgun/10_gen_sim_monolith/GB_HAYS_MAG_00024-contigs.fa	1810215	204	10742	69.3872	83.0986	0	Bacteria	Actinobacteriota	UBA4738	UBA4738	HRBIN12	AC-51	AC-51 sp005884925
GB_HAYS_MAG_00025	/bulk/leet1/Share_LeeLab/Monolith_microbiome/00_Analysis_Shotgun/10_gen_sim_monolith/GB_HAYS_MAG_00025-contigs.fa	2269014	668	4487	70.1538	85.9155	2.8169	Bacteria	Actinobacteriota	Thermoleophilia	Gaiellales	Gaiellaceae
GB_HAYS_MAG_00026	/bulk/leet1/Share_LeeLab/Monolith_microbiome/00_Analysis_Shotgun/10_gen_sim_monolith/GB_HAYS_MAG_00026-contigs.fa	3129652	365	11062	70.1685	90.1408	8.4507	Bacteria	Actinobacteriota	Thermoleophilia	Solirubrobacterales	70-9
GB_HAYS_MAG_00027	/bulk/leet1/Share_LeeLab/Monolith_microbiome/00_Analysis_Shotgun/10_gen_sim_monolith/GB_HAYS_MAG_00027-contigs.fa	3275533	280	16918	59.5111	87.3239	5.6338
GB_HAYS_MAG_00028	/bulk/leet1/Share_LeeLab/Monolith_microbiome/00_Analysis_Shotgun/10_gen_sim_monolith/GB_HAYS_MAG_00028-contigs.fa	6036807	341	20126	64.4305	90.1408	8.4507	Bacteria	Acidobacteriota	Vicinamibacteria	Vicinamibacterales	2-12-FULL-66-21	QHWT01	QHWT01 sp003222675
GB_HAYS_MAG_00029	/bulk/leet1/Share_LeeLab/Monolith_microbiome/00_Analysis_Shotgun/10_gen_sim_monolith/GB_HAYS_MAG_00029-contigs.fa	4515085	658	8012	65.6733	84.507	2.8169	Bacteria	Chloroflexota	UBA6077	UBA6077	CF-72	CF-72	CF-72 sp005883405
GB_HAYS_MAG_00030	/bulk/leet1/Share_LeeLab/Monolith_microbiome/00_Analysis_Shotgun/10_gen_sim_monolith/GB_HAYS_MAG_00030-contigs.fa	2960519	786	4744	71.2867	88.7324	7.04225
GB_HAYS_MAG_00031	/bulk/leet1/Share_LeeLab/Monolith_microbiome/00_Analysis_Shotgun/10_gen_sim_monolith/GB_HAYS_MAG_00031-contigs.fa	3699834	266	19488	71.2537	88.7324	8.4507	Bacteria
GB_HAYS_MAG_00032	/bulk/leet1/Share_LeeLab/Monolith_microbiome/00_Analysis_Shotgun/10_gen_sim_monolith/GB_HAYS_MAG_00032-contigs.fa	4504234	232	28519	67.8108	83.0986	2.8169	Bacteria	Acidobacteriota	Thermoanaerobaculia	UBA5066	Gp7-AA6	Gp7-AA6	Gp7-AA6 sp003222385
GB_HAYS_MAG_00033	/bulk/leet1/Share_LeeLab/Monolith_microbiome/00_Analysis_Shotgun/10_gen_sim_monolith/GB_HAYS_MAG_00033-contigs.fa	1216916	135	9932	67.6176	81.6901	1.40845	Bacteria	Actinobacteriota	UBA4738	UBA4738	UBA4738	UBA4738	UBA4738 sp002413305
GB_HAYS_MAG_00034	/bulk/leet1/Share_LeeLab/Monolith_microbiome/00_Analysis_Shotgun/10_gen_sim_monolith/GB_HAYS_MAG_00034-contigs.fa	1315534	167	9794	70.1596	81.6901	1.40845	Bacteria	Chloroflexota	Ellin6529	QHBO01	QHBO01
GB_HAYS_MAG_00035	/bulk/leet1/Share_LeeLab/Monolith_microbiome/00_Analysis_Shotgun/10_gen_sim_monolith/GB_HAYS_MAG_00035-contigs.fa	1595809	185	18303	33.9093	78.9474	0	Archaea	Thermoproteota	Nitrososphaeria	Nitrososphaerales	Nitrososphaeraceae	TA-21	TA-21 sp005877075
GB_HAYS_MAG_00036	/bulk/leet1/Share_LeeLab/Monolith_microbiome/00_Analysis_Shotgun/10_gen_sim_monolith/GB_HAYS_MAG_00036-contigs.fa	4745213	327	18876	67.6569	78.8732	0	Bacteria	Methylomirabilota	Methylomirabilia	Rokubacteriales	GWA2-73-35	AR31	AR31 sp003221615
GB_HAYS_MAG_00037	/bulk/leet1/Share_LeeLab/Monolith_microbiome/00_Analysis_Shotgun/10_gen_sim_monolith/GB_HAYS_MAG_00037-contigs.fa	3755377	197	25299	67.5649	83.0986	4.22535	Bacteria	Actinobacteriota	Actinomycetia
GB_HAYS_MAG_00038	/bulk/leet1/Share_LeeLab/Monolith_microbiome/00_Analysis_Shotgun/10_gen_sim_monolith/GB_HAYS_MAG_00038-contigs.fa	2020000	151	14212	68.1762	78.8732	0	Bacteria	Actinobacteriota	Thermoleophilia	Solirubrobacterales	Solirubrobacteraceae
GB_HAYS_MAG_00039	/bulk/leet1/Share_LeeLab/Monolith_microbiome/00_Analysis_Shotgun/10_gen_sim_monolith/GB_HAYS_MAG_00039-contigs.fa	3887581	344	13912	69.2219	78.8732	0	Bacteria	Methylomirabilota	Methylomirabilia	Rokubacteriales	GWA2-73-35	AR12
GB_HAYS_MAG_00040	/bulk/leet1/Share_LeeLab/Monolith_microbiome/00_Analysis_Shotgun/10_gen_sim_monolith/GB_HAYS_MAG_00040-contigs.fa	3789855	469	9471	63.8086	78.8732	0	Bacteria	Actinobacteriota	Actinomycetia
GB_HAYS_MAG_00041	/bulk/leet1/Share_LeeLab/Monolith_microbiome/00_Analysis_Shotgun/10_gen_sim_monolith/GB_HAYS_MAG_00041-contigs.fa	3113188	864	4290	62.349	87.3239	8.4507	Bacteria	Proteobacteria	Gammaproteobacteria	Burkholderiales	Palsa-1005	VBCG01	VBCG01 sp005881895
GB_HAYS_MAG_00042	/bulk/leet1/Share_LeeLab/Monolith_microbiome/00_Analysis_Shotgun/10_gen_sim_monolith/GB_HAYS_MAG_00042-contigs.fa	2003530	394	6495	34.7736	84.2105	6.57895	Archaea	Thermoproteota	Nitrososphaeria	Nitrososphaerales	Nitrososphaeraceae	TA-21	TA-21 sp005877345
GB_HAYS_MAG_00043	/bulk/leet1/Share_LeeLab/Monolith_microbiome/00_Analysis_Shotgun/10_gen_sim_monolith/GB_HAYS_MAG_00043-contigs.fa	2223747	228	12529	55.4584	81.6901	4.22535	Bacteria	Verrucomicrobiota	Verrucomicrobiae	Chthoniobacterales	UBA10450	AV55	AV55 sp003219435
GB_HAYS_MAG_00044	/bulk/leet1/Share_LeeLab/Monolith_microbiome/00_Analysis_Shotgun/10_gen_sim_monolith/GB_HAYS_MAG_00044-contigs.fa	1866893	458	4655	73.3099	77.4648	0	Bacteria	Actinobacteriota	Acidimicrobiia	Acidimicrobiales	UBA8139	UBA4742	UBA4742 sp002403895
GB_HAYS_MAG_00045	/bulk/leet1/Share_LeeLab/Monolith_microbiome/00_Analysis_Shotgun/10_gen_sim_monolith/GB_HAYS_MAG_00045-contigs.fa	2392595	347	7705	66.7653	78.8732	1.40845	Bacteria	Planctomycetota	Planctomycetes	Isosphaerales	Isosphaeraceae	Singulisphaera
GB_HAYS_MAG_00046	/bulk/leet1/Share_LeeLab/Monolith_microbiome/00_Analysis_Shotgun/10_gen_sim_monolith/GB_HAYS_MAG_00046-contigs.fa	2919249	582	6699	70.6049	78.8732	1.40845	Bacteria	Methylomirabilota	Methylomirabilia	Rokubacteriales	GWA2-73-35	AR5	AR5 sp003220265
GB_HAYS_MAG_00047	/bulk/leet1/Share_LeeLab/Monolith_microbiome/00_Analysis_Shotgun/10_gen_sim_monolith/GB_HAYS_MAG_00047-contigs.fa	2763627	231	15014	68.8395	77.4648	1.40845	Bacteria	Actinobacteriota	Thermoleophilia	Gaiellales	Gaiellaceae	13-2-20CM-68-14	13-2-20CM-68-14 sp005888315
GB_HAYS_MAG_00048	/bulk/leet1/Share_LeeLab/Monolith_microbiome/00_Analysis_Shotgun/10_gen_sim_monolith/GB_HAYS_MAG_00048-contigs.fa	4113837	200	28239	69.864	77.4648	1.40845	Bacteria	Proteobacteria	Alphaproteobacteria	Caulobacterales	Caulobacteraceae	Phenylobacterium	Phenylobacterium kunshanense
GB_HAYS_MAG_00049	/bulk/leet1/Share_LeeLab/Monolith_microbiome/00_Analysis_Shotgun/10_gen_sim_monolith/GB_HAYS_MAG_00049-contigs.fa	1365812	260	6300	59.012	80.2817	4.22535	Bacteria	Proteobacteria	Gammaproteobacteria	Pseudomonadales	Pseudomonadaceae	Pseudomonas
GB_HAYS_MAG_00050	/bulk/leet1/Share_LeeLab/Monolith_microbiome/00_Analysis_Shotgun/10_gen_sim_monolith/GB_HAYS_MAG_00050-contigs.fa	3681421	551	7366	71.7832	77.4648	1.40845	Bacteria	Actinobacteriota	Thermoleophilia	Solirubrobacterales	Solirubrobacteraceae	Solirubrobacter	Solirubrobacter sp000425945
GB_HAYS_MAG_00051	/bulk/leet1/Share_LeeLab/Monolith_microbiome/00_Analysis_Shotgun/10_gen_sim_monolith/GB_HAYS_MAG_00051-contigs.fa	7521900	483	20757	66.4964	77.4648	1.40845	Bacteria	Gemmatimonadota	Gemmatimonadetes	Gemmatimonadales	Gemmatimonadaceae	SCN-70-22	SCN-70-22 sp001724275
GB_HAYS_MAG_00052	/bulk/leet1/Share_LeeLab/Monolith_microbiome/00_Analysis_Shotgun/10_gen_sim_monolith/GB_HAYS_MAG_00052-contigs.fa	5800486	1165	6020	65.8296	81.6901	5.6338	Bacteria	Actinobacteriota	Actinomycetia	Mycobacteriales	Mycobacteriaceae	Mycobacterium
GB_HAYS_MAG_00053	/bulk/leet1/Share_LeeLab/Monolith_microbiome/00_Analysis_Shotgun/10_gen_sim_monolith/GB_HAYS_MAG_00053-contigs.fa	2458632	155	19415	69.1463	74.6479	0	Bacteria	Actinobacteriota	Thermoleophilia	Solirubrobacterales	70-9	AC-57	AC-57 sp005884305
GB_HAYS_MAG_00054	/bulk/leet1/Share_LeeLab/Monolith_microbiome/00_Analysis_Shotgun/10_gen_sim_monolith/GB_HAYS_MAG_00054-contigs.fa	1861167	694	3176	69.7999	77.4648	2.8169	Bacteria
GB_HAYS_MAG_00055	/bulk/leet1/Share_LeeLab/Monolith_microbiome/00_Analysis_Shotgun/10_gen_sim_monolith/GB_HAYS_MAG_00055-contigs.fa	4095990	565	9650	58.9818	74.6479	0	Bacteria	Tectomicrobia	Entotheonellia	Entotheonellales	Entotheonellaceae
GB_HAYS_MAG_00056	/bulk/leet1/Share_LeeLab/Monolith_microbiome/00_Analysis_Shotgun/10_gen_sim_monolith/GB_HAYS_MAG_00056-contigs.fa	4425114	328	15449	69.1918	81.6901	7.04225	Bacteria	Actinobacteriota	Thermoleophilia	Solirubrobacterales	70-9
GB_HAYS_MAG_00057	/bulk/leet1/Share_LeeLab/Monolith_microbiome/00_Analysis_Shotgun/10_gen_sim_monolith/GB_HAYS_MAG_00057-contigs.fa	3914395	460	9876	67.8247	81.6901	7.04225	Bacteria
GB_HAYS_MAG_00059	/bulk/leet1/Share_LeeLab/Monolith_microbiome/00_Analysis_Shotgun/10_gen_sim_monolith/GB_HAYS_MAG_00059-contigs.fa	4324351	552	8827	70.6424	76.0563	2.8169
GB_HAYS_MAG_00060	/bulk/leet1/Share_LeeLab/Monolith_microbiome/00_Analysis_Shotgun/10_gen_sim_monolith/GB_HAYS_MAG_00060-contigs.fa	3003064	517	6222	69.2909	83.0986	9.85915	Bacteria	Actinobacteriota	Thermoleophilia	Gaiellales	Gaiellaceae	3-1-20CM-4-69-9	3-1-20CM-4-69-9 sp005885245
GB_HAYS_MAG_00061	/bulk/leet1/Share_LeeLab/Monolith_microbiome/00_Analysis_Shotgun/10_gen_sim_monolith/GB_HAYS_MAG_00061-contigs.fa	3662643	201	20084	68.264	73.2394	0	Bacteria	Actinobacteriota	Actinomycetia	Propionibacteriales	Nocardioidaceae
GB_HAYS_MAG_00062	/bulk/leet1/Share_LeeLab/Monolith_microbiome/00_Analysis_Shotgun/10_gen_sim_monolith/GB_HAYS_MAG_00062-contigs.fa	1708148	115	17275	69.2472	76.0563	2.8169	Bacteria	Actinobacteriota	Thermoleophilia	Solirubrobacterales	70-9
GB_HAYS_MAG_00063	/bulk/leet1/Share_LeeLab/Monolith_microbiome/00_Analysis_Shotgun/10_gen_sim_monolith/GB_HAYS_MAG_00063-contigs.fa	1786220	100	19510	70.5584	74.6479	1.40845	Bacteria	Actinobacteriota	Thermoleophilia	Solirubrobacterales	Thermoleophilaceae	AC-37	AC-37 sp005883295
GB_HAYS_MAG_00064	/bulk/leet1/Share_LeeLab/Monolith_microbiome/00_Analysis_Shotgun/10_gen_sim_monolith/GB_HAYS_MAG_00064-contigs.fa	2279402	135	22427	70.1158	76.0563	2.8169	Bacteria	Actinobacteriota	Thermoleophilia	Gaiellales	Gaiellaceae
GB_HAYS_MAG_00065	/bulk/leet1/Share_LeeLab/Monolith_microbiome/00_Analysis_Shotgun/10_gen_sim_monolith/GB_HAYS_MAG_00065-contigs.fa	2283276	180	15889	68.2253	76.0563	2.8169	Bacteria	Myxococcota	Myxococcia	Myxococcales	Myxococcaceae	RPRB01	RPRB01 sp003818285
GB_HAYS_MAG_00066	/bulk/leet1/Share_LeeLab/Monolith_microbiome/00_Analysis_Shotgun/10_gen_sim_monolith/GB_HAYS_MAG_00066-contigs.fa	4289687	479	10518	63.984	73.2394	0	Bacteria	Actinobacteriota	Actinomycetia	Propionibacteriales	Propionibacteriaceae	Microlunatus	Microlunatus phosphovorus
GB_HAYS_MAG_00067	/bulk/leet1/Share_LeeLab/Monolith_microbiome/00_Analysis_Shotgun/10_gen_sim_monolith/GB_HAYS_MAG_00067-contigs.fa	2530965	102	41845	54.6941	77.4648	4.22535	Bacteria	Verrucomicrobiota	Verrucomicrobiae	Chthoniobacterales	UBA10450	AV55
GB_HAYS_MAG_00068	/bulk/leet1/Share_LeeLab/Monolith_microbiome/00_Analysis_Shotgun/10_gen_sim_monolith/GB_HAYS_MAG_00068-contigs.fa	1468149	140	12706	69.7558	74.6479	2.8169	Bacteria	Actinobacteriota	Thermoleophilia	Gaiellales	Gaiellaceae	GMQP-bins7	GMQP-bins7 sp005888365
GB_HAYS_MAG_00069	/bulk/leet1/Share_LeeLab/Monolith_microbiome/00_Analysis_Shotgun/10_gen_sim_monolith/GB_HAYS_MAG_00069-contigs.fa	2579584	210	14286	55.0892	74.6479	2.8169	Bacteria	Verrucomicrobiota	Verrucomicrobiae	Chthoniobacterales	UBA10450	AV55	AV55 sp003219465
GB_HAYS_MAG_00070	/bulk/leet1/Share_LeeLab/Monolith_microbiome/00_Analysis_Shotgun/10_gen_sim_monolith/GB_HAYS_MAG_00070-contigs.fa	4542615	182	38386	52.1857	76.0563	4.22535	Bacteria	Acidobacteriota	Blastocatellia	Pyrinomonadales	Pyrinomonadaceae	PSRF01	PSRF01 sp003175865
GB_HAYS_MAG_00071	/bulk/leet1/Share_LeeLab/Monolith_microbiome/00_Analysis_Shotgun/10_gen_sim_monolith/GB_HAYS_MAG_00071-contigs.fa	2389964	476	6419	46.6423	77.4648	5.6338	Bacteria	Bacteroidota	Bacteroidia	Bacteroidales	UBA5072	UBA5072	UBA5072 sp002415855
GB_HAYS_MAG_00072	/bulk/leet1/Share_LeeLab/Monolith_microbiome/00_Analysis_Shotgun/10_gen_sim_monolith/GB_HAYS_MAG_00072-contigs.fa	2644952	178	18756	70.4966	73.2394	1.40845	Bacteria	Desulfobacterota	Binatia	UTPRO1	DP-6
GB_HAYS_MAG_00073	/bulk/leet1/Share_LeeLab/Monolith_microbiome/00_Analysis_Shotgun/10_gen_sim_monolith/GB_HAYS_MAG_00073-contigs.fa	3699400	803	5120	61.6469	73.2394	1.40845
GB_HAYS_MAG_00074	/bulk/leet1/Share_LeeLab/Monolith_microbiome/00_Analysis_Shotgun/10_gen_sim_monolith/GB_HAYS_MAG_00074-contigs.fa	5152237	1862	2992	54.6994	76.0563	4.22535	Bacteria	Desulfobacterota	Binatia	UBA9968	UBA9968	DP-20	DP-20 sp005879255
GB_HAYS_MAG_00075	/bulk/leet1/Share_LeeLab/Monolith_microbiome/00_Analysis_Shotgun/10_gen_sim_monolith/GB_HAYS_MAG_00075-contigs.fa	3244542	528	7247	64.6307	74.6479	2.8169	Bacteria	Proteobacteria	Alphaproteobacteria	Rhizobiales	Xanthobacteraceae	VAZQ01	VAZQ01 sp005883115
GB_HAYS_MAG_00076	/bulk/leet1/Share_LeeLab/Monolith_microbiome/00_Analysis_Shotgun/10_gen_sim_monolith/GB_HAYS_MAG_00076-contigs.fa	3509523	1346	2858	60.9125	80.2817	8.4507	Bacteria	Proteobacteria	Alphaproteobacteria	Rhizobiales	Anderseniellaceae	SCPD01	SCPD01 sp005884715
GB_HAYS_MAG_00077	/bulk/leet1/Share_LeeLab/Monolith_microbiome/00_Analysis_Shotgun/10_gen_sim_monolith/GB_HAYS_MAG_00077-contigs.fa	3512490	348	12442	72.6215	74.6479	4.22535	Bacteria	Actinobacteriota	Actinomycetia
GB_HAYS_MAG_00078	/bulk/leet1/Share_LeeLab/Monolith_microbiome/00_Analysis_Shotgun/10_gen_sim_monolith/GB_HAYS_MAG_00078-contigs.fa	3376548	343	10461	70.1559	73.2394	2.8169
GB_HAYS_MAG_00079	/bulk/leet1/Share_LeeLab/Monolith_microbiome/00_Analysis_Shotgun/10_gen_sim_monolith/GB_HAYS_MAG_00079-contigs.fa	2431626	209	13373	55.2854	76.0563	5.6338	Bacteria	Verrucomicrobiota	Verrucomicrobiae	Chthoniobacterales	UBA10450	AV55	AV55 sp003219435
GB_HAYS_MAG_00080	/bulk/leet1/Share_LeeLab/Monolith_microbiome/00_Analysis_Shotgun/10_gen_sim_monolith/GB_HAYS_MAG_00080-contigs.fa	1726077	221	9633	56.4788	73.2394	2.8169	Bacteria	Nitrospirota	Nitrospiria	Nitrospirales	Nitrospiraceae	Nitrospira	Nitrospira sp002420105
GB_HAYS_MAG_00081	/bulk/leet1/Share_LeeLab/Monolith_microbiome/00_Analysis_Shotgun/10_gen_sim_monolith/GB_HAYS_MAG_00081-contigs.fa	2063040	447	5326	62.5593	76.0563	5.6338	Bacteria	Actinobacteriota	Actinomycetia	Propionibacteriales	Propionibacteriaceae	Friedmanniella	Friedmanniella luteola
GB_HAYS_MAG_00082	/bulk/leet1/Share_LeeLab/Monolith_microbiome/00_Analysis_Shotgun/10_gen_sim_monolith/GB_HAYS_MAG_00082-contigs.fa	2111767	529	4528	69.2869	73.2394	2.8169
GB_HAYS_MAG_00083	/bulk/leet1/Share_LeeLab/Monolith_microbiome/00_Analysis_Shotgun/10_gen_sim_monolith/GB_HAYS_MAG_00083-contigs.fa	3073906	497	7916	64.2886	73.2394	2.8169	Bacteria	Acidobacteriota	Acidobacteriae	Bryobacterales	Bryobacteraceae
GB_HAYS_MAG_00084	/bulk/leet1/Share_LeeLab/Monolith_microbiome/00_Analysis_Shotgun/10_gen_sim_monolith/GB_HAYS_MAG_00084-contigs.fa	1806551	269	13239	35.9057	73.6842	3.94737	Archaea	Thermoproteota	Nitrososphaeria	Nitrososphaerales	Nitrososphaeraceae	TA-21	TA-21 sp005877345
GB_HAYS_MAG_00085	/bulk/leet1/Share_LeeLab/Monolith_microbiome/00_Analysis_Shotgun/10_gen_sim_monolith/GB_HAYS_MAG_00085-contigs.fa	2766422	238	14003	68.9434	71.831	2.8169	Bacteria	Actinobacteriota	Actinomycetia
GB_HAYS_MAG_00086	/bulk/leet1/Share_LeeLab/Monolith_microbiome/00_Analysis_Shotgun/10_gen_sim_monolith/GB_HAYS_MAG_00086-contigs.fa	6148984	846	8784	61.0389	71.831	2.8169
GB_HAYS_MAG_00087	/bulk/leet1/Share_LeeLab/Monolith_microbiome/00_Analysis_Shotgun/10_gen_sim_monolith/GB_HAYS_MAG_00087-contigs.fa	1599618	233	7896	68.0167	73.2394	4.22535	Bacteria	Actinobacteriota	Thermoleophilia	Gaiellales	Gaiellaceae
GB_HAYS_MAG_00088	/bulk/leet1/Share_LeeLab/Monolith_microbiome/00_Analysis_Shotgun/10_gen_sim_monolith/GB_HAYS_MAG_00088-contigs.fa	2783771	291	12076	69.9429	73.2394	4.22535
GB_HAYS_MAG_00089	/bulk/leet1/Share_LeeLab/Monolith_microbiome/00_Analysis_Shotgun/10_gen_sim_monolith/GB_HAYS_MAG_00089-contigs.fa	1918069	91	26940	68.3139	70.4225	1.40845	Bacteria	Actinobacteriota	Thermoleophilia	Gaiellales	Gaiellaceae	13-2-20CM-68-14	13-2-20CM-68-14 sp005888315
GB_HAYS_MAG_00090	/bulk/leet1/Share_LeeLab/Monolith_microbiome/00_Analysis_Shotgun/10_gen_sim_monolith/GB_HAYS_MAG_00090-contigs.fa	1925156	188	12143	70.1308	70.4225	1.40845	Bacteria	Actinobacteriota	Thermoleophilia	Gaiellales	Gaiellaceae
GB_HAYS_MAG_00091	/bulk/leet1/Share_LeeLab/Monolith_microbiome/00_Analysis_Shotgun/10_gen_sim_monolith/GB_HAYS_MAG_00091-contigs.fa	2256761	379	6855	69.711	70.4225	2.8169	Bacteria	Actinobacteriota	Thermoleophilia	Gaiellales	Gaiellaceae
GB_HAYS_MAG_00092	/bulk/leet1/Share_LeeLab/Monolith_microbiome/00_Analysis_Shotgun/10_gen_sim_monolith/GB_HAYS_MAG_00092-contigs.fa	7465749	759	12730	65.0562	71.831	4.22535	Bacteria	Proteobacteria	Alphaproteobacteria	Dongiales	Dongiaceae	SYSU-D60009	SYSU-D60009 sp003574735
GB_HAYS_MAG_00093	/bulk/leet1/Share_LeeLab/Monolith_microbiome/00_Analysis_Shotgun/10_gen_sim_monolith/GB_HAYS_MAG_00093-contigs.fa	2013672	402	6183	55.2881	70.4225	2.8169	Bacteria	Verrucomicrobiota	Verrucomicrobiae	Chthoniobacterales	UBA10450	AV69
GB_HAYS_MAG_00094	/bulk/leet1/Share_LeeLab/Monolith_microbiome/00_Analysis_Shotgun/10_gen_sim_monolith/GB_HAYS_MAG_00094-contigs.fa	1446299	116	15812	68.5687	70.4225	2.8169	Bacteria	Actinobacteriota	UBA4738	UBA4738	UBA4738	AC-48	AC-48 sp005885025
GB_HAYS_MAG_00095	/bulk/leet1/Share_LeeLab/Monolith_microbiome/00_Analysis_Shotgun/10_gen_sim_monolith/GB_HAYS_MAG_00095-contigs.fa	1819613	264	7486	68.5131	73.2394	7.04225	Bacteria	Actinobacteriota	Thermoleophilia	Gaiellales	Gaiellaceae	3-1-20CM-4-69-9	3-1-20CM-4-69-9 sp005885085
GB_HAYS_MAG_00096	/bulk/leet1/Share_LeeLab/Monolith_microbiome/00_Analysis_Shotgun/10_gen_sim_monolith/GB_HAYS_MAG_00096-contigs.fa	2170323	747	3089	69.8224	74.6479	9.85915	Bacteria	Actinobacteriota	Thermoleophilia	Gaiellales	Gaiellaceae
GB_HAYS_MAG_00097	/bulk/leet1/Share_LeeLab/Monolith_microbiome/00_Analysis_Shotgun/10_gen_sim_monolith/GB_HAYS_MAG_00097-contigs.fa	1922575	465	4765	69.929	71.831	8.4507	Bacteria	Actinobacteriota	Acidimicrobiia	IMCC26256	PALSA-555	PALSA-555	PALSA-555 sp003140175
GB_HAYS_MAG_00098	/bulk/leet1/Share_LeeLab/Monolith_microbiome/00_Analysis_Shotgun/10_gen_sim_monolith/GB_HAYS_MAG_00098-contigs.fa	7317177	2713	2885	54.7754	71.831	8.4507	Bacteria	Desulfobacterota	Binatia	UBA9968	UBA9968	DP-1	DP-1 sp005879605
GM_EKS_MAG_00001	/bulk/leet1/Share_LeeLab/Monolith_microbiome/00_Analysis_Shotgun/10_gen_sim_monolith/GM_EKS_MAG_00001-contigs.fa	3793804	114	42392	57.6727	97.1831	0	Bacteria	Acidobacteriota	Acidobacteriae	UBA7541	UBA7541	UBA7541	UBA7541 sp003224135
GM_EKS_MAG_00002	/bulk/leet1/Share_LeeLab/Monolith_microbiome/00_Analysis_Shotgun/10_gen_sim_monolith/GM_EKS_MAG_00002-contigs.fa	4894848	321	19005	70.6847	98.5915	1.40845	Bacteria	Actinobacteriota	Actinomycetia	Streptomycetales	Catenulisporaceae	Actinospica	Actinospica robiniae
GM_EKS_MAG_00003	/bulk/leet1/Share_LeeLab/Monolith_microbiome/00_Analysis_Shotgun/10_gen_sim_monolith/GM_EKS_MAG_00003-contigs.fa	3040217	202	22119	68.4372	94.3662	0	Bacteria	Actinobacteriota	Acidimicrobiia	IMCC26256
GM_EKS_MAG_00004	/bulk/leet1/Share_LeeLab/Monolith_microbiome/00_Analysis_Shotgun/10_gen_sim_monolith/GM_EKS_MAG_00004-contigs.fa	5738243	252	44444	63.6187	94.3662	2.8169	Bacteria	Proteobacteria	Alphaproteobacteria	Rhizobiales	Xanthobacteraceae	AP-16	AP-16 sp005884745
GM_EKS_MAG_00005	/bulk/leet1/Share_LeeLab/Monolith_microbiome/00_Analysis_Shotgun/10_gen_sim_monolith/GM_EKS_MAG_00005-contigs.fa	7318448	222	68445	57.0588	98.5915	7.04225	Bacteria	Acidobacteriota	Acidobacteriae	Acidobacteriales	Koribacteraceae	Gp1-AA133	Gp1-AA133 sp003225465
GM_EKS_MAG_00006	/bulk/leet1/Share_LeeLab/Monolith_microbiome/00_Analysis_Shotgun/10_gen_sim_monolith/GM_EKS_MAG_00006-contigs.fa	2654598	208	19703	56.0014	91.5493	2.8169	Bacteria	Verrucomicrobiota	Verrucomicrobiae	Chthoniobacterales	UBA10450	AV55	AV55 sp003219435
GM_EKS_MAG_00007	/bulk/leet1/Share_LeeLab/Monolith_microbiome/00_Analysis_Shotgun/10_gen_sim_monolith/GM_EKS_MAG_00007-contigs.fa	3161044	385	11204	35.9075	90.7895	2.63158	Archaea	Thermoproteota	Nitrososphaeria	Nitrososphaerales	Nitrososphaeraceae
GM_EKS_MAG_00008	/bulk/leet1/Share_LeeLab/Monolith_microbiome/00_Analysis_Shotgun/10_gen_sim_monolith/GM_EKS_MAG_00008-contigs.fa	3294972	340	11888	63.6006	88.7324	1.40845	Bacteria	Gemmatimonadota	Gemmatimonadetes	Gemmatimonadales	GWC2-71-9	SPDF01	SPDF01 sp004525055
GM_EKS_MAG_00009	/bulk/leet1/Share_LeeLab/Monolith_microbiome/00_Analysis_Shotgun/10_gen_sim_monolith/GM_EKS_MAG_00009-contigs.fa	2807897	186	19413	67.3028	91.5493	4.22535	Bacteria	Actinobacteriota	Thermoleophilia	Gaiellales	Gaiellaceae	3-1-20CM-4-69-9	3-1-20CM-4-69-9 sp005885245
GM_EKS_MAG_00010	/bulk/leet1/Share_LeeLab/Monolith_microbiome/00_Analysis_Shotgun/10_gen_sim_monolith/GM_EKS_MAG_00010-contigs.fa	2921305	331	12234	64.4455	88.7324	1.40845	Bacteria	Gemmatimonadota	Gemmatimonadetes	Gemmatimonadales	GWC2-71-9	SPDF01	SPDF01 sp004525055
GM_EKS_MAG_00011	/bulk/leet1/Share_LeeLab/Monolith_microbiome/00_Analysis_Shotgun/10_gen_sim_monolith/GM_EKS_MAG_00011-contigs.fa	4659726	306	18708	63.3982	95.7746	8.4507	Bacteria	Acidobacteriota	Vicinamibacteria	Vicinamibacterales	UBA2999	Gp6-AA40	Gp6-AA40 sp003222635
GM_EKS_MAG_00012	/bulk/leet1/Share_LeeLab/Monolith_microbiome/00_Analysis_Shotgun/10_gen_sim_monolith/GM_EKS_MAG_00012-contigs.fa	3447239	477	9998	35.6134	93.4211	6.57895	Archaea	Thermoproteota	Nitrososphaeria	Nitrososphaerales	Nitrososphaeraceae	UBA10452
GM_EKS_MAG_00014	/bulk/leet1/Share_LeeLab/Monolith_microbiome/00_Analysis_Shotgun/10_gen_sim_monolith/GM_EKS_MAG_00014-contigs.fa	3054148	279	15849	59.1802	87.3239	1.40845	Bacteria	Proteobacteria	Alphaproteobacteria	Rhizobiales	Xanthobacteraceae	Pseudolabrys	Pseudolabrys sp003152455
GM_EKS_MAG_00015	/bulk/leet1/Share_LeeLab/Monolith_microbiome/00_Analysis_Shotgun/10_gen_sim_monolith/GM_EKS_MAG_00015-contigs.fa	2744447	205	17387	69.582	87.3239	2.8169	Bacteria	Actinobacteriota	Acidimicrobiia
GM_EKS_MAG_00017	/bulk/leet1/Share_LeeLab/Monolith_microbiome/00_Analysis_Shotgun/10_gen_sim_monolith/GM_EKS_MAG_00017-contigs.fa	3110313	173	25560	68.192	83.0986	0	Bacteria	Actinobacteriota	UBA4738	UBA4738
GM_EKS_MAG_00018	/bulk/leet1/Share_LeeLab/Monolith_microbiome/00_Analysis_Shotgun/10_gen_sim_monolith/GM_EKS_MAG_00018-contigs.fa	2041095	217	17020	35.4715	86.8421	3.94737	Archaea	Thermoproteota	Nitrososphaeria	Nitrososphaerales	Nitrososphaeraceae	TA-21	TA-21 sp005877345
GM_EKS_MAG_00019	/bulk/leet1/Share_LeeLab/Monolith_microbiome/00_Analysis_Shotgun/10_gen_sim_monolith/GM_EKS_MAG_00019-contigs.fa	1784118	103	22822	67.1816	83.0986	1.40845	Bacteria	Actinobacteriota	Thermoleophilia	Gaiellales	Gaiellaceae	3-1-20CM-4-69-9	3-1-20CM-4-69-9 sp005885245
GM_EKS_MAG_00020	/bulk/leet1/Share_LeeLab/Monolith_microbiome/00_Analysis_Shotgun/10_gen_sim_monolith/GM_EKS_MAG_00020-contigs.fa	3598842	1110	3544	69.7987	88.7324	7.04225	Bacteria	Actinobacteriota	Actinomycetia	Mycobacteriales	Micromonosporaceae
GM_EKS_MAG_00021	/bulk/leet1/Share_LeeLab/Monolith_microbiome/00_Analysis_Shotgun/10_gen_sim_monolith/GM_EKS_MAG_00021-contigs.fa	2015603	221	12856	61.9265	84.507	2.8169	Bacteria	Proteobacteria	Alphaproteobacteria	Rhizobiales	Methyloligellaceae	Methyloceanibacter	Methyloceanibacter sp002383105
GM_EKS_MAG_00022	/bulk/leet1/Share_LeeLab/Monolith_microbiome/00_Analysis_Shotgun/10_gen_sim_monolith/GM_EKS_MAG_00022-contigs.fa	3420545	250	16154	68.0792	81.6901	1.40845	Bacteria	Actinobacteriota	Actinomycetia	Mycobacteriales	Micromonosporaceae
GM_EKS_MAG_00023	/bulk/leet1/Share_LeeLab/Monolith_microbiome/00_Analysis_Shotgun/10_gen_sim_monolith/GM_EKS_MAG_00023-contigs.fa	2198032	511	4812	62.4572	77.4648	0	Bacteria	Desulfobacterota	Binatia	UBA9968	UBA9968
GM_EKS_MAG_00024	/bulk/leet1/Share_LeeLab/Monolith_microbiome/00_Analysis_Shotgun/10_gen_sim_monolith/GM_EKS_MAG_00024-contigs.fa	4905349	426	13235	61.7311	81.6901	4.22535	Bacteria	Acidobacteriota	Vicinamibacteria	Vicinamibacterales	2-12-FULL-66-21	2-12-FULL-66-21	2-12-FULL-66-21 sp001767455
GM_EKS_MAG_00025	/bulk/leet1/Share_LeeLab/Monolith_microbiome/00_Analysis_Shotgun/10_gen_sim_monolith/GM_EKS_MAG_00025-contigs.fa	4490772	316	19746	67.2527	78.8732	1.40845	Bacteria	Actinobacteriota	Actinomycetia
GM_EKS_MAG_00026	/bulk/leet1/Share_LeeLab/Monolith_microbiome/00_Analysis_Shotgun/10_gen_sim_monolith/GM_EKS_MAG_00026-contigs.fa	3492646	422	10531	70.2441	80.2817	2.8169	Bacteria	Methylomirabilota	Methylomirabilia	Rokubacteriales	GWA2-73-35	UBA12499	UBA12499 sp001788415
GM_EKS_MAG_00027	/bulk/leet1/Share_LeeLab/Monolith_microbiome/00_Analysis_Shotgun/10_gen_sim_monolith/GM_EKS_MAG_00027-contigs.fa	3197661	363	10237	67.4941	78.8732	1.40845	Bacteria	Proteobacteria	Alphaproteobacteria	Dongiales	Dongiaceae	SYSU-D60014	SYSU-D60014 sp003576685
GM_EKS_MAG_00028	/bulk/leet1/Share_LeeLab/Monolith_microbiome/00_Analysis_Shotgun/10_gen_sim_monolith/GM_EKS_MAG_00028-contigs.fa	3320372	450	8829	70.4014	84.507	7.04225	Bacteria	Actinobacteriota	Actinomycetia	Mycobacteriales	Micromonosporaceae	Actinoplanes
GM_EKS_MAG_00029	/bulk/leet1/Share_LeeLab/Monolith_microbiome/00_Analysis_Shotgun/10_gen_sim_monolith/GM_EKS_MAG_00029-contigs.fa	2760268	617	5028	72.3152	78.8732	2.8169	Bacteria	Actinobacteriota	Actinomycetia
GM_EKS_MAG_00031	/bulk/leet1/Share_LeeLab/Monolith_microbiome/00_Analysis_Shotgun/10_gen_sim_monolith/GM_EKS_MAG_00031-contigs.fa	3096037	487	6995	64.1818	81.6901	5.6338	Bacteria	Proteobacteria	Alphaproteobacteria	Rhizobiales	Hyphomicrobiaceae	AWTP1-13	AWTP1-13 sp003963125
GM_EKS_MAG_00032	/bulk/leet1/Share_LeeLab/Monolith_microbiome/00_Analysis_Shotgun/10_gen_sim_monolith/GM_EKS_MAG_00032-contigs.fa	5116035	809	7200	58.7301	83.0986	8.4507	Bacteria	Proteobacteria	Alphaproteobacteria	Rhizobiales	Xanthobacteraceae	Pseudolabrys	Pseudolabrys sp003133345
GM_EKS_MAG_00033	/bulk/leet1/Share_LeeLab/Monolith_microbiome/00_Analysis_Shotgun/10_gen_sim_monolith/GM_EKS_MAG_00033-contigs.fa	2202960	469	5309	61.2854	77.4648	2.8169	Bacteria	Gemmatimonadota	Gemmatimonadetes	Gemmatimonadales	Gemmatimonadaceae	UBA4720	UBA4720 sp003221805
GM_EKS_MAG_00034	/bulk/leet1/Share_LeeLab/Monolith_microbiome/00_Analysis_Shotgun/10_gen_sim_monolith/GM_EKS_MAG_00034-contigs.fa	2810836	415	8017	69.0637	80.2817	7.04225	Bacteria	Actinobacteriota	Thermoleophilia	Gaiellales	Gaiellaceae	3-1-20CM-4-69-9	3-1-20CM-4-69-9 sp005888435
GM_EKS_MAG_00035	/bulk/leet1/Share_LeeLab/Monolith_microbiome/00_Analysis_Shotgun/10_gen_sim_monolith/GM_EKS_MAG_00035-contigs.fa	4213414	655	8133	54.8784	78.8732	7.04225
GM_EKS_MAG_00036	/bulk/leet1/Share_LeeLab/Monolith_microbiome/00_Analysis_Shotgun/10_gen_sim_monolith/GM_EKS_MAG_00036-contigs.fa	4243197	1041	4508	72.9122	78.8732	7.04225	Bacteria	Actinobacteriota	Acidimicrobiia	Acidimicrobiales	UBA8139	UBA4742	UBA4742 sp002403895
GM_EKS_MAG_00037	/bulk/leet1/Share_LeeLab/Monolith_microbiome/00_Analysis_Shotgun/10_gen_sim_monolith/GM_EKS_MAG_00037-contigs.fa	4217737	380	13698	65.0846	73.2394	2.8169	Bacteria	Proteobacteria	Alphaproteobacteria	ATCC43930	Stellaceae	AP-15	AP-15 sp005888425
GM_EKS_MAG_00038	/bulk/leet1/Share_LeeLab/Monolith_microbiome/00_Analysis_Shotgun/10_gen_sim_monolith/GM_EKS_MAG_00038-contigs.fa	4693867	299	20739	60.7773	73.2394	2.8169	Bacteria	Proteobacteria	Alphaproteobacteria	Rhizobiales	Xanthobacteraceae	Pseudolabrys
GM_EKS_MAG_00039	/bulk/leet1/Share_LeeLab/Monolith_microbiome/00_Analysis_Shotgun/10_gen_sim_monolith/GM_EKS_MAG_00039-contigs.fa	2641963	250	11657	70.1352	78.8732	8.4507	Bacteria	Actinobacteriota	Thermoleophilia	Solirubrobacterales	Thermoleophilaceae	AC-37	AC-37 sp005883295
GM_EKS_MAG_00040	/bulk/leet1/Share_LeeLab/Monolith_microbiome/00_Analysis_Shotgun/10_gen_sim_monolith/GM_EKS_MAG_00040-contigs.fa	2346633	280	10538	69.5003	76.0563	5.6338	Bacteria	Actinobacteriota	Thermoleophilia	Gaiellales	Gaiellaceae
GM_EKS_MAG_00041	/bulk/leet1/Share_LeeLab/Monolith_microbiome/00_Analysis_Shotgun/10_gen_sim_monolith/GM_EKS_MAG_00041-contigs.fa	5253602	801	7625	67.4006	77.4648	7.04225	Bacteria	Methylomirabilota	Methylomirabilia	Rokubacteriales	GWA2-73-35	AR31	AR31 sp003221615
GM_EKS_MAG_00042	/bulk/leet1/Share_LeeLab/Monolith_microbiome/00_Analysis_Shotgun/10_gen_sim_monolith/GM_EKS_MAG_00042-contigs.fa	3370895	1043	3627	63.5164	76.0563	5.6338	Bacteria	Proteobacteria	Alphaproteobacteria	Rhizobiales	Xanthobacteraceae	VAZQ01	VAZQ01 sp005883115
GM_EKS_MAG_00043	/bulk/leet1/Share_LeeLab/Monolith_microbiome/00_Analysis_Shotgun/10_gen_sim_monolith/GM_EKS_MAG_00043-contigs.fa	2043898	636	3522	65.0808	70.4225	0	Bacteria	Actinobacteriota	Rubrobacteria	Rubrobacterales	Rubrobacteraceae	SIRX01	SIRX01 sp004563715
GM_EKS_MAG_00044	/bulk/leet1/Share_LeeLab/Monolith_microbiome/00_Analysis_Shotgun/10_gen_sim_monolith/GM_EKS_MAG_00044-contigs.fa	2797526	266	11948	69.8412	71.831	2.8169	Bacteria	Actinobacteriota	Thermoleophilia	Gaiellales	Gaiellaceae	AC-32	AC-32 sp005883335
GM_EKS_MAG_00045	/bulk/leet1/Share_LeeLab/Monolith_microbiome/00_Analysis_Shotgun/10_gen_sim_monolith/GM_EKS_MAG_00045-contigs.fa	2999212	313	11458	69.6821	73.2394	4.22535	Bacteria	Actinobacteriota	Thermoleophilia	Gaiellales	Gaiellaceae
GM_EKS_MAG_00046	/bulk/leet1/Share_LeeLab/Monolith_microbiome/00_Analysis_Shotgun/10_gen_sim_monolith/GM_EKS_MAG_00046-contigs.fa	4285769	370	15933	67.3953	70.4225	1.40845	Bacteria	Acidobacteriota	Thermoanaerobaculia	UBA5066	Gp7-AA6	Gp7-AA6	Gp7-AA6 sp003222385
GM_EKS_MAG_00047	/bulk/leet1/Share_LeeLab/Monolith_microbiome/00_Analysis_Shotgun/10_gen_sim_monolith/GM_EKS_MAG_00047-contigs.fa	3425719	924	4040	71.1105	76.0563	7.04225	Bacteria	Methylomirabilota	Methylomirabilia	Rokubacteriales	GWA2-73-35	AR37	AR37 sp003220345
GM_EKS_MAG_00048	/bulk/leet1/Share_LeeLab/Monolith_microbiome/00_Analysis_Shotgun/10_gen_sim_monolith/GM_EKS_MAG_00048-contigs.fa	3428737	1160	3244	65.7107	74.6479	7.04225	Bacteria	Chloroflexota	UBA6077	UBA6077	CF-72	CF-72	CF-72 sp005883405
GM_EKS_MAG_00049	/bulk/leet1/Share_LeeLab/Monolith_microbiome/00_Analysis_Shotgun/10_gen_sim_monolith/GM_EKS_MAG_00049-contigs.fa	914821	267	4100	71.923	70.4225	2.8169	Bacteria	Actinobacteriota	Thermoleophilia	Solirubrobacterales	Solirubrobacteraceae	Conexibacter	Conexibacter woesei
GM_EKS_MAG_00050	/bulk/leet1/Share_LeeLab/Monolith_microbiome/00_Analysis_Shotgun/10_gen_sim_monolith/GM_EKS_MAG_00050-contigs.fa	6344390	450	18134	67.9332	73.2394	5.6338	Bacteria	Methylomirabilota	Methylomirabilia	Rokubacteriales	GWA2-73-35	AR37	AR37 sp003220345
GM_EKS_MAG_00051	/bulk/leet1/Share_LeeLab/Monolith_microbiome/00_Analysis_Shotgun/10_gen_sim_monolith/GM_EKS_MAG_00051-contigs.fa	3114102	217	17934	68.326	70.4225	2.8169	Bacteria	Methylomirabilota	Methylomirabilia	Rokubacteriales	GWA2-73-35	AR31	AR31 sp003221595
GM_EKS_MAG_00052	/bulk/leet1/Share_LeeLab/Monolith_microbiome/00_Analysis_Shotgun/10_gen_sim_monolith/GM_EKS_MAG_00052-contigs.fa	3618636	225	29568	68.7261	73.2394	5.6338	Bacteria	Actinobacteriota	Thermoleophilia	Gaiellales	Gaiellaceae
GM_EKS_MAG_00053	/bulk/leet1/Share_LeeLab/Monolith_microbiome/00_Analysis_Shotgun/10_gen_sim_monolith/GM_EKS_MAG_00053-contigs.fa	2166089	646	3909	62.7414	73.2394	5.6338	Bacteria	Actinobacteriota	Actinomycetia	Propionibacteriales	Propionibacteriaceae	Microlunatus	Microlunatus phosphovorus
GM_HAYS_MAG_00003	/bulk/leet1/Share_LeeLab/Monolith_microbiome/00_Analysis_Shotgun/10_gen_sim_monolith/GM_HAYS_MAG_00003-contigs.fa	5610333	291	27828	71.0471	97.1831	2.8169	Bacteria	Methylomirabilota	Methylomirabilia	Rokubacteriales	GWA2-73-35	AR37	AR37 sp003220345
GM_HAYS_MAG_00004	/bulk/leet1/Share_LeeLab/Monolith_microbiome/00_Analysis_Shotgun/10_gen_sim_monolith/GM_HAYS_MAG_00004-contigs.fa	3393194	176	32464	71.9873	95.7746	1.40845	Bacteria	Actinobacteriota	Actinomycetia	Mycobacteriales	SCTD01	SCTD01	SCTD01 sp004299215
GM_HAYS_MAG_00005	/bulk/leet1/Share_LeeLab/Monolith_microbiome/00_Analysis_Shotgun/10_gen_sim_monolith/GM_HAYS_MAG_00005-contigs.fa	6948596	314	32284	65.8558	97.1831	4.22535	Bacteria	Acidobacteriota	Vicinamibacteria	Vicinamibacterales	2-12-FULL-66-21	2-12-FULL-66-21	2-12-FULL-66-21 sp001767455
GM_HAYS_MAG_00006	/bulk/leet1/Share_LeeLab/Monolith_microbiome/00_Analysis_Shotgun/10_gen_sim_monolith/GM_HAYS_MAG_00006-contigs.fa	6075260	276	30699	56.3659	94.3662	1.40845	Bacteria	Acidobacteriota	Acidobacteriae	Acidobacteriales	Koribacteraceae	Sulfotelmatobacter	Sulfotelmatobacter sp003223595
GM_HAYS_MAG_00007	/bulk/leet1/Share_LeeLab/Monolith_microbiome/00_Analysis_Shotgun/10_gen_sim_monolith/GM_HAYS_MAG_00007-contigs.fa	4089088	244	25543	71.4314	97.1831	4.22535	Bacteria	Actinobacteriota	Acidimicrobiia	Acidimicrobiales	UBA8139	UBA4742	UBA4742 sp002403895
GM_HAYS_MAG_00008	/bulk/leet1/Share_LeeLab/Monolith_microbiome/00_Analysis_Shotgun/10_gen_sim_monolith/GM_HAYS_MAG_00008-contigs.fa	5343428	260	29982	69.7938	97.1831	4.22535	Bacteria	Methylomirabilota	Methylomirabilia	Rokubacteriales	GWA2-73-35	UBA12499	UBA12499 sp001788415
GM_HAYS_MAG_00009	/bulk/leet1/Share_LeeLab/Monolith_microbiome/00_Analysis_Shotgun/10_gen_sim_monolith/GM_HAYS_MAG_00009-contigs.fa	4088419	432	11564	52.051	94.3662	2.8169	Bacteria	Acidobacteriota	Blastocatellia	Pyrinomonadales	Pyrinomonadaceae	UBA11741	UBA11741 sp002427845
GM_HAYS_MAG_00012	/bulk/leet1/Share_LeeLab/Monolith_microbiome/00_Analysis_Shotgun/10_gen_sim_monolith/GM_HAYS_MAG_00012-contigs.fa	4813486	352	17353	70.135	92.9577	2.8169	Bacteria	Actinobacteriota	Acidimicrobiia	Acidimicrobiales	Ilumatobacteraceae
GM_HAYS_MAG_00013	/bulk/leet1/Share_LeeLab/Monolith_microbiome/00_Analysis_Shotgun/10_gen_sim_monolith/GM_HAYS_MAG_00013-contigs.fa	4305817	276	24613	64.5859	97.1831	9.85915	Bacteria	Proteobacteria	Alphaproteobacteria	Rhizobiales	Xanthobacteraceae	VAZQ01	VAZQ01 sp005883115
GM_HAYS_MAG_00016	/bulk/leet1/Share_LeeLab/Monolith_microbiome/00_Analysis_Shotgun/10_gen_sim_monolith/GM_HAYS_MAG_00016-contigs.fa	2358460	670	4698	70.4739	88.7324	1.40845	Bacteria	Actinobacteriota	Thermoleophilia	Gaiellales	Gaiellaceae	AC-32	AC-32 sp005883335
GM_HAYS_MAG_00017	/bulk/leet1/Share_LeeLab/Monolith_microbiome/00_Analysis_Shotgun/10_gen_sim_monolith/GM_HAYS_MAG_00017-contigs.fa	3306080	260	15475	63.8523	88.7324	2.8169	Bacteria	Actinobacteriota	Actinomycetia	Propionibacteriales	Propionibacteriaceae	Friedmanniella	Friedmanniella luteola
GM_HAYS_MAG_00021	/bulk/leet1/Share_LeeLab/Monolith_microbiome/00_Analysis_Shotgun/10_gen_sim_monolith/GM_HAYS_MAG_00021-contigs.fa	7996698	443	23513	64.9109	94.3662	9.85915	Bacteria	Acidobacteriota	Vicinamibacteria	Vicinamibacterales	UBA2999	Gp6-AA56	Gp6-AA56 sp003222395
GM_HAYS_MAG_00022	/bulk/leet1/Share_LeeLab/Monolith_microbiome/00_Analysis_Shotgun/10_gen_sim_monolith/GM_HAYS_MAG_00022-contigs.fa	4927798	309	20274	68.7951	87.3239	2.8169	Bacteria	Methylomirabilota	Methylomirabilia	Rokubacteriales	GWA2-73-35	AR12
GM_HAYS_MAG_00023	/bulk/leet1/Share_LeeLab/Monolith_microbiome/00_Analysis_Shotgun/10_gen_sim_monolith/GM_HAYS_MAG_00023-contigs.fa	4304950	530	9927	67.0282	87.3239	2.8169	Bacteria	Acidobacteriota	Thermoanaerobaculia	Gp7-AA8	Gp7-AA8
GM_HAYS_MAG_00024	/bulk/leet1/Share_LeeLab/Monolith_microbiome/00_Analysis_Shotgun/10_gen_sim_monolith/GM_HAYS_MAG_00024-contigs.fa	1919785	224	16446	35.9358	92.1053	7.89474	Archaea	Thermoproteota	Nitrososphaeria	Nitrososphaerales	Nitrososphaeraceae	TA-21	TA-21 sp005877345
GM_HAYS_MAG_00025	/bulk/leet1/Share_LeeLab/Monolith_microbiome/00_Analysis_Shotgun/10_gen_sim_monolith/GM_HAYS_MAG_00025-contigs.fa	4769050	547	9682	70.9036	87.3239	4.22535	Bacteria	Methylomirabilota	Methylomirabilia	Rokubacteriales	GWA2-73-35
GM_HAYS_MAG_00026	/bulk/leet1/Share_LeeLab/Monolith_microbiome/00_Analysis_Shotgun/10_gen_sim_monolith/GM_HAYS_MAG_00026-contigs.fa	2688315	225	15031	69.4899	85.9155	2.8169	Bacteria	Actinobacteriota	UBA4738	UBA4738	HRBIN12	AC-51
GM_HAYS_MAG_00027	/bulk/leet1/Share_LeeLab/Monolith_microbiome/00_Analysis_Shotgun/10_gen_sim_monolith/GM_HAYS_MAG_00027-contigs.fa	2919474	858	4709	69.8996	88.7324	5.6338	Bacteria	Actinobacteriota	Thermoleophilia	Gaiellales	Gaiellaceae	AC-32	AC-32 sp005883335
GM_HAYS_MAG_00028	/bulk/leet1/Share_LeeLab/Monolith_microbiome/00_Analysis_Shotgun/10_gen_sim_monolith/GM_HAYS_MAG_00028-contigs.fa	4311065	1133	4479	70.1452	91.5493	8.4507	Bacteria	Methylomirabilota	Methylomirabilia	Rokubacteriales	GWA2-73-35	UBA12499	UBA12499 sp001788415
GM_HAYS_MAG_00029	/bulk/leet1/Share_LeeLab/Monolith_microbiome/00_Analysis_Shotgun/10_gen_sim_monolith/GM_HAYS_MAG_00029-contigs.fa	1900177	173	20552	68.5143	87.3239	5.6338	Bacteria	Actinobacteriota	Thermoleophilia	Gaiellales	Gaiellaceae	13-2-20CM-68-14
GM_HAYS_MAG_00033	/bulk/leet1/Share_LeeLab/Monolith_microbiome/00_Analysis_Shotgun/10_gen_sim_monolith/GM_HAYS_MAG_00033-contigs.fa	3295562	313	15533	54.3572	88.7324	8.4507	Bacteria	Verrucomicrobiota	Verrucomicrobiae	Chthoniobacterales	UBA10450	AV55	AV55 sp003219435
GM_HAYS_MAG_00034	/bulk/leet1/Share_LeeLab/Monolith_microbiome/00_Analysis_Shotgun/10_gen_sim_monolith/GM_HAYS_MAG_00034-contigs.fa	5348585	784	7691	69.7382	83.0986	2.8169	Bacteria	Methylomirabilota	Methylomirabilia	Rokubacteriales	GWA2-73-35	AR5	AR5 sp003220265
GM_HAYS_MAG_00036	/bulk/leet1/Share_LeeLab/Monolith_microbiome/00_Analysis_Shotgun/10_gen_sim_monolith/GM_HAYS_MAG_00036-contigs.fa	3509882	533	9251	35.9379	89.4737	9.21053	Archaea	Thermoproteota	Nitrososphaeria	Nitrososphaerales	Nitrososphaeraceae
GM_HAYS_MAG_00037	/bulk/leet1/Share_LeeLab/Monolith_microbiome/00_Analysis_Shotgun/10_gen_sim_monolith/GM_HAYS_MAG_00037-contigs.fa	8135314	506	20685	63.4432	88.7324	9.85915	Bacteria	Acidobacteriota	Vicinamibacteria	Vicinamibacterales	2-12-FULL-66-21
GM_HAYS_MAG_00038	/bulk/leet1/Share_LeeLab/Monolith_microbiome/00_Analysis_Shotgun/10_gen_sim_monolith/GM_HAYS_MAG_00038-contigs.fa	1922237	167	12943	67.1874	81.6901	4.22535	Bacteria	Actinobacteriota	Thermoleophilia	Gaiellales	Gaiellaceae
GM_HAYS_MAG_00039	/bulk/leet1/Share_LeeLab/Monolith_microbiome/00_Analysis_Shotgun/10_gen_sim_monolith/GM_HAYS_MAG_00039-contigs.fa	4080619	1396	3211	58.3947	85.9155	8.4507	Bacteria	Acidobacteriota	Blastocatellia	Pyrinomonadales	Pyrinomonadaceae	PSRF01	PSRF01 sp003175865
GM_HAYS_MAG_00040	/bulk/leet1/Share_LeeLab/Monolith_microbiome/00_Analysis_Shotgun/10_gen_sim_monolith/GM_HAYS_MAG_00040-contigs.fa	2492023	373	9041	36.8329	77.6316	2.63158	Archaea	Thermoproteota	Nitrososphaeria	Nitrososphaerales	Nitrososphaeraceae
GM_HAYS_MAG_00041	/bulk/leet1/Share_LeeLab/Monolith_microbiome/00_Analysis_Shotgun/10_gen_sim_monolith/GM_HAYS_MAG_00041-contigs.fa	1881187	444	5301	35.9821	80.2632	5.26316	Archaea	Thermoproteota	Nitrososphaeria	Nitrososphaerales	Nitrososphaeraceae
GM_HAYS_MAG_00042	/bulk/leet1/Share_LeeLab/Monolith_microbiome/00_Analysis_Shotgun/10_gen_sim_monolith/GM_HAYS_MAG_00042-contigs.fa	4021106	465	10304	65.7221	74.6479	0	Bacteria	Proteobacteria	Alphaproteobacteria	Rhizobiales	Xanthobacteraceae	VAZQ01	VAZQ01 sp005883115
GM_HAYS_MAG_00043	/bulk/leet1/Share_LeeLab/Monolith_microbiome/00_Analysis_Shotgun/10_gen_sim_monolith/GM_HAYS_MAG_00043-contigs.fa	1844119	506	4228	63.7343	77.4648	2.8169	Bacteria
GM_HAYS_MAG_00044	/bulk/leet1/Share_LeeLab/Monolith_microbiome/00_Analysis_Shotgun/10_gen_sim_monolith/GM_HAYS_MAG_00044-contigs.fa	3204521	505	6932	69.611	81.6901	7.04225	Bacteria	Actinobacteriota	Thermoleophilia	Gaiellales	Gaiellaceae
GM_HAYS_MAG_00045	/bulk/leet1/Share_LeeLab/Monolith_microbiome/00_Analysis_Shotgun/10_gen_sim_monolith/GM_HAYS_MAG_00045-contigs.fa	1989417	760	3177	35.4259	81.5789	7.89474	Archaea	Thermoproteota	Nitrososphaeria	Nitrososphaerales	Nitrososphaeraceae	TA-21	TA-21 sp005877345
GM_HAYS_MAG_00046	/bulk/leet1/Share_LeeLab/Monolith_microbiome/00_Analysis_Shotgun/10_gen_sim_monolith/GM_HAYS_MAG_00046-contigs.fa	2797230	167	20549	68.953	73.2394	0	Bacteria	Actinobacteriota	Thermoleophilia	Solirubrobacterales	70-9	AC-57	AC-57 sp005884305
GM_HAYS_MAG_00047	/bulk/leet1/Share_LeeLab/Monolith_microbiome/00_Analysis_Shotgun/10_gen_sim_monolith/GM_HAYS_MAG_00047-contigs.fa	1988562	365	6976	41.6935	80.2632	7.89474	Archaea	Thermoproteota	Nitrososphaeria	Nitrososphaerales	Nitrososphaeraceae	Nitrososphaera	Nitrososphaera gargensis
GM_HAYS_MAG_00048	/bulk/leet1/Share_LeeLab/Monolith_microbiome/00_Analysis_Shotgun/10_gen_sim_monolith/GM_HAYS_MAG_00048-contigs.fa	1557796	443	4169	42.6156	75	3.94737	Archaea	Thermoproteota	Nitrososphaeria	Nitrososphaerales	Nitrososphaeraceae	Nitrososphaera
GM_HAYS_MAG_00049	/bulk/leet1/Share_LeeLab/Monolith_microbiome/00_Analysis_Shotgun/10_gen_sim_monolith/GM_HAYS_MAG_00049-contigs.fa	4450725	307	18253	64.4427	80.2817	9.85915	Bacteria	Acidobacteriota	Vicinamibacteria	Vicinamibacterales	2-12-FULL-66-21	2-12-FULL-66-21	2-12-FULL-66-21 sp001767455
GM_HAYS_MAG_00050	/bulk/leet1/Share_LeeLab/Monolith_microbiome/00_Analysis_Shotgun/10_gen_sim_monolith/GM_HAYS_MAG_00050-contigs.fa	2096583	115	24319	71.2089	70.4225	0	Bacteria	Actinobacteriota	Thermoleophilia	Gaiellales	Gaiellaceae	GMQP-bins7	GMQP-bins7 sp005888365
GM_HAYS_MAG_00051	/bulk/leet1/Share_LeeLab/Monolith_microbiome/00_Analysis_Shotgun/10_gen_sim_monolith/GM_HAYS_MAG_00051-contigs.fa	4532606	387	15535	63.8041	71.831	2.8169	Bacteria	Actinobacteriota	Actinomycetia	Propionibacteriales	Propionibacteriaceae
GM_HAYS_MAG_00052	/bulk/leet1/Share_LeeLab/Monolith_microbiome/00_Analysis_Shotgun/10_gen_sim_monolith/GM_HAYS_MAG_00052-contigs.fa	4864273	1218	4311	57.0852	74.6479	5.6338	Bacteria	Acidobacteriota	Acidobacteriae	Acidobacteriales	Koribacteraceae	Gp1-AA122	Gp1-AA122 sp003225055
GM_HAYS_MAG_00053	/bulk/leet1/Share_LeeLab/Monolith_microbiome/00_Analysis_Shotgun/10_gen_sim_monolith/GM_HAYS_MAG_00053-contigs.fa	2223326	737	3284	54.2802	70.4225	1.40845	Bacteria	Verrucomicrobiota	Verrucomicrobiae	Chthoniobacterales	UBA10450	AV55
GM_HAYS_MAG_00054	/bulk/leet1/Share_LeeLab/Monolith_microbiome/00_Analysis_Shotgun/10_gen_sim_monolith/GM_HAYS_MAG_00054-contigs.fa	4317984	1292	3846	50.6904	73.2394	4.22535	Bacteria	Chloroflexota	Anaerolineae	Anaerolineales	EnvOPS12	UBA12294
GM_HAYS_MAG_00055	/bulk/leet1/Share_LeeLab/Monolith_microbiome/00_Analysis_Shotgun/10_gen_sim_monolith/GM_HAYS_MAG_00055-contigs.fa	2838534	808	3770	61.8921	70.4225	2.8169	Bacteria	Proteobacteria	Alphaproteobacteria	Ferrovibrionales	Ferrovibrionaceae	Ferrovibrio	Ferrovibrio sp002482765
GM_HAYS_MAG_00056	/bulk/leet1/Share_LeeLab/Monolith_microbiome/00_Analysis_Shotgun/10_gen_sim_monolith/GM_HAYS_MAG_00056-contigs.fa	2132476	430	5755	69.2467	71.831	5.6338	Bacteria	Actinobacteriota	Thermoleophilia	Solirubrobacterales	70-9
GM_HAYS_MAG_00057	/bulk/leet1/Share_LeeLab/Monolith_microbiome/00_Analysis_Shotgun/10_gen_sim_monolith/GM_HAYS_MAG_00057-contigs.fa	4371355	1104	4309	61.7005	70.4225	4.22535	Bacteria	Proteobacteria	Alphaproteobacteria	ATCC43930	Stellaceae	AP-15	AP-15 sp005884825
GM_HAYS_MAG_00058	/bulk/leet1/Share_LeeLab/Monolith_microbiome/00_Analysis_Shotgun/10_gen_sim_monolith/GM_HAYS_MAG_00058-contigs.fa	2918101	682	4899	62.7758	70.4225	4.22535	Bacteria	Actinobacteriota	Actinomycetia	Propionibacteriales	Propionibacteriaceae	Microlunatus	Microlunatus phosphovorus
GM_HAYS_MAG_00059	/bulk/leet1/Share_LeeLab/Monolith_microbiome/00_Analysis_Shotgun/10_gen_sim_monolith/GM_HAYS_MAG_00059-contigs.fa	2327172	338	7687	69.7897	71.831	8.4507	Bacteria	Actinobacteriota
GM_HAYS_MAG_00060	/bulk/leet1/Share_LeeLab/Monolith_microbiome/00_Analysis_Shotgun/10_gen_sim_monolith/GM_HAYS_MAG_00060-contigs.fa	3471945	245	18065	54.9854	73.2394	9.85915	Bacteria	Verrucomicrobiota	Verrucomicrobiae	Chthoniobacterales	UBA10450
GS_EKS_MAG_00001	/bulk/leet1/Share_LeeLab/Monolith_microbiome/00_Analysis_Shotgun/10_gen_sim_monolith/GS_EKS_MAG_00001-contigs.fa	6969390	184	74184	67.7343	100	1.40845	Bacteria	Acidobacteriota	Thermoanaerobaculia	UBA5704	UBA5704	UBA5704	UBA5704 sp002420005
GS_EKS_MAG_00002	/bulk/leet1/Share_LeeLab/Monolith_microbiome/00_Analysis_Shotgun/10_gen_sim_monolith/GS_EKS_MAG_00002-contigs.fa	6821904	414	24264	62.1882	98.5915	2.8169	Bacteria	Proteobacteria	Alphaproteobacteria	Acetobacterales	Acetobacteraceae
GS_EKS_MAG_00003	/bulk/leet1/Share_LeeLab/Monolith_microbiome/00_Analysis_Shotgun/10_gen_sim_monolith/GS_EKS_MAG_00003-contigs.fa	5961721	68	149549	59.9485	97.1831	1.40845	Bacteria	Proteobacteria	Gammaproteobacteria	Pseudomonadales	Pseudomonadaceae	Pseudomonas
GS_EKS_MAG_00004	/bulk/leet1/Share_LeeLab/Monolith_microbiome/00_Analysis_Shotgun/10_gen_sim_monolith/GS_EKS_MAG_00004-contigs.fa	5413913	160	47286	66.5052	100	5.6338	Bacteria	Acidobacteriota	Vicinamibacteria	Vicinamibacterales	2-12-FULL-66-21	QHWT01	QHWT01 sp003222675
GS_EKS_MAG_00005	/bulk/leet1/Share_LeeLab/Monolith_microbiome/00_Analysis_Shotgun/10_gen_sim_monolith/GS_EKS_MAG_00005-contigs.fa	4305926	247	24788	66.9177	95.7746	1.40845	Bacteria	Actinobacteriota	Actinomycetia
GS_EKS_MAG_00006	/bulk/leet1/Share_LeeLab/Monolith_microbiome/00_Analysis_Shotgun/10_gen_sim_monolith/GS_EKS_MAG_00006-contigs.fa	2752669	168	21473	70.7666	97.1831	4.22535	Bacteria
GS_EKS_MAG_00007	/bulk/leet1/Share_LeeLab/Monolith_microbiome/00_Analysis_Shotgun/10_gen_sim_monolith/GS_EKS_MAG_00007-contigs.fa	2685809	191	18933	67.0979	94.3662	1.40845	Bacteria	Actinobacteriota	Thermoleophilia	Gaiellales	Gaiellaceae	3-1-20CM-4-69-9	3-1-20CM-4-69-9 sp005885245
GS_EKS_MAG_00008	/bulk/leet1/Share_LeeLab/Monolith_microbiome/00_Analysis_Shotgun/10_gen_sim_monolith/GS_EKS_MAG_00008-contigs.fa	3620874	95	53307	70.6465	91.5493	0	Bacteria	Actinobacteriota	Actinomycetia	Propionibacteriales	Nocardioidaceae	Nocardioides
GS_EKS_MAG_00009	/bulk/leet1/Share_LeeLab/Monolith_microbiome/00_Analysis_Shotgun/10_gen_sim_monolith/GS_EKS_MAG_00009-contigs.fa	3949189	362	13193	68.2134	92.9577	1.40845	Bacteria	Acidobacteriota	Thermoanaerobaculia	UBA5066	Gp7-AA6	Gp7-AA6	Gp7-AA6 sp003222385
GS_EKS_MAG_00010	/bulk/leet1/Share_LeeLab/Monolith_microbiome/00_Analysis_Shotgun/10_gen_sim_monolith/GS_EKS_MAG_00010-contigs.fa	4697770	347	16135	67.0885	92.9577	1.40845	Bacteria	Acidobacteriota	Vicinamibacteria	Vicinamibacterales
GS_EKS_MAG_00011	/bulk/leet1/Share_LeeLab/Monolith_microbiome/00_Analysis_Shotgun/10_gen_sim_monolith/GS_EKS_MAG_00011-contigs.fa	4080778	373	18009	62.1821	91.5493	1.40845	Bacteria	Proteobacteria	Alphaproteobacteria	Rhizobiales	Xanthobacteraceae	Bradyrhizobium	Bradyrhizobium sp005884465
GS_EKS_MAG_00012	/bulk/leet1/Share_LeeLab/Monolith_microbiome/00_Analysis_Shotgun/10_gen_sim_monolith/GS_EKS_MAG_00012-contigs.fa	4981965	166	45498	54.0694	92.9577	2.8169	Bacteria	Acidobacteriota	Acidobacteriae	Acidobacteriales	Koribacteraceae	Gp1-AA122	Gp1-AA122 sp003225055
GS_EKS_MAG_00013	/bulk/leet1/Share_LeeLab/Monolith_microbiome/00_Analysis_Shotgun/10_gen_sim_monolith/GS_EKS_MAG_00013-contigs.fa	5129042	381	17975	62.9957	90.1408	0	Bacteria	Proteobacteria	Alphaproteobacteria	Acetobacterales	Acetobacteraceae
GS_EKS_MAG_00014	/bulk/leet1/Share_LeeLab/Monolith_microbiome/00_Analysis_Shotgun/10_gen_sim_monolith/GS_EKS_MAG_00014-contigs.fa	5862580	238	33461	65.8117	92.9577	2.8169	Bacteria	Actinobacteriota	Actinomycetia	Mycobacteriales	Mycobacteriaceae	Mycobacterium
GS_EKS_MAG_00015	/bulk/leet1/Share_LeeLab/Monolith_microbiome/00_Analysis_Shotgun/10_gen_sim_monolith/GS_EKS_MAG_00015-contigs.fa	3050616	279	20366	41.2187	93.4211	3.94737	Archaea	Thermoproteota	Nitrososphaeria	Nitrososphaerales	Nitrososphaeraceae	Nitrososphaera	Nitrososphaera sp002501845
GS_EKS_MAG_00016	/bulk/leet1/Share_LeeLab/Monolith_microbiome/00_Analysis_Shotgun/10_gen_sim_monolith/GS_EKS_MAG_00016-contigs.fa	5527065	529	12770	65.459	90.1408	1.40845	Bacteria	Actinobacteriota	Actinomycetia
GS_EKS_MAG_00017	/bulk/leet1/Share_LeeLab/Monolith_microbiome/00_Analysis_Shotgun/10_gen_sim_monolith/GS_EKS_MAG_00017-contigs.fa	3744057	170	30231	70.2058	90.1408	1.40845	Bacteria	Actinobacteriota	Thermoleophilia
GS_EKS_MAG_00018	/bulk/leet1/Share_LeeLab/Monolith_microbiome/00_Analysis_Shotgun/10_gen_sim_monolith/GS_EKS_MAG_00018-contigs.fa	2483718	246	12453	61.9817	88.7324	1.40845	Bacteria	Proteobacteria	Alphaproteobacteria	Rhizobiales	Methyloligellaceae	Methyloceanibacter	Methyloceanibacter sp002383105
GS_EKS_MAG_00019	/bulk/leet1/Share_LeeLab/Monolith_microbiome/00_Analysis_Shotgun/10_gen_sim_monolith/GS_EKS_MAG_00019-contigs.fa	4263555	259	21978	56.5167	88.7324	1.40845	Bacteria	Acidobacteriota	Acidobacteriae	Acidobacteriales	Koribacteraceae
GS_EKS_MAG_00020	/bulk/leet1/Share_LeeLab/Monolith_microbiome/00_Analysis_Shotgun/10_gen_sim_monolith/GS_EKS_MAG_00020-contigs.fa	3459729	332	12638	69.5692	91.5493	4.22535	Bacteria	Actinobacteriota	Thermoleophilia	Gaiellales	Gaiellaceae
GS_EKS_MAG_00021	/bulk/leet1/Share_LeeLab/Monolith_microbiome/00_Analysis_Shotgun/10_gen_sim_monolith/GS_EKS_MAG_00021-contigs.fa	3517888	399	11173	68.9271	90.1408	2.8169	Bacteria	Chloroflexota	Ellin6529	CSP1-4	CSP1-4	SPCO01	SPCO01 sp004525275
GS_EKS_MAG_00022	/bulk/leet1/Share_LeeLab/Monolith_microbiome/00_Analysis_Shotgun/10_gen_sim_monolith/GS_EKS_MAG_00022-contigs.fa	4207894	480	10740	51.2946	90.1408	2.8169	Bacteria	Acidobacteriota	Blastocatellia	Pyrinomonadales	Pyrinomonadaceae	PSRF01	PSRF01 sp003175865
GS_EKS_MAG_00023	/bulk/leet1/Share_LeeLab/Monolith_microbiome/00_Analysis_Shotgun/10_gen_sim_monolith/GS_EKS_MAG_00023-contigs.fa	6848461	1042	8354	64.7241	94.3662	7.04225	Bacteria	Acidobacteriota	Thermoanaerobaculia	Gp7-AA8	Gp7-AA8	QHVT01	QHVT01 sp003223645
GS_EKS_MAG_00024	/bulk/leet1/Share_LeeLab/Monolith_microbiome/00_Analysis_Shotgun/10_gen_sim_monolith/GS_EKS_MAG_00024-contigs.fa	2071302	197	12909	64.7696	88.7324	2.8169	Bacteria	Proteobacteria	Alphaproteobacteria	Sphingomonadales	Sphingomonadaceae	Sphingomonas	Sphingomonas jaspsi
GS_EKS_MAG_00025	/bulk/leet1/Share_LeeLab/Monolith_microbiome/00_Analysis_Shotgun/10_gen_sim_monolith/GS_EKS_MAG_00025-contigs.fa	5400921	429	17322	69.1212	87.3239	1.40845	Bacteria	Actinobacteriota	Actinomycetia	Propionibacteriales	Kribbellaceae	Kribbella
GS_EKS_MAG_00026	/bulk/leet1/Share_LeeLab/Monolith_microbiome/00_Analysis_Shotgun/10_gen_sim_monolith/GS_EKS_MAG_00026-contigs.fa	3140835	191	25833	55.136	91.5493	7.04225	Bacteria	Verrucomicrobiota	Verrucomicrobiae	Chthoniobacterales	UBA10450	AV69	AV69 sp003219175
GS_EKS_MAG_00027	/bulk/leet1/Share_LeeLab/Monolith_microbiome/00_Analysis_Shotgun/10_gen_sim_monolith/GS_EKS_MAG_00027-contigs.fa	7756508	237	44410	61.4932	92.9577	8.4507	Bacteria	Acidobacteriota	Vicinamibacteria	Vicinamibacterales	2-12-FULL-66-21	2-12-FULL-66-21	2-12-FULL-66-21 sp001767455
GS_EKS_MAG_00028	/bulk/leet1/Share_LeeLab/Monolith_microbiome/00_Analysis_Shotgun/10_gen_sim_monolith/GS_EKS_MAG_00028-contigs.fa	3320098	233	17861	68.7833	88.7324	4.22535	Bacteria	Actinobacteriota	Acidimicrobiia
GS_EKS_MAG_00029	/bulk/leet1/Share_LeeLab/Monolith_microbiome/00_Analysis_Shotgun/10_gen_sim_monolith/GS_EKS_MAG_00029-contigs.fa	3953042	412	15969	63.8377	87.3239	2.8169	Bacteria	Actinobacteriota	Rubrobacteria	Rubrobacterales	Rubrobacteraceae	SIRX01	SIRX01 sp004563715
GS_EKS_MAG_00030	/bulk/leet1/Share_LeeLab/Monolith_microbiome/00_Analysis_Shotgun/10_gen_sim_monolith/GS_EKS_MAG_00030-contigs.fa	3907941	689	6548	65.6995	92.9577	9.85915	Bacteria	Acidobacteriota	Vicinamibacteria	Vicinamibacterales	2-12-FULL-66-21	QHWT01	QHWT01 sp003222675
GS_EKS_MAG_00031	/bulk/leet1/Share_LeeLab/Monolith_microbiome/00_Analysis_Shotgun/10_gen_sim_monolith/GS_EKS_MAG_00031-contigs.fa	3231416	210	19935	58.8458	87.3239	4.22535	Bacteria	Nitrospirota	Nitrospiria	Nitrospirales	Nitrospiraceae	Nitrospira	Nitrospira sp002420105
GS_EKS_MAG_00032	/bulk/leet1/Share_LeeLab/Monolith_microbiome/00_Analysis_Shotgun/10_gen_sim_monolith/GS_EKS_MAG_00032-contigs.fa	5775676	514	12579	64.4644	91.5493	8.4507	Bacteria	Acidobacteriota	Vicinamibacteria	Vicinamibacterales	UBA2999
GS_EKS_MAG_00033	/bulk/leet1/Share_LeeLab/Monolith_microbiome/00_Analysis_Shotgun/10_gen_sim_monolith/GS_EKS_MAG_00033-contigs.fa	7290036	747	11581	57.1622	92.9577	9.85915	Bacteria	Proteobacteria	Alphaproteobacteria	Rhizobiales	Xanthobacteraceae	Pseudolabrys	Pseudolabrys sp003152455
GS_EKS_MAG_00034	/bulk/leet1/Share_LeeLab/Monolith_microbiome/00_Analysis_Shotgun/10_gen_sim_monolith/GS_EKS_MAG_00034-contigs.fa	3130652	145	32070	68.4758	92.9577	9.85915	Bacteria	Actinobacteriota	Thermoleophilia	Gaiellales	Gaiellaceae
GS_EKS_MAG_00035	/bulk/leet1/Share_LeeLab/Monolith_microbiome/00_Analysis_Shotgun/10_gen_sim_monolith/GS_EKS_MAG_00035-contigs.fa	9193876	871	13192	70.7191	91.5493	8.4507	Bacteria	Myxococcota	Polyangia	Palsa-1104	Fen-1088
GS_EKS_MAG_00036	/bulk/leet1/Share_LeeLab/Monolith_microbiome/00_Analysis_Shotgun/10_gen_sim_monolith/GS_EKS_MAG_00036-contigs.fa	2419943	479	8834	69.572	88.7324	5.6338	Bacteria	Actinobacteriota	UBA4738	UBA4738	HRBIN12
GS_EKS_MAG_00037	/bulk/leet1/Share_LeeLab/Monolith_microbiome/00_Analysis_Shotgun/10_gen_sim_monolith/GS_EKS_MAG_00037-contigs.fa	2869733	190	20977	68.1732	85.9155	4.22535	Bacteria	Actinobacteriota	Thermoleophilia	Gaiellales	Gaiellaceae	AC-16	AC-16 sp005884575
GS_EKS_MAG_00038	/bulk/leet1/Share_LeeLab/Monolith_microbiome/00_Analysis_Shotgun/10_gen_sim_monolith/GS_EKS_MAG_00038-contigs.fa	2843631	382	8364	63.0307	84.507	2.8169	Bacteria	Proteobacteria	Alphaproteobacteria	Rhizobiales	Beijerinckiaceae
GS_EKS_MAG_00039	/bulk/leet1/Share_LeeLab/Monolith_microbiome/00_Analysis_Shotgun/10_gen_sim_monolith/GS_EKS_MAG_00039-contigs.fa	5038221	631	9952	72.2815	90.1408	8.4507	Bacteria	Actinobacteriota
GS_EKS_MAG_00040	/bulk/leet1/Share_LeeLab/Monolith_microbiome/00_Analysis_Shotgun/10_gen_sim_monolith/GS_EKS_MAG_00040-contigs.fa	4575611	344	16359	66.7576	88.7324	8.4507	Bacteria	Acidobacteriota	Vicinamibacteria	Vicinamibacterales	2-12-FULL-66-21	QHWT01	QHWT01 sp003222675
GS_EKS_MAG_00042	/bulk/leet1/Share_LeeLab/Monolith_microbiome/00_Analysis_Shotgun/10_gen_sim_monolith/GS_EKS_MAG_00042-contigs.fa	5150884	1310	4513	66.3977	88.7324	8.4507	Bacteria	Acidobacteriota	Thermoanaerobaculia	Gp7-AA8	Gp7-AA8	QHVT01	QHVT01 sp003223645
GS_EKS_MAG_00043	/bulk/leet1/Share_LeeLab/Monolith_microbiome/00_Analysis_Shotgun/10_gen_sim_monolith/GS_EKS_MAG_00043-contigs.fa	4694257	552	11062	72.6882	85.9155	5.6338	Bacteria	Actinobacteriota	Acidimicrobiia	Acidimicrobiales
GS_EKS_MAG_00044	/bulk/leet1/Share_LeeLab/Monolith_microbiome/00_Analysis_Shotgun/10_gen_sim_monolith/GS_EKS_MAG_00044-contigs.fa	2962005	321	10016	64.3351	83.0986	2.8169	Bacteria	Gemmatimonadota	Gemmatimonadetes	Gemmatimonadales	GWC2-71-9	Palsa-1233	Palsa-1233 sp003169895
GS_EKS_MAG_00045	/bulk/leet1/Share_LeeLab/Monolith_microbiome/00_Analysis_Shotgun/10_gen_sim_monolith/GS_EKS_MAG_00045-contigs.fa	3019886	238	16384	54.5087	87.3239	7.04225	Bacteria	Verrucomicrobiota	Verrucomicrobiae	Chthoniobacterales	UBA10450	AV55
GS_EKS_MAG_00046	/bulk/leet1/Share_LeeLab/Monolith_microbiome/00_Analysis_Shotgun/10_gen_sim_monolith/GS_EKS_MAG_00046-contigs.fa	5206608	257	31227	63.373	87.3239	7.04225	Bacteria	Acidobacteriota	Vicinamibacteria	Vicinamibacterales	UBA2999	Gp6-AA40	Gp6-AA40 sp003222635
GS_EKS_MAG_00047	/bulk/leet1/Share_LeeLab/Monolith_microbiome/00_Analysis_Shotgun/10_gen_sim_monolith/GS_EKS_MAG_00047-contigs.fa	6599919	336	24636	62.9561	90.1408	9.85915	Bacteria	Acidobacteriota	Vicinamibacteria	Vicinamibacterales	2-12-FULL-66-21	2-12-FULL-66-21	2-12-FULL-66-21 sp001767455
GS_EKS_MAG_00048	/bulk/leet1/Share_LeeLab/Monolith_microbiome/00_Analysis_Shotgun/10_gen_sim_monolith/GS_EKS_MAG_00048-contigs.fa	3026431	508	6826	55.0663	84.507	4.22535	Bacteria	Desulfobacterota	Binatia	UBA9968	UBA9968	DP-20	DP-20 sp005879255
GS_EKS_MAG_00049	/bulk/leet1/Share_LeeLab/Monolith_microbiome/00_Analysis_Shotgun/10_gen_sim_monolith/GS_EKS_MAG_00049-contigs.fa	1919586	319	6488	68.989	83.0986	4.22535	Bacteria	Actinobacteriota	UBA4738	UBA4738	HRBIN12	AC-51	AC-51 sp005883885
GS_EKS_MAG_00050	/bulk/leet1/Share_LeeLab/Monolith_microbiome/00_Analysis_Shotgun/10_gen_sim_monolith/GS_EKS_MAG_00050-contigs.fa	4129575	337	15003	71.4099	83.0986	4.22535
GS_EKS_MAG_00051	/bulk/leet1/Share_LeeLab/Monolith_microbiome/00_Analysis_Shotgun/10_gen_sim_monolith/GS_EKS_MAG_00051-contigs.fa	3412367	462	7924	56.3326	81.6901	2.8169	Bacteria	Acidobacteriota	Acidobacteriae	Acidobacteriales	Koribacteraceae	Sulfotelmatobacter	Sulfotelmatobacter sp003223595
GS_EKS_MAG_00052	/bulk/leet1/Share_LeeLab/Monolith_microbiome/00_Analysis_Shotgun/10_gen_sim_monolith/GS_EKS_MAG_00052-contigs.fa	2534717	113	29640	68.7598	80.2817	1.40845	Bacteria	Actinobacteriota	Thermoleophilia	Gaiellales	Gaiellaceae	AC-21	AC-21 sp005885125
GS_EKS_MAG_00053	/bulk/leet1/Share_LeeLab/Monolith_microbiome/00_Analysis_Shotgun/10_gen_sim_monolith/GS_EKS_MAG_00053-contigs.fa	4573144	439	12251	70.4657	80.2817	1.40845	Bacteria	Methylomirabilota	Methylomirabilia	Rokubacteriales	GWA2-73-35	AR5	AR5 sp003220265
GS_EKS_MAG_00054	/bulk/leet1/Share_LeeLab/Monolith_microbiome/00_Analysis_Shotgun/10_gen_sim_monolith/GS_EKS_MAG_00054-contigs.fa	6547645	510	16149	63.1249	85.9155	7.04225	Bacteria	Acidobacteriota	Vicinamibacteria	Vicinamibacterales	UBA2999	Gp6-AA40	Gp6-AA40 sp003222635
GS_EKS_MAG_00055	/bulk/leet1/Share_LeeLab/Monolith_microbiome/00_Analysis_Shotgun/10_gen_sim_monolith/GS_EKS_MAG_00055-contigs.fa	2996393	185	21199	69.6145	78.8732	1.40845	Bacteria	Actinobacteriota	Thermoleophilia	Gaiellales	Gaiellaceae	PALSA-600	PALSA-600 sp003136795
GS_EKS_MAG_00056	/bulk/leet1/Share_LeeLab/Monolith_microbiome/00_Analysis_Shotgun/10_gen_sim_monolith/GS_EKS_MAG_00056-contigs.fa	1699464	329	6016	71.3872	81.6901	4.22535	Bacteria	Chloroflexota	Ellin6529	CSP1-4	CSP1-4	UBA5189	UBA5189 sp005889475
GS_EKS_MAG_00057	/bulk/leet1/Share_LeeLab/Monolith_microbiome/00_Analysis_Shotgun/10_gen_sim_monolith/GS_EKS_MAG_00057-contigs.fa	4286616	253	23424	60.6948	83.0986	5.6338	Bacteria	Proteobacteria	Alphaproteobacteria	Rhizobiales	Xanthobacteraceae	Pseudolabrys
GS_EKS_MAG_00058	/bulk/leet1/Share_LeeLab/Monolith_microbiome/00_Analysis_Shotgun/10_gen_sim_monolith/GS_EKS_MAG_00058-contigs.fa	3994695	368	15179	69.1467	80.2817	2.8169	Bacteria	Actinobacteriota	Thermoleophilia	Gaiellales	Gaiellaceae
GS_EKS_MAG_00059	/bulk/leet1/Share_LeeLab/Monolith_microbiome/00_Analysis_Shotgun/10_gen_sim_monolith/GS_EKS_MAG_00059-contigs.fa	4346126	662	9078	69.9801	81.6901	4.22535	Bacteria	Methylomirabilota	Methylomirabilia	Rokubacteriales	GWA2-73-35	UBA12499	UBA12499 sp001788415
GS_EKS_MAG_00060	/bulk/leet1/Share_LeeLab/Monolith_microbiome/00_Analysis_Shotgun/10_gen_sim_monolith/GS_EKS_MAG_00060-contigs.fa	1944835	166	13107	64.3651	77.4648	1.40845	Bacteria	Acidobacteriota	Blastocatellia	Pyrinomonadales	Pyrinomonadaceae	QHXQ01	QHXQ01 sp003223935
GS_EKS_MAG_00061	/bulk/leet1/Share_LeeLab/Monolith_microbiome/00_Analysis_Shotgun/10_gen_sim_monolith/GS_EKS_MAG_00061-contigs.fa	3596984	131	40355	69.0202	77.4648	1.40845	Bacteria	Actinobacteriota	Thermoleophilia	Gaiellales	Gaiellaceae
GS_EKS_MAG_00062	/bulk/leet1/Share_LeeLab/Monolith_microbiome/00_Analysis_Shotgun/10_gen_sim_monolith/GS_EKS_MAG_00062-contigs.fa	4520499	677	7934	67.2667	78.8732	2.8169	Bacteria	Acidobacteriota	Vicinamibacteria	Vicinamibacterales	2-12-FULL-66-21	2-12-FULL-66-21	2-12-FULL-66-21 sp001767455
GS_EKS_MAG_00063	/bulk/leet1/Share_LeeLab/Monolith_microbiome/00_Analysis_Shotgun/10_gen_sim_monolith/GS_EKS_MAG_00063-contigs.fa	3929348	307	15477	68.8504	80.2817	5.6338	Bacteria	Actinobacteriota	Actinomycetia	Mycobacteriales	Jatrophihabitantaceae	Jatrophihabitans	Jatrophihabitans endophyticus
GS_EKS_MAG_00064	/bulk/leet1/Share_LeeLab/Monolith_microbiome/00_Analysis_Shotgun/10_gen_sim_monolith/GS_EKS_MAG_00064-contigs.fa	2138595	427	5765	66.0296	80.2817	5.6338	Bacteria	Proteobacteria	Alphaproteobacteria	Rhizobiales	Xanthobacteraceae
GS_EKS_MAG_00065	/bulk/leet1/Share_LeeLab/Monolith_microbiome/00_Analysis_Shotgun/10_gen_sim_monolith/GS_EKS_MAG_00065-contigs.fa	2604493	699	4636	57.4658	80.2817	5.6338	Bacteria	Acidobacteriota	Blastocatellia	Pyrinomonadales	Pyrinomonadaceae	QHXM01	QHXM01 sp003222945
GS_EKS_MAG_00066	/bulk/leet1/Share_LeeLab/Monolith_microbiome/00_Analysis_Shotgun/10_gen_sim_monolith/GS_EKS_MAG_00066-contigs.fa	6586394	846	8703	50.1347	84.507	9.85915	Bacteria	Acidobacteriota	Blastocatellia	Pyrinomonadales	Pyrinomonadaceae	PSRF01	PSRF01 sp003175865
GS_EKS_MAG_00073	/bulk/leet1/Share_LeeLab/Monolith_microbiome/00_Analysis_Shotgun/10_gen_sim_monolith/GS_EKS_MAG_00073-contigs.fa	1984599	259	8878	68.593	76.0563	2.8169	Bacteria	Actinobacteriota	Thermoleophilia	Gaiellales	Gaiellaceae	VAXT01	VAXT01 sp005883245
GS_EKS_MAG_00074	/bulk/leet1/Share_LeeLab/Monolith_microbiome/00_Analysis_Shotgun/10_gen_sim_monolith/GS_EKS_MAG_00074-contigs.fa	2741531	349	9421	56.9037	74.6479	1.40845	Bacteria	Acidobacteriota	Acidobacteriae	UBA7541	UBA7541	UBA7541	UBA7541 sp003224135
GS_EKS_MAG_00075	/bulk/leet1/Share_LeeLab/Monolith_microbiome/00_Analysis_Shotgun/10_gen_sim_monolith/GS_EKS_MAG_00075-contigs.fa	3808709	376	11232	64.8562	76.0563	2.8169	Bacteria	Gemmatimonadota	Gemmatimonadetes	Gemmatimonadales	Gemmatimonadaceae
GS_EKS_MAG_00076	/bulk/leet1/Share_LeeLab/Monolith_microbiome/00_Analysis_Shotgun/10_gen_sim_monolith/GS_EKS_MAG_00076-contigs.fa	3346877	262	13967	68.356	76.0563	2.8169	Bacteria	Actinobacteriota	Actinomycetia	Mycobacteriales	Jatrophihabitantaceae	Jatrophihabitans	Jatrophihabitans endophyticus
GS_EKS_MAG_00077	/bulk/leet1/Share_LeeLab/Monolith_microbiome/00_Analysis_Shotgun/10_gen_sim_monolith/GS_EKS_MAG_00077-contigs.fa	2737976	138	31485	54.839	76.0563	2.8169	Bacteria	Verrucomicrobiota	Verrucomicrobiae	Chthoniobacterales	UBA10450	AV55	AV55 sp003218535
GS_EKS_MAG_00078	/bulk/leet1/Share_LeeLab/Monolith_microbiome/00_Analysis_Shotgun/10_gen_sim_monolith/GS_EKS_MAG_00078-contigs.fa	1699605	608	3301	35.9651	76.3158	3.94737	Archaea	Thermoproteota	Nitrososphaeria	Nitrososphaerales	Nitrososphaeraceae	UBA10452
GS_EKS_MAG_00079	/bulk/leet1/Share_LeeLab/Monolith_microbiome/00_Analysis_Shotgun/10_gen_sim_monolith/GS_EKS_MAG_00079-contigs.fa	2791459	407	10705	36.0571	75	2.63158	Archaea	Thermoproteota	Nitrososphaeria	Nitrososphaerales	Nitrososphaeraceae
GS_EKS_MAG_00080	/bulk/leet1/Share_LeeLab/Monolith_microbiome/00_Analysis_Shotgun/10_gen_sim_monolith/GS_EKS_MAG_00080-contigs.fa	2699770	289	10709	55.5466	77.4648	5.6338	Bacteria	Verrucomicrobiota	Verrucomicrobiae	Chthoniobacterales	UBA10450	AV69
GS_EKS_MAG_00081	/bulk/leet1/Share_LeeLab/Monolith_microbiome/00_Analysis_Shotgun/10_gen_sim_monolith/GS_EKS_MAG_00081-contigs.fa	2381549	45	103103	64.4576	74.6479	2.8169	Bacteria	Proteobacteria	Alphaproteobacteria	Sphingomonadales	Sphingomonadaceae	Sphingomonas	Sphingomonas sp003097155
GS_EKS_MAG_00082	/bulk/leet1/Share_LeeLab/Monolith_microbiome/00_Analysis_Shotgun/10_gen_sim_monolith/GS_EKS_MAG_00082-contigs.fa	2666592	1315	2149	62.0672	76.0563	4.22535	Bacteria	Acidobacteriota	Blastocatellia	UBA7656	UBA7656	UBA7656	UBA7656 sp002483445
GS_EKS_MAG_00083	/bulk/leet1/Share_LeeLab/Monolith_microbiome/00_Analysis_Shotgun/10_gen_sim_monolith/GS_EKS_MAG_00083-contigs.fa	3154046	1031	3468	70.3963	76.0563	4.22535	Bacteria	Myxococcota	Myxococcia	Myxococcales	Myxococcaceae	RPRB01	RPRB01 sp003818285
GS_EKS_MAG_00084	/bulk/leet1/Share_LeeLab/Monolith_microbiome/00_Analysis_Shotgun/10_gen_sim_monolith/GS_EKS_MAG_00084-contigs.fa	4684816	450	11690	63.0911	76.0563	4.22535	Bacteria	Acidobacteriota	Vicinamibacteria	Vicinamibacterales	UBA2999	Gp6-AA40	Gp6-AA40 sp003222635
GS_EKS_MAG_00085	/bulk/leet1/Share_LeeLab/Monolith_microbiome/00_Analysis_Shotgun/10_gen_sim_monolith/GS_EKS_MAG_00085-contigs.fa	2207132	475	5451	52.4241	71.831	1.40845	Bacteria	Chloroflexota	Anaerolineae	Anaerolineales	EnvOPS12	UBA12294	UBA12294 sp002418205
GS_EKS_MAG_00086	/bulk/leet1/Share_LeeLab/Monolith_microbiome/00_Analysis_Shotgun/10_gen_sim_monolith/GS_EKS_MAG_00086-contigs.fa	2350288	458	6135	71.1249	80.2817	9.85915	Bacteria	Chloroflexota	Ellin6529	CSP1-4	CSP1-4	CF-46	CF-46 sp005882635
GS_EKS_MAG_00087	/bulk/leet1/Share_LeeLab/Monolith_microbiome/00_Analysis_Shotgun/10_gen_sim_monolith/GS_EKS_MAG_00087-contigs.fa	2532446	84	40304	65.5051	71.831	1.40845	Bacteria	Acidobacteriota	Vicinamibacteria	Vicinamibacterales	2-12-FULL-66-21	QHWT01	QHWT01 sp003222675
GS_EKS_MAG_00088	/bulk/leet1/Share_LeeLab/Monolith_microbiome/00_Analysis_Shotgun/10_gen_sim_monolith/GS_EKS_MAG_00088-contigs.fa	2084838	292	8251	69.3973	70.4225	0	Bacteria	Actinobacteriota	Actinomycetia	Actinomycetales	Dermatophilaceae
GS_EKS_MAG_00089	/bulk/leet1/Share_LeeLab/Monolith_microbiome/00_Analysis_Shotgun/10_gen_sim_monolith/GS_EKS_MAG_00089-contigs.fa	2890696	248	12655	65.2276	73.2394	2.8169	Bacteria	Acidobacteriota	Vicinamibacteria	Vicinamibacterales	2-12-FULL-66-21	QHWT01	QHWT01 sp003222675
GS_EKS_MAG_00090	/bulk/leet1/Share_LeeLab/Monolith_microbiome/00_Analysis_Shotgun/10_gen_sim_monolith/GS_EKS_MAG_00090-contigs.fa	2395384	173	15002	69.1844	70.4225	0	Bacteria	Actinobacteriota	Thermoleophilia	Gaiellales	Gaiellaceae
GS_EKS_MAG_00091	/bulk/leet1/Share_LeeLab/Monolith_microbiome/00_Analysis_Shotgun/10_gen_sim_monolith/GS_EKS_MAG_00091-contigs.fa	2261092	464	6167	35.2768	78.9474	9.21053	Archaea	Thermoproteota	Nitrososphaeria	Nitrososphaerales	Nitrososphaeraceae
GS_EKS_MAG_00092	/bulk/leet1/Share_LeeLab/Monolith_microbiome/00_Analysis_Shotgun/10_gen_sim_monolith/GS_EKS_MAG_00092-contigs.fa	1577710	367	5062	36.0717	72.3684	2.63158	Archaea	Thermoproteota	Nitrososphaeria	Nitrososphaerales	Nitrososphaeraceae	Nitrososphaera	Nitrososphaera gargensis
GS_EKS_MAG_00093	/bulk/leet1/Share_LeeLab/Monolith_microbiome/00_Analysis_Shotgun/10_gen_sim_monolith/GS_EKS_MAG_00093-contigs.fa	3336849	628	5752	67.9013	71.831	2.8169	Bacteria	Methylomirabilota	Methylomirabilia	Rokubacteriales	GWA2-73-35	AR12	AR12 sp003220475
GS_EKS_MAG_00094	/bulk/leet1/Share_LeeLab/Monolith_microbiome/00_Analysis_Shotgun/10_gen_sim_monolith/GS_EKS_MAG_00094-contigs.fa	7209234	433	25863	54.0043	74.6479	5.6338	Bacteria	Acidobacteriota	Blastocatellia	Pyrinomonadales	Pyrinomonadaceae	PSRF01	PSRF01 sp003175865
GS_EKS_MAG_00095	/bulk/leet1/Share_LeeLab/Monolith_microbiome/00_Analysis_Shotgun/10_gen_sim_monolith/GS_EKS_MAG_00095-contigs.fa	5063588	808	6872	66.0579	71.831	2.8169	Bacteria	Acidobacteriota	Vicinamibacteria	Vicinamibacterales	2-12-FULL-66-21	2-12-FULL-66-21	2-12-FULL-66-21 sp001767455
GS_EKS_MAG_00096	/bulk/leet1/Share_LeeLab/Monolith_microbiome/00_Analysis_Shotgun/10_gen_sim_monolith/GS_EKS_MAG_00096-contigs.fa	3636597	663	5866	73.498	74.6479	5.6338	Bacteria	Actinobacteriota	Acidimicrobiia	Acidimicrobiales
GS_EKS_MAG_00097	/bulk/leet1/Share_LeeLab/Monolith_microbiome/00_Analysis_Shotgun/10_gen_sim_monolith/GS_EKS_MAG_00097-contigs.fa	3339509	502	7008	67.5935	70.4225	1.40845	Bacteria	Acidobacteriota	Thermoanaerobaculia	UBA5066	Gp7-AA6	Gp7-AA6	Gp7-AA6 sp003222385
GS_EKS_MAG_00098	/bulk/leet1/Share_LeeLab/Monolith_microbiome/00_Analysis_Shotgun/10_gen_sim_monolith/GS_EKS_MAG_00098-contigs.fa	4320513	749	6166	61.1455	73.2394	4.22535	Bacteria	Proteobacteria	Alphaproteobacteria	Rhizobiales	Anderseniellaceae	SCPD01
GS_EKS_MAG_00099	/bulk/leet1/Share_LeeLab/Monolith_microbiome/00_Analysis_Shotgun/10_gen_sim_monolith/GS_EKS_MAG_00099-contigs.fa	3083084	304	10817	58.1919	70.4225	1.40845	Bacteria	Acidobacteriota	Blastocatellia	Pyrinomonadales	Pyrinomonadaceae	PSRF01	PSRF01 sp003175865
GS_EKS_MAG_00100	/bulk/leet1/Share_LeeLab/Monolith_microbiome/00_Analysis_Shotgun/10_gen_sim_monolith/GS_EKS_MAG_00100-contigs.fa	4388970	386	16743	65.1615	76.0563	7.04225	Bacteria	Proteobacteria	Gammaproteobacteria	Steroidobacterales	Steroidobacteraceae
GS_EKS_MAG_00101	/bulk/leet1/Share_LeeLab/Monolith_microbiome/00_Analysis_Shotgun/10_gen_sim_monolith/GS_EKS_MAG_00101-contigs.fa	4197941	518	9089	70.1095	70.4225	1.40845	Bacteria	Methylomirabilota	Methylomirabilia	Rokubacteriales	GWA2-73-35
GS_EKS_MAG_00102	/bulk/leet1/Share_LeeLab/Monolith_microbiome/00_Analysis_Shotgun/10_gen_sim_monolith/GS_EKS_MAG_00102-contigs.fa	8746533	2552	3851	62.8867	78.8732	9.85915	Bacteria	Chloroflexota	Chloroflexia	Chloroflexales	Roseiflexaceae	Kouleothrix	Kouleothrix aurantiaca
GS_EKS_MAG_00103	/bulk/leet1/Share_LeeLab/Monolith_microbiome/00_Analysis_Shotgun/10_gen_sim_monolith/GS_EKS_MAG_00103-contigs.fa	2831884	814	3787	67.1129	76.0563	7.04225	Bacteria	Proteobacteria	Gammaproteobacteria	Burkholderiales	Palsa-1005	VBCG01	VBCG01 sp005881895
GS_EKS_MAG_00104	/bulk/leet1/Share_LeeLab/Monolith_microbiome/00_Analysis_Shotgun/10_gen_sim_monolith/GS_EKS_MAG_00104-contigs.fa	2918569	932	3475	35.4266	77.6316	9.21053
GS_EKS_MAG_00105	/bulk/leet1/Share_LeeLab/Monolith_microbiome/00_Analysis_Shotgun/10_gen_sim_monolith/GS_EKS_MAG_00105-contigs.fa	3742914	744	5367	65.7357	73.2394	5.6338	Bacteria	Proteobacteria	Alphaproteobacteria	Rhizobiales	Xanthobacteraceae
GS_EKS_MAG_00106	/bulk/leet1/Share_LeeLab/Monolith_microbiome/00_Analysis_Shotgun/10_gen_sim_monolith/GS_EKS_MAG_00106-contigs.fa	1590292	310	5367	53.707	74.6479	7.04225	Bacteria	Verrucomicrobiota	Verrucomicrobiae	Chthoniobacterales	UBA10450	AV55
GS_EKS_MAG_00107	/bulk/leet1/Share_LeeLab/Monolith_microbiome/00_Analysis_Shotgun/10_gen_sim_monolith/GS_EKS_MAG_00107-contigs.fa	5241751	406	16491	55.7468	71.831	4.22535	Bacteria	Acidobacteriota	Blastocatellia	Pyrinomonadales	Pyrinomonadaceae	PSRF01	PSRF01 sp003175865
GS_EKS_MAG_00108	/bulk/leet1/Share_LeeLab/Monolith_microbiome/00_Analysis_Shotgun/10_gen_sim_monolith/GS_EKS_MAG_00108-contigs.fa	2373637	94	41014	65.2356	73.2394	5.6338	Bacteria	Proteobacteria	Alphaproteobacteria	Sphingomonadales	Sphingomonadaceae	Sphingomonas	Sphingomonas sp000620665
GS_EKS_MAG_00109	/bulk/leet1/Share_LeeLab/Monolith_microbiome/00_Analysis_Shotgun/10_gen_sim_monolith/GS_EKS_MAG_00109-contigs.fa	2671113	79	53161	67.8935	71.831	4.22535	Bacteria	Actinobacteriota	Thermoleophilia	Gaiellales	Gaiellaceae	AC-21	AC-21 sp005885125
GS_EKS_MAG_00110	/bulk/leet1/Share_LeeLab/Monolith_microbiome/00_Analysis_Shotgun/10_gen_sim_monolith/GS_EKS_MAG_00110-contigs.fa	3264710	598	5775	55.2706	71.831	7.04225	Bacteria	Acidobacteriota	Blastocatellia	Pyrinomonadales	Pyrinomonadaceae
GS_EKS_MAG_00111	/bulk/leet1/Share_LeeLab/Monolith_microbiome/00_Analysis_Shotgun/10_gen_sim_monolith/GS_EKS_MAG_00111-contigs.fa	2185676	289	10285	34.042	73.6842	9.21053	Archaea	Thermoproteota	Nitrososphaeria	Nitrososphaerales	Nitrososphaeraceae
GS_EKS_MAG_00112	/bulk/leet1/Share_LeeLab/Monolith_microbiome/00_Analysis_Shotgun/10_gen_sim_monolith/GS_EKS_MAG_00112-contigs.fa	2395468	866	3224	70.4341	70.4225	7.04225	Bacteria	Actinobacteriota	Actinomycetia	Mycobacteriales	Pseudonocardiaceae	Pseudonocardia
GS_EKS_MAG_00113	/bulk/leet1/Share_LeeLab/Monolith_microbiome/00_Analysis_Shotgun/10_gen_sim_monolith/GS_EKS_MAG_00113-contigs.fa	2611961	380	7898	55.2768	70.4225	8.4507	Bacteria	Verrucomicrobiota	Verrucomicrobiae	Chthoniobacterales	UBA10450	AV55	AV55 sp003219465
GS_EKS_MAG_00114	/bulk/leet1/Share_LeeLab/Monolith_microbiome/00_Analysis_Shotgun/10_gen_sim_monolith/GS_EKS_MAG_00114-contigs.fa	4265222	1816	2554	68.9156	70.4225	9.85915	Bacteria	Proteobacteria	Alphaproteobacteria	Rhizobiales	Beijerinckiaceae	Microvirga
GS_HAYS_MAG_00001	/bulk/leet1/Share_LeeLab/Monolith_microbiome/00_Analysis_Shotgun/10_gen_sim_monolith/GS_HAYS_MAG_00001-contigs.fa	5720211	319	30696	60.9382	100	2.8169	Bacteria	Proteobacteria	Alphaproteobacteria	Rhizobiales	Xanthobacteraceae	VAZQ01	VAZQ01 sp005883115
GS_HAYS_MAG_00002	/bulk/leet1/Share_LeeLab/Monolith_microbiome/00_Analysis_Shotgun/10_gen_sim_monolith/GS_HAYS_MAG_00002-contigs.fa	2409422	95	36488	69.2134	95.7746	0	Bacteria	Actinobacteriota	Thermoleophilia	Gaiellales	Gaiellaceae	13-2-20CM-68-14
GS_HAYS_MAG_00003	/bulk/leet1/Share_LeeLab/Monolith_microbiome/00_Analysis_Shotgun/10_gen_sim_monolith/GS_HAYS_MAG_00003-contigs.fa	2331950	217	17044	70.6766	95.7746	1.40845	Bacteria	Actinobacteriota	Thermoleophilia	Solirubrobacterales	70-9	VAYN01	VAYN01 sp005885405
GS_HAYS_MAG_00004	/bulk/leet1/Share_LeeLab/Monolith_microbiome/00_Analysis_Shotgun/10_gen_sim_monolith/GS_HAYS_MAG_00004-contigs.fa	2128694	253	11770	70.0007	97.1831	2.8169	Bacteria	Actinobacteriota	Thermoleophilia	Solirubrobacterales	70-9	VAYN01	VAYN01 sp005885405
GS_HAYS_MAG_00005	/bulk/leet1/Share_LeeLab/Monolith_microbiome/00_Analysis_Shotgun/10_gen_sim_monolith/GS_HAYS_MAG_00005-contigs.fa	2352296	220	15157	67.5463	94.3662	0	Bacteria	Actinobacteriota	Thermoleophilia	Solirubrobacterales	70-9	VAYN01	VAYN01 sp005885405
GS_HAYS_MAG_00006	/bulk/leet1/Share_LeeLab/Monolith_microbiome/00_Analysis_Shotgun/10_gen_sim_monolith/GS_HAYS_MAG_00006-contigs.fa	2420232	176	22839	64.279	97.1831	4.22535	Bacteria	Proteobacteria	Alphaproteobacteria	Sphingomonadales	Sphingomonadaceae
GS_HAYS_MAG_00007	/bulk/leet1/Share_LeeLab/Monolith_microbiome/00_Analysis_Shotgun/10_gen_sim_monolith/GS_HAYS_MAG_00007-contigs.fa	3280335	33	118767	66.6582	97.1831	4.22535	Bacteria	Proteobacteria	Alphaproteobacteria	Sphingomonadales	Sphingomonadaceae	Allosphingosinicella	Allosphingosinicella sp005882415
GS_HAYS_MAG_00008	/bulk/leet1/Share_LeeLab/Monolith_microbiome/00_Analysis_Shotgun/10_gen_sim_monolith/GS_HAYS_MAG_00008-contigs.fa	3658955	221	24339	64.1212	92.9577	0	Bacteria	Gemmatimonadota	Gemmatimonadetes	Gemmatimonadales	GWC2-71-9
GS_HAYS_MAG_00009	/bulk/leet1/Share_LeeLab/Monolith_microbiome/00_Analysis_Shotgun/10_gen_sim_monolith/GS_HAYS_MAG_00009-contigs.fa	2490560	245	16632	62.3436	98.5915	5.6338	Bacteria	Proteobacteria	Alphaproteobacteria	Sphingomonadales	Sphingomonadaceae	Sphingomonas	Sphingomonas sp003097155
GS_HAYS_MAG_00010	/bulk/leet1/Share_LeeLab/Monolith_microbiome/00_Analysis_Shotgun/10_gen_sim_monolith/GS_HAYS_MAG_00010-contigs.fa	3198991	469	8724	62.933	94.3662	2.8169	Bacteria	Proteobacteria	Alphaproteobacteria	Rhizobiales	Beijerinckiaceae
GS_HAYS_MAG_00011	/bulk/leet1/Share_LeeLab/Monolith_microbiome/00_Analysis_Shotgun/10_gen_sim_monolith/GS_HAYS_MAG_00011-contigs.fa	2653725	796	4390	70.4024	94.3662	2.8169	Bacteria	Actinobacteriota	Thermoleophilia	Gaiellales	Gaiellaceae	AC-32	AC-32 sp005883335
GS_HAYS_MAG_00012	/bulk/leet1/Share_LeeLab/Monolith_microbiome/00_Analysis_Shotgun/10_gen_sim_monolith/GS_HAYS_MAG_00012-contigs.fa	2426246	121	28253	63.8011	92.9577	1.40845	Bacteria	Proteobacteria	Alphaproteobacteria	Sphingomonadales	Sphingomonadaceae	Sphingomonas	Sphingomonas sp003097155
GS_HAYS_MAG_00013	/bulk/leet1/Share_LeeLab/Monolith_microbiome/00_Analysis_Shotgun/10_gen_sim_monolith/GS_HAYS_MAG_00013-contigs.fa	2504186	256	13831	62.6184	98.5915	7.04225	Bacteria	Proteobacteria	Alphaproteobacteria	Sphingomonadales	Sphingomonadaceae	Sphingomonas	Sphingomonas sp003097155
GS_HAYS_MAG_00014	/bulk/leet1/Share_LeeLab/Monolith_microbiome/00_Analysis_Shotgun/10_gen_sim_monolith/GS_HAYS_MAG_00014-contigs.fa	4359998	353	18594	62.9474	92.9577	1.40845	Bacteria	Actinobacteriota	Rubrobacteria	Rubrobacterales	Rubrobacteraceae
GS_HAYS_MAG_00015	/bulk/leet1/Share_LeeLab/Monolith_microbiome/00_Analysis_Shotgun/10_gen_sim_monolith/GS_HAYS_MAG_00015-contigs.fa	3919860	541	8802	64.8022	90.1408	0	Bacteria	Proteobacteria	Gammaproteobacteria	Burkholderiales	Palsa-1005	VBCG01	VBCG01 sp005881895
GS_HAYS_MAG_00016	/bulk/leet1/Share_LeeLab/Monolith_microbiome/00_Analysis_Shotgun/10_gen_sim_monolith/GS_HAYS_MAG_00016-contigs.fa	3683065	953	4666	67.7913	91.5493	1.40845	Bacteria	Acidobacteriota	Thermoanaerobaculia	UBA5066	Gp7-AA6	Gp7-AA6	Gp7-AA6 sp003222385
GS_HAYS_MAG_00017	/bulk/leet1/Share_LeeLab/Monolith_microbiome/00_Analysis_Shotgun/10_gen_sim_monolith/GS_HAYS_MAG_00017-contigs.fa	1959807	139	20197	36.4849	92.1053	2.63158	Archaea	Thermoproteota	Nitrososphaeria	Nitrososphaerales	Nitrososphaeraceae	TA-21	TA-21 sp005877345
GS_HAYS_MAG_00018	/bulk/leet1/Share_LeeLab/Monolith_microbiome/00_Analysis_Shotgun/10_gen_sim_monolith/GS_HAYS_MAG_00018-contigs.fa	4969416	201	35260	69.8208	91.5493	2.8169	Bacteria	Methylomirabilota	Methylomirabilia	Rokubacteriales	GWA2-73-35	UBA12499	UBA12499 sp001788415
GS_HAYS_MAG_00019	/bulk/leet1/Share_LeeLab/Monolith_microbiome/00_Analysis_Shotgun/10_gen_sim_monolith/GS_HAYS_MAG_00019-contigs.fa	3180767	617	6283	58.0316	90.1408	1.40845	Bacteria	Nitrospirota	Nitrospiria	Nitrospirales	Nitrospiraceae	Nitrospira	Nitrospira sp002420105
GS_HAYS_MAG_00020	/bulk/leet1/Share_LeeLab/Monolith_microbiome/00_Analysis_Shotgun/10_gen_sim_monolith/GS_HAYS_MAG_00020-contigs.fa	4577401	309	18763	62.7209	90.1408	1.40845	Bacteria	Proteobacteria	Alphaproteobacteria	Acetobacterales	Acetobacteraceae
GS_HAYS_MAG_00021	/bulk/leet1/Share_LeeLab/Monolith_microbiome/00_Analysis_Shotgun/10_gen_sim_monolith/GS_HAYS_MAG_00021-contigs.fa	2620829	277	10858	59.2871	91.5493	2.8169	Bacteria	Nitrospirota	Nitrospiria	Nitrospirales	Nitrospiraceae	Nitrospira	Nitrospira sp002420105
GS_HAYS_MAG_00022	/bulk/leet1/Share_LeeLab/Monolith_microbiome/00_Analysis_Shotgun/10_gen_sim_monolith/GS_HAYS_MAG_00022-contigs.fa	2724590	803	4043	63.2846	90.1408	1.40845	Bacteria	Proteobacteria	Gammaproteobacteria	Burkholderiales	Palsa-1005	VBCG01	VBCG01 sp005881895
GS_HAYS_MAG_00023	/bulk/leet1/Share_LeeLab/Monolith_microbiome/00_Analysis_Shotgun/10_gen_sim_monolith/GS_HAYS_MAG_00023-contigs.fa	7896746	602	15759	62.2115	95.7746	7.04225	Bacteria	Acidobacteriota	Vicinamibacteria	Vicinamibacterales	2-12-FULL-66-21	2-12-FULL-66-21	2-12-FULL-66-21 sp001767455
GS_HAYS_MAG_00024	/bulk/leet1/Share_LeeLab/Monolith_microbiome/00_Analysis_Shotgun/10_gen_sim_monolith/GS_HAYS_MAG_00024-contigs.fa	7647827	213	161457	55.1162	95.7746	7.04225	Bacteria	Acidobacteriota	Blastocatellia	Pyrinomonadales	Pyrinomonadaceae	PSRF01	PSRF01 sp003175865
GS_HAYS_MAG_00025	/bulk/leet1/Share_LeeLab/Monolith_microbiome/00_Analysis_Shotgun/10_gen_sim_monolith/GS_HAYS_MAG_00025-contigs.fa	3322084	210	21171	54.3678	94.3662	7.04225	Bacteria	Verrucomicrobiota	Verrucomicrobiae	Chthoniobacterales	UBA10450	AV55	AV55 sp003218915
GS_HAYS_MAG_00026	/bulk/leet1/Share_LeeLab/Monolith_microbiome/00_Analysis_Shotgun/10_gen_sim_monolith/GS_HAYS_MAG_00026-contigs.fa	3050531	357	10524	57.6016	90.1408	2.8169	Bacteria	Nitrospirota	Nitrospiria	Nitrospirales	Nitrospiraceae	Nitrospira	Nitrospira sp002420105
GS_HAYS_MAG_00027	/bulk/leet1/Share_LeeLab/Monolith_microbiome/00_Analysis_Shotgun/10_gen_sim_monolith/GS_HAYS_MAG_00027-contigs.fa	2684987	78	53808	69.0967	87.3239	0	Bacteria	Actinobacteriota	Thermoleophilia	Solirubrobacterales	70-9
GS_HAYS_MAG_00028	/bulk/leet1/Share_LeeLab/Monolith_microbiome/00_Analysis_Shotgun/10_gen_sim_monolith/GS_HAYS_MAG_00028-contigs.fa	4211619	402	20805	55.929	95.7746	8.4507	Bacteria	Gemmatimonadota	Gemmatimonadetes	Gemmatimonadales	Gemmatimonadaceae
GS_HAYS_MAG_00029	/bulk/leet1/Share_LeeLab/Monolith_microbiome/00_Analysis_Shotgun/10_gen_sim_monolith/GS_HAYS_MAG_00029-contigs.fa	5857529	281	33537	67.1006	88.7324	2.8169	Bacteria	Proteobacteria	Alphaproteobacteria	Rhodospirillales
GS_HAYS_MAG_00030	/bulk/leet1/Share_LeeLab/Monolith_microbiome/00_Analysis_Shotgun/10_gen_sim_monolith/GS_HAYS_MAG_00030-contigs.fa	3420755	306	18346	63.1361	88.7324	2.8169	Bacteria	Actinobacteriota	Rubrobacteria	Rubrobacterales	Rubrobacteraceae	SIRX01	SIRX01 sp004563715
GS_HAYS_MAG_00031	/bulk/leet1/Share_LeeLab/Monolith_microbiome/00_Analysis_Shotgun/10_gen_sim_monolith/GS_HAYS_MAG_00031-contigs.fa	5859537	429	18666	63.1187	92.9577	7.04225	Bacteria	Acidobacteriota	Vicinamibacteria	Vicinamibacterales	UBA2999	Gp6-AA40	Gp6-AA40 sp003222635
GS_HAYS_MAG_00032	/bulk/leet1/Share_LeeLab/Monolith_microbiome/00_Analysis_Shotgun/10_gen_sim_monolith/GS_HAYS_MAG_00032-contigs.fa	2985253	260	15992	37.2188	88.1579	2.63158	Archaea	Thermoproteota	Nitrososphaeria	Nitrososphaerales	Nitrososphaeraceae	TA-21	TA-21 sp005877075
GS_HAYS_MAG_00033	/bulk/leet1/Share_LeeLab/Monolith_microbiome/00_Analysis_Shotgun/10_gen_sim_monolith/GS_HAYS_MAG_00033-contigs.fa	2018864	188	12398	61.0812	84.507	0	Bacteria	Proteobacteria	Alphaproteobacteria	Rhizobiales	Methyloligellaceae	Methyloceanibacter	Methyloceanibacter sp002383105
GS_HAYS_MAG_00034	/bulk/leet1/Share_LeeLab/Monolith_microbiome/00_Analysis_Shotgun/10_gen_sim_monolith/GS_HAYS_MAG_00034-contigs.fa	5407149	303	23233	65.3851	88.7324	4.22535	Bacteria	Proteobacteria	Alphaproteobacteria	Rhizobiales	Xanthobacteraceae	VAZQ01	VAZQ01 sp005883115
GS_HAYS_MAG_00035	/bulk/leet1/Share_LeeLab/Monolith_microbiome/00_Analysis_Shotgun/10_gen_sim_monolith/GS_HAYS_MAG_00035-contigs.fa	6420001	317	25482	65.9746	87.3239	2.8169	Bacteria	Acidobacteriota	Vicinamibacteria	Vicinamibacterales	2-12-FULL-66-21	2-12-FULL-66-21	2-12-FULL-66-21 sp001767455
GS_HAYS_MAG_00036	/bulk/leet1/Share_LeeLab/Monolith_microbiome/00_Analysis_Shotgun/10_gen_sim_monolith/GS_HAYS_MAG_00036-contigs.fa	6628787	329	26615	63.1353	94.3662	9.85915	Bacteria	Acidobacteriota	Vicinamibacteria	Vicinamibacterales	2-12-FULL-66-21	2-12-FULL-66-21	2-12-FULL-66-21 sp001767455
GS_HAYS_MAG_00037	/bulk/leet1/Share_LeeLab/Monolith_microbiome/00_Analysis_Shotgun/10_gen_sim_monolith/GS_HAYS_MAG_00037-contigs.fa	4229565	1043	5223	55.608	92.9577	8.4507	Bacteria	Acidobacteriota	Blastocatellia	Pyrinomonadales	Pyrinomonadaceae	UBA11741	UBA11741 sp002427845
GS_HAYS_MAG_00038	/bulk/leet1/Share_LeeLab/Monolith_microbiome/00_Analysis_Shotgun/10_gen_sim_monolith/GS_HAYS_MAG_00038-contigs.fa	3977139	745	6626	36.4156	89.4737	5.26316	Archaea	Thermoproteota	Nitrososphaeria	Nitrososphaerales	Nitrososphaeraceae
GS_HAYS_MAG_00039	/bulk/leet1/Share_LeeLab/Monolith_microbiome/00_Analysis_Shotgun/10_gen_sim_monolith/GS_HAYS_MAG_00039-contigs.fa	4203210	553	11808	35.7683	90.7895	6.57895	Archaea	Thermoproteota	Nitrososphaeria	Nitrososphaerales	Nitrososphaeraceae	TA-21	TA-21 sp005877345
GS_HAYS_MAG_00040	/bulk/leet1/Share_LeeLab/Monolith_microbiome/00_Analysis_Shotgun/10_gen_sim_monolith/GS_HAYS_MAG_00040-contigs.fa	2755468	211	17171	71.4472	84.507	1.40845	Bacteria	Actinobacteriota	Thermoleophilia	Gaiellales	Gaiellaceae	Gaiella	Gaiella occulta
GS_HAYS_MAG_00041	/bulk/leet1/Share_LeeLab/Monolith_microbiome/00_Analysis_Shotgun/10_gen_sim_monolith/GS_HAYS_MAG_00041-contigs.fa	4312915	249	24223	71.2627	85.9155	2.8169	Bacteria	Actinobacteriota	Acidimicrobiia	Acidimicrobiales	UBA8139	UBA4742	UBA4742 sp002403895
GS_HAYS_MAG_00042	/bulk/leet1/Share_LeeLab/Monolith_microbiome/00_Analysis_Shotgun/10_gen_sim_monolith/GS_HAYS_MAG_00042-contigs.fa	3894166	304	18732	61.4134	85.9155	2.8169	Bacteria	Proteobacteria	Alphaproteobacteria	Rhizobiales	Methyloligellaceae	Methyloceanibacter	Methyloceanibacter sp002383105
GS_HAYS_MAG_00043	/bulk/leet1/Share_LeeLab/Monolith_microbiome/00_Analysis_Shotgun/10_gen_sim_monolith/GS_HAYS_MAG_00043-contigs.fa	2047967	215	10479	68.6926	85.9155	2.8169	Bacteria	Actinobacteriota	Actinomycetia
GS_HAYS_MAG_00044	/bulk/leet1/Share_LeeLab/Monolith_microbiome/00_Analysis_Shotgun/10_gen_sim_monolith/GS_HAYS_MAG_00044-contigs.fa	3383500	313	12497	66.657	84.507	1.40845	Bacteria	Proteobacteria	Gammaproteobacteria	Burkholderiales	Palsa-1005	VBCG01	VBCG01 sp005881895
GS_HAYS_MAG_00045	/bulk/leet1/Share_LeeLab/Monolith_microbiome/00_Analysis_Shotgun/10_gen_sim_monolith/GS_HAYS_MAG_00045-contigs.fa	4710751	175	39952	56.9468	85.9155	2.8169	Bacteria	Acidobacteriota	Blastocatellia	Pyrinomonadales	Pyrinomonadaceae	PSRF01	PSRF01 sp003175865
GS_HAYS_MAG_00046	/bulk/leet1/Share_LeeLab/Monolith_microbiome/00_Analysis_Shotgun/10_gen_sim_monolith/GS_HAYS_MAG_00046-contigs.fa	6031727	742	10031	71.6536	87.3239	4.22535
GS_HAYS_MAG_00047	/bulk/leet1/Share_LeeLab/Monolith_microbiome/00_Analysis_Shotgun/10_gen_sim_monolith/GS_HAYS_MAG_00047-contigs.fa	2216557	338	8853	42.8761	88.1579	5.26316	Archaea	Thermoproteota	Nitrososphaeria	Nitrososphaerales	Nitrososphaeraceae	Nitrososphaera	Nitrososphaera sp002501845
GS_HAYS_MAG_00048	/bulk/leet1/Share_LeeLab/Monolith_microbiome/00_Analysis_Shotgun/10_gen_sim_monolith/GS_HAYS_MAG_00048-contigs.fa	3780427	716	6396	54.5094	85.9155	4.22535	Bacteria	Desulfobacterota	Binatia	UBA9968	UBA9968	DP-1	DP-1 sp005879605
GS_HAYS_MAG_00049	/bulk/leet1/Share_LeeLab/Monolith_microbiome/00_Analysis_Shotgun/10_gen_sim_monolith/GS_HAYS_MAG_00049-contigs.fa	2811640	129	29972	68.8871	83.0986	1.40845	Bacteria	Actinobacteriota	Thermoleophilia	Solirubrobacterales	70-9
GS_HAYS_MAG_00050	/bulk/leet1/Share_LeeLab/Monolith_microbiome/00_Analysis_Shotgun/10_gen_sim_monolith/GS_HAYS_MAG_00050-contigs.fa	3065117	171	20791	69.3243	83.0986	1.40845	Bacteria	Actinobacteriota	Thermoleophilia	Gaiellales	Gaiellaceae
GS_HAYS_MAG_00051	/bulk/leet1/Share_LeeLab/Monolith_microbiome/00_Analysis_Shotgun/10_gen_sim_monolith/GS_HAYS_MAG_00051-contigs.fa	3094110	387	9605	71.2606	83.0986	1.40845	Bacteria	Actinobacteriota	Thermoleophilia	Solirubrobacterales	70-9	AC-57	AC-57 sp005884305
GS_HAYS_MAG_00052	/bulk/leet1/Share_LeeLab/Monolith_microbiome/00_Analysis_Shotgun/10_gen_sim_monolith/GS_HAYS_MAG_00052-contigs.fa	3493410	496	8196	68.19	85.9155	4.22535	Bacteria	Actinobacteriota	Actinomycetia	Propionibacteriales	Propionibacteriaceae
GS_HAYS_MAG_00053	/bulk/leet1/Share_LeeLab/Monolith_microbiome/00_Analysis_Shotgun/10_gen_sim_monolith/GS_HAYS_MAG_00053-contigs.fa	3253553	457	11106	61.6576	85.9155	4.22535	Bacteria	Eremiobacterota	Eremiobacteria	UBP12	UBA5184
GS_HAYS_MAG_00054	/bulk/leet1/Share_LeeLab/Monolith_microbiome/00_Analysis_Shotgun/10_gen_sim_monolith/GS_HAYS_MAG_00054-contigs.fa	5144715	480	13672	70.2673	87.3239	5.6338	Bacteria	Myxococcota	Myxococcia	Myxococcales	Myxococcaceae	RPRB01	RPRB01 sp003818285
GS_HAYS_MAG_00055	/bulk/leet1/Share_LeeLab/Monolith_microbiome/00_Analysis_Shotgun/10_gen_sim_monolith/GS_HAYS_MAG_00055-contigs.fa	4419600	204	27427	52.5602	84.507	2.8169	Bacteria	Acidobacteriota	Blastocatellia	Pyrinomonadales	Pyrinomonadaceae	PSRF01	PSRF01 sp003175865
GS_HAYS_MAG_00056	/bulk/leet1/Share_LeeLab/Monolith_microbiome/00_Analysis_Shotgun/10_gen_sim_monolith/GS_HAYS_MAG_00056-contigs.fa	3226773	224	17664	65.0161	84.507	2.8169	Bacteria	Acidobacteriota	Vicinamibacteria	Vicinamibacterales	UBA2999	2-12-FULL-68-19	2-12-FULL-68-19 sp001767525
GS_HAYS_MAG_00057	/bulk/leet1/Share_LeeLab/Monolith_microbiome/00_Analysis_Shotgun/10_gen_sim_monolith/GS_HAYS_MAG_00057-contigs.fa	1828958	151	13205	68.0986	84.507	2.8169	Bacteria	Actinobacteriota	Thermoleophilia	Gaiellales	Gaiellaceae	GMQP-bins7	GMQP-bins7 sp005888365
GS_HAYS_MAG_00058	/bulk/leet1/Share_LeeLab/Monolith_microbiome/00_Analysis_Shotgun/10_gen_sim_monolith/GS_HAYS_MAG_00058-contigs.fa	3269105	861	4333	56.473	84.507	2.8169	Bacteria	Acidobacteriota	Acidobacteriae	Acidobacteriales	Koribacteraceae
GS_HAYS_MAG_00059	/bulk/leet1/Share_LeeLab/Monolith_microbiome/00_Analysis_Shotgun/10_gen_sim_monolith/GS_HAYS_MAG_00059-contigs.fa	1748607	158	20441	35.6157	86.8421	5.26316	Archaea	Thermoproteota	Nitrososphaeria	Nitrososphaerales	Nitrososphaeraceae	TA-21	TA-21 sp005877345
GS_HAYS_MAG_00060	/bulk/leet1/Share_LeeLab/Monolith_microbiome/00_Analysis_Shotgun/10_gen_sim_monolith/GS_HAYS_MAG_00060-contigs.fa	3172194	214	16545	68.1133	83.0986	2.8169	Bacteria	Actinobacteriota	Thermoleophilia	Gaiellales	Gaiellaceae	3-1-20CM-4-69-9	3-1-20CM-4-69-9 sp005888435
GS_HAYS_MAG_00061	/bulk/leet1/Share_LeeLab/Monolith_microbiome/00_Analysis_Shotgun/10_gen_sim_monolith/GS_HAYS_MAG_00061-contigs.fa	3409504	104	49737	69.5668	80.2817	0	Bacteria	Actinobacteriota	Thermoleophilia	Gaiellales	Gaiellaceae
GS_HAYS_MAG_00062	/bulk/leet1/Share_LeeLab/Monolith_microbiome/00_Analysis_Shotgun/10_gen_sim_monolith/GS_HAYS_MAG_00062-contigs.fa	3468501	423	9675	71.8413	83.0986	2.8169	Bacteria	Actinobacteriota	Thermoleophilia	Gaiellales	Gaiellaceae	3-1-20CM-4-69-9	3-1-20CM-4-69-9 sp005888435
GS_HAYS_MAG_00063	/bulk/leet1/Share_LeeLab/Monolith_microbiome/00_Analysis_Shotgun/10_gen_sim_monolith/GS_HAYS_MAG_00063-contigs.fa	2539341	314	9297	69.807	80.2817	0	Bacteria	Actinobacteriota	Thermoleophilia	Gaiellales	Gaiellaceae	AC-32	AC-32 sp005883335
GS_HAYS_MAG_00064	/bulk/leet1/Share_LeeLab/Monolith_microbiome/00_Analysis_Shotgun/10_gen_sim_monolith/GS_HAYS_MAG_00064-contigs.fa	3744376	193	29417	55.0167	84.507	4.22535	Bacteria	Verrucomicrobiota	Verrucomicrobiae	Chthoniobacterales	UBA10450	AV69
GS_HAYS_MAG_00065	/bulk/leet1/Share_LeeLab/Monolith_microbiome/00_Analysis_Shotgun/10_gen_sim_monolith/GS_HAYS_MAG_00065-contigs.fa	5655362	227	40724	63.4961	90.1408	9.85915	Bacteria	Acidobacteriota	Vicinamibacteria	Vicinamibacterales	UBA2999	Gp6-AA40	Gp6-AA40 sp003222635
GS_HAYS_MAG_00066	/bulk/leet1/Share_LeeLab/Monolith_microbiome/00_Analysis_Shotgun/10_gen_sim_monolith/GS_HAYS_MAG_00066-contigs.fa	2651307	229	14035	68.7898	84.507	4.22535	Bacteria	Chloroflexota	Ellin6529	CSP1-4	CSP1-4	SPCO01	SPCO01 sp004525275
GS_HAYS_MAG_00067	/bulk/leet1/Share_LeeLab/Monolith_microbiome/00_Analysis_Shotgun/10_gen_sim_monolith/GS_HAYS_MAG_00067-contigs.fa	3167180	181	26102	63.5212	81.6901	1.40845	Bacteria	Actinobacteriota	Actinomycetia	Propionibacteriales	Propionibacteriaceae	Microlunatus	Microlunatus phosphovorus
GS_HAYS_MAG_00068	/bulk/leet1/Share_LeeLab/Monolith_microbiome/00_Analysis_Shotgun/10_gen_sim_monolith/GS_HAYS_MAG_00068-contigs.fa	3657672	625	7748	35.8998	84.2105	5.26316	Archaea	Thermoproteota	Nitrososphaeria	Nitrososphaerales	Nitrososphaeraceae
GS_HAYS_MAG_00069	/bulk/leet1/Share_LeeLab/Monolith_microbiome/00_Analysis_Shotgun/10_gen_sim_monolith/GS_HAYS_MAG_00069-contigs.fa	2843684	628	6183	39.5252	80.2632	1.31579	Archaea	Halobacteriota	Methanosarcinia	Methanosarcinales	Methanosarcinaceae	Methanosarcina
GS_HAYS_MAG_00070	/bulk/leet1/Share_LeeLab/Monolith_microbiome/00_Analysis_Shotgun/10_gen_sim_monolith/GS_HAYS_MAG_00070-contigs.fa	3349025	510	8822	68.4724	87.3239	8.4507	Bacteria	Acidobacteriota	Thermoanaerobaculia	UBA5066	Gp7-AA6	Gp7-AA6	Gp7-AA6 sp003222385
GS_HAYS_MAG_00071	/bulk/leet1/Share_LeeLab/Monolith_microbiome/00_Analysis_Shotgun/10_gen_sim_monolith/GS_HAYS_MAG_00071-contigs.fa	3109917	279	14199	53.6957	85.9155	7.04225	Bacteria	Verrucomicrobiota	Verrucomicrobiae	Chthoniobacterales	UBA10450	AV55
GS_HAYS_MAG_00072	/bulk/leet1/Share_LeeLab/Monolith_microbiome/00_Analysis_Shotgun/10_gen_sim_monolith/GS_HAYS_MAG_00072-contigs.fa	3097284	134	29662	69.2226	78.8732	0	Bacteria	Actinobacteriota	Thermoleophilia	Gaiellales	Gaiellaceae
GS_HAYS_MAG_00073	/bulk/leet1/Share_LeeLab/Monolith_microbiome/00_Analysis_Shotgun/10_gen_sim_monolith/GS_HAYS_MAG_00073-contigs.fa	2575333	321	9593	68.6452	81.6901	2.8169	Bacteria	Actinobacteriota	UBA4738	UBA4738	HRBIN12	AC-51	AC-51 sp005883885
GS_HAYS_MAG_00074	/bulk/leet1/Share_LeeLab/Monolith_microbiome/00_Analysis_Shotgun/10_gen_sim_monolith/GS_HAYS_MAG_00074-contigs.fa	3405861	213	19428	69.6456	78.8732	0	Bacteria	Actinobacteriota	Thermoleophilia	Solirubrobacterales	Solirubrobacteraceae
GS_HAYS_MAG_00075	/bulk/leet1/Share_LeeLab/Monolith_microbiome/00_Analysis_Shotgun/10_gen_sim_monolith/GS_HAYS_MAG_00075-contigs.fa	5841263	908	7270	65.2669	85.9155	7.04225	Bacteria	Acidobacteriota	Vicinamibacteria	Vicinamibacterales	2-12-FULL-66-21	QHWT01	QHWT01 sp003222675
GS_HAYS_MAG_00076	/bulk/leet1/Share_LeeLab/Monolith_microbiome/00_Analysis_Shotgun/10_gen_sim_monolith/GS_HAYS_MAG_00076-contigs.fa	3275121	209	51966	62.6631	84.507	5.6338	Bacteria	Proteobacteria	Alphaproteobacteria	Sphingomonadales	Sphingomonadaceae	Sphingomonas	Sphingomonas sp003097155
GS_HAYS_MAG_00077	/bulk/leet1/Share_LeeLab/Monolith_microbiome/00_Analysis_Shotgun/10_gen_sim_monolith/GS_HAYS_MAG_00077-contigs.fa	2385568	345	8646	35.8556	78.9474	1.31579	Archaea	Thermoproteota	Nitrososphaeria	Nitrososphaerales	Nitrososphaeraceae
GS_HAYS_MAG_00078	/bulk/leet1/Share_LeeLab/Monolith_microbiome/00_Analysis_Shotgun/10_gen_sim_monolith/GS_HAYS_MAG_00078-contigs.fa	4898141	725	7712	65.3462	81.6901	4.22535	Bacteria	Acidobacteriota	Vicinamibacteria	Vicinamibacterales
GS_HAYS_MAG_00079	/bulk/leet1/Share_LeeLab/Monolith_microbiome/00_Analysis_Shotgun/10_gen_sim_monolith/GS_HAYS_MAG_00079-contigs.fa	2298198	596	4511	67.7475	81.6901	4.22535	Bacteria	Actinobacteriota	Thermoleophilia	Gaiellales	Gaiellaceae
GS_HAYS_MAG_00080	/bulk/leet1/Share_LeeLab/Monolith_microbiome/00_Analysis_Shotgun/10_gen_sim_monolith/GS_HAYS_MAG_00080-contigs.fa	3203240	778	5814	69.4146	80.2817	2.8169	Bacteria	Actinobacteriota	Actinomycetia	Actinomycetales	Dermatophilaceae
GS_HAYS_MAG_00081	/bulk/leet1/Share_LeeLab/Monolith_microbiome/00_Analysis_Shotgun/10_gen_sim_monolith/GS_HAYS_MAG_00081-contigs.fa	3439666	267	17125	54.4049	85.9155	8.4507	Bacteria	Verrucomicrobiota	Verrucomicrobiae	Chthoniobacterales	UBA10450	AV55	AV55 sp003218915
GS_HAYS_MAG_00082	/bulk/leet1/Share_LeeLab/Monolith_microbiome/00_Analysis_Shotgun/10_gen_sim_monolith/GS_HAYS_MAG_00082-contigs.fa	5237553	1123	5190	57.6365	81.6901	4.22535
GS_HAYS_MAG_00083	/bulk/leet1/Share_LeeLab/Monolith_microbiome/00_Analysis_Shotgun/10_gen_sim_monolith/GS_HAYS_MAG_00083-contigs.fa	2308170	384	8187	69.7079	84.507	7.04225	Bacteria	Actinobacteriota	Thermoleophilia	Gaiellales	Gaiellaceae
GS_HAYS_MAG_00084	/bulk/leet1/Share_LeeLab/Monolith_microbiome/00_Analysis_Shotgun/10_gen_sim_monolith/GS_HAYS_MAG_00084-contigs.fa	4301369	877	7073	36.1383	84.2105	7.89474	Archaea	Thermoproteota	Nitrososphaeria	Nitrososphaerales	Nitrososphaeraceae
GS_HAYS_MAG_00085	/bulk/leet1/Share_LeeLab/Monolith_microbiome/00_Analysis_Shotgun/10_gen_sim_monolith/GS_HAYS_MAG_00085-contigs.fa	1384109	317	6317	36.5441	80.2817	4.22535	Bacteria	Firmicutes	Bacilli	Bacillales	Bacillaceae	Bacillus
GS_HAYS_MAG_00086	/bulk/leet1/Share_LeeLab/Monolith_microbiome/00_Analysis_Shotgun/10_gen_sim_monolith/GS_HAYS_MAG_00086-contigs.fa	4603044	183	35380	65.5529	84.507	8.4507	Bacteria	Acidobacteriota	Vicinamibacteria	Vicinamibacterales	2-12-FULL-66-21	QHWT01	QHWT01 sp003222675
GS_HAYS_MAG_00087	/bulk/leet1/Share_LeeLab/Monolith_microbiome/00_Analysis_Shotgun/10_gen_sim_monolith/GS_HAYS_MAG_00087-contigs.fa	2202259	125	21976	68.9333	78.8732	2.8169	Bacteria	Actinobacteriota	Thermoleophilia	Gaiellales	Gaiellaceae	AC-32	AC-32 sp005883335
GS_HAYS_MAG_00088	/bulk/leet1/Share_LeeLab/Monolith_microbiome/00_Analysis_Shotgun/10_gen_sim_monolith/GS_HAYS_MAG_00088-contigs.fa	2749251	328	11542	62.7234	81.6901	5.6338	Bacteria	Actinobacteriota	Actinomycetia	Propionibacteriales	Propionibacteriaceae
GS_HAYS_MAG_00089	/bulk/leet1/Share_LeeLab/Monolith_microbiome/00_Analysis_Shotgun/10_gen_sim_monolith/GS_HAYS_MAG_00089-contigs.fa	3634861	224	23656	65.2306	78.8732	2.8169	Bacteria	Acidobacteriota	Vicinamibacteria	Vicinamibacterales	2-12-FULL-66-21	2-12-FULL-66-21	2-12-FULL-66-21 sp001767455
GS_HAYS_MAG_00090	/bulk/leet1/Share_LeeLab/Monolith_microbiome/00_Analysis_Shotgun/10_gen_sim_monolith/GS_HAYS_MAG_00090-contigs.fa	2929812	564	5820	69.0119	80.2817	5.6338	Bacteria	Methylomirabilota	Methylomirabilia	Rokubacteriales	GWA2-73-35	AR12
GS_HAYS_MAG_00091	/bulk/leet1/Share_LeeLab/Monolith_microbiome/00_Analysis_Shotgun/10_gen_sim_monolith/GS_HAYS_MAG_00091-contigs.fa	3314933	748	5577	59.1141	80.2817	5.6338	Bacteria	Proteobacteria	Alphaproteobacteria	Rhizobiales	Xanthobacteraceae	Pseudolabrys	Pseudolabrys sp003152455
GS_HAYS_MAG_00092	/bulk/leet1/Share_LeeLab/Monolith_microbiome/00_Analysis_Shotgun/10_gen_sim_monolith/GS_HAYS_MAG_00092-contigs.fa	2727353	315	9886	54.4476	78.8732	4.22535	Bacteria	Verrucomicrobiota	Verrucomicrobiae	Chthoniobacterales	UBA10450	AV55
GS_HAYS_MAG_00093	/bulk/leet1/Share_LeeLab/Monolith_microbiome/00_Analysis_Shotgun/10_gen_sim_monolith/GS_HAYS_MAG_00093-contigs.fa	2377843	103	30439	69.7722	76.0563	1.40845	Bacteria	Actinobacteriota	Thermoleophilia	Gaiellales	Gaiellaceae	Palsa-739	Palsa-739 sp005883365
GS_HAYS_MAG_00094	/bulk/leet1/Share_LeeLab/Monolith_microbiome/00_Analysis_Shotgun/10_gen_sim_monolith/GS_HAYS_MAG_00094-contigs.fa	5855273	402	18088	63.4971	78.8732	4.22535	Bacteria	Gemmatimonadota	Gemmatimonadetes	Gemmatimonadales	GWC2-71-9	SPDF01	SPDF01 sp004525055
GS_HAYS_MAG_00095	/bulk/leet1/Share_LeeLab/Monolith_microbiome/00_Analysis_Shotgun/10_gen_sim_monolith/GS_HAYS_MAG_00095-contigs.fa	4992258	820	7255	64.8124	76.0563	2.8169	Bacteria	Proteobacteria	Alphaproteobacteria	Rhizobiales	Xanthobacteraceae	VAZQ01	VAZQ01 sp005883115
GS_HAYS_MAG_00096	/bulk/leet1/Share_LeeLab/Monolith_microbiome/00_Analysis_Shotgun/10_gen_sim_monolith/GS_HAYS_MAG_00096-contigs.fa	3182390	278	14343	71.9149	77.4648	4.22535	Bacteria	Actinobacteriota	Thermoleophilia	Gaiellales	Gaiellaceae
GS_HAYS_MAG_00097	/bulk/leet1/Share_LeeLab/Monolith_microbiome/00_Analysis_Shotgun/10_gen_sim_monolith/GS_HAYS_MAG_00097-contigs.fa	3223781	114	41573	69.0726	76.0563	2.8169	Bacteria	Actinobacteriota	Thermoleophilia	Gaiellales	Gaiellaceae
GS_HAYS_MAG_00098	/bulk/leet1/Share_LeeLab/Monolith_microbiome/00_Analysis_Shotgun/10_gen_sim_monolith/GS_HAYS_MAG_00098-contigs.fa	2412369	152	20346	61.4452	76.0563	2.8169	Bacteria	Proteobacteria	Alphaproteobacteria	Sphingomonadales	Sphingomonadaceae	Sphingomonas	Sphingomonas sp003097155
GS_HAYS_MAG_00099	/bulk/leet1/Share_LeeLab/Monolith_microbiome/00_Analysis_Shotgun/10_gen_sim_monolith/GS_HAYS_MAG_00099-contigs.fa	2646550	194	15403	70.6215	74.6479	1.40845	Bacteria	Actinobacteriota	Thermoleophilia	Solirubrobacterales	Thermoleophilaceae	AC-37	AC-37 sp005883295
GS_HAYS_MAG_00100	/bulk/leet1/Share_LeeLab/Monolith_microbiome/00_Analysis_Shotgun/10_gen_sim_monolith/GS_HAYS_MAG_00100-contigs.fa	1465095	548	3032	66.2769	73.2394	0	Bacteria	Proteobacteria	Gammaproteobacteria	Xanthomonadales	Rhodanobacteraceae	Dokdonella
GS_HAYS_MAG_00101	/bulk/leet1/Share_LeeLab/Monolith_microbiome/00_Analysis_Shotgun/10_gen_sim_monolith/GS_HAYS_MAG_00101-contigs.fa	2390817	175	16773	54.1843	76.0563	4.22535	Bacteria	Verrucomicrobiota	Verrucomicrobiae	Chthoniobacterales	UBA10450	AV55	AV55 sp003219415
GS_HAYS_MAG_00102	/bulk/leet1/Share_LeeLab/Monolith_microbiome/00_Analysis_Shotgun/10_gen_sim_monolith/GS_HAYS_MAG_00102-contigs.fa	2014880	141	16757	69.4408	73.2394	1.40845	Bacteria	Actinobacteriota	Thermoleophilia	Solirubrobacterales	70-9
GS_HAYS_MAG_00103	/bulk/leet1/Share_LeeLab/Monolith_microbiome/00_Analysis_Shotgun/10_gen_sim_monolith/GS_HAYS_MAG_00103-contigs.fa	6029247	1037	6515	61.7933	77.4648	5.6338	Bacteria	Acidobacteriota	Vicinamibacteria	Vicinamibacterales	2-12-FULL-66-21	2-12-FULL-66-21	2-12-FULL-66-21 sp001767455
GS_HAYS_MAG_00104	/bulk/leet1/Share_LeeLab/Monolith_microbiome/00_Analysis_Shotgun/10_gen_sim_monolith/GS_HAYS_MAG_00104-contigs.fa	3706987	1197	3729	63.0523	80.2817	8.4507	Bacteria	Actinobacteriota	Actinomycetia	Propionibacteriales	Propionibacteriaceae	Friedmanniella	Friedmanniella luteola
GS_HAYS_MAG_00105	/bulk/leet1/Share_LeeLab/Monolith_microbiome/00_Analysis_Shotgun/10_gen_sim_monolith/GS_HAYS_MAG_00105-contigs.fa	2649157	242	15317	63.2385	73.2394	1.40845	Bacteria	Proteobacteria	Alphaproteobacteria	Sphingomonadales	Sphingomonadaceae
GS_HAYS_MAG_00106	/bulk/leet1/Share_LeeLab/Monolith_microbiome/00_Analysis_Shotgun/10_gen_sim_monolith/GS_HAYS_MAG_00106-contigs.fa	1961323	447	5631	41.6838	78.9474	7.89474	Archaea	Thermoproteota	Nitrososphaeria	Nitrososphaerales	Nitrososphaeraceae	Nitrososphaera	Nitrososphaera gargensis
GS_HAYS_MAG_00107	/bulk/leet1/Share_LeeLab/Monolith_microbiome/00_Analysis_Shotgun/10_gen_sim_monolith/GS_HAYS_MAG_00107-contigs.fa	2168746	89	30376	70.1835	71.831	1.40845	Bacteria	Actinobacteriota	Thermoleophilia	Gaiellales	Gaiellaceae	GMQP-bins7	GMQP-bins7 sp005888365
GS_HAYS_MAG_00108	/bulk/leet1/Share_LeeLab/Monolith_microbiome/00_Analysis_Shotgun/10_gen_sim_monolith/GS_HAYS_MAG_00108-contigs.fa	1022702	383	2890	71.8178	74.6479	4.22535	Bacteria	Actinobacteriota	Actinomycetia
GS_HAYS_MAG_00109	/bulk/leet1/Share_LeeLab/Monolith_microbiome/00_Analysis_Shotgun/10_gen_sim_monolith/GS_HAYS_MAG_00109-contigs.fa	2070053	427	4940	63.6196	77.4648	7.04225	Bacteria	Proteobacteria	Alphaproteobacteria	Sphingomonadales	Sphingomonadaceae	Sphingomonas	Sphingomonas sp003097155
GS_HAYS_MAG_00110	/bulk/leet1/Share_LeeLab/Monolith_microbiome/00_Analysis_Shotgun/10_gen_sim_monolith/GS_HAYS_MAG_00110-contigs.fa	2648991	215	23928	69.5087	76.0563	5.6338	Bacteria	Actinobacteriota	UBA4738	UBA4738	HRBIN12
GS_HAYS_MAG_00111	/bulk/leet1/Share_LeeLab/Monolith_microbiome/00_Analysis_Shotgun/10_gen_sim_monolith/GS_HAYS_MAG_00111-contigs.fa	2254775	133	22767	55.4544	70.4225	0	Bacteria	Acidobacteriota	Blastocatellia	Pyrinomonadales	Pyrinomonadaceae	UBA11740	UBA11740 sp003222895
GS_HAYS_MAG_00112	/bulk/leet1/Share_LeeLab/Monolith_microbiome/00_Analysis_Shotgun/10_gen_sim_monolith/GS_HAYS_MAG_00112-contigs.fa	2102900	631	3645	57.3675	73.2394	2.8169	Bacteria	Nitrospirota	Nitrospiria	Nitrospirales	Nitrospiraceae	Nitrospira	Nitrospira sp002420105
GS_HAYS_MAG_00113	/bulk/leet1/Share_LeeLab/Monolith_microbiome/00_Analysis_Shotgun/10_gen_sim_monolith/GS_HAYS_MAG_00113-contigs.fa	2275057	163	17045	69.8796	77.4648	7.04225	Bacteria	Actinobacteriota	Thermoleophilia	Solirubrobacterales	Thermoleophilaceae	AC-37	AC-37 sp005883295
GS_HAYS_MAG_00114	/bulk/leet1/Share_LeeLab/Monolith_microbiome/00_Analysis_Shotgun/10_gen_sim_monolith/GS_HAYS_MAG_00114-contigs.fa	1713069	607	3181	54.3392	73.2394	2.8169	Bacteria	Verrucomicrobiota	Verrucomicrobiae	Chthoniobacterales	UBA10450	AV55
GS_HAYS_MAG_00115	/bulk/leet1/Share_LeeLab/Monolith_microbiome/00_Analysis_Shotgun/10_gen_sim_monolith/GS_HAYS_MAG_00115-contigs.fa	2062579	385	6367	70.0902	74.6479	5.6338	Bacteria	Actinobacteriota	UBA4738	UBA4738
GS_HAYS_MAG_00116	/bulk/leet1/Share_LeeLab/Monolith_microbiome/00_Analysis_Shotgun/10_gen_sim_monolith/GS_HAYS_MAG_00116-contigs.fa	1436024	376	4128	68.4009	71.831	2.8169	Bacteria	Actinobacteriota	Thermoleophilia	Gaiellales	Gaiellaceae
GS_HAYS_MAG_00117	/bulk/leet1/Share_LeeLab/Monolith_microbiome/00_Analysis_Shotgun/10_gen_sim_monolith/GS_HAYS_MAG_00117-contigs.fa	3961538	661	6701	55.0053	74.6479	5.6338	Bacteria	Acidobacteriota	Blastocatellia	Pyrinomonadales	Pyrinomonadaceae	PSRF01	PSRF01 sp003175865
GS_HAYS_MAG_00118	/bulk/leet1/Share_LeeLab/Monolith_microbiome/00_Analysis_Shotgun/10_gen_sim_monolith/GS_HAYS_MAG_00118-contigs.fa	3394906	283	14849	70.8856	71.831	2.8169	Bacteria	Myxococcota	Myxococcia	Myxococcales	Myxococcaceae	RPRB01	RPRB01 sp003818285
GS_HAYS_MAG_00119	/bulk/leet1/Share_LeeLab/Monolith_microbiome/00_Analysis_Shotgun/10_gen_sim_monolith/GS_HAYS_MAG_00119-contigs.fa	2009465	732	3056	56.1146	77.4648	8.4507	Bacteria	Verrucomicrobiota	Verrucomicrobiae	Chthoniobacterales	UBA10450
GS_HAYS_MAG_00120	/bulk/leet1/Share_LeeLab/Monolith_microbiome/00_Analysis_Shotgun/10_gen_sim_monolith/GS_HAYS_MAG_00120-contigs.fa	2596419	786	3855	56.0974	71.831	2.8169	Bacteria	Acidobacteriota	Blastocatellia	Pyrinomonadales	Pyrinomonadaceae	UBA11740	UBA11740 sp003222895
GS_HAYS_MAG_00121	/bulk/leet1/Share_LeeLab/Monolith_microbiome/00_Analysis_Shotgun/10_gen_sim_monolith/GS_HAYS_MAG_00121-contigs.fa	3444029	839	4545	56.6087	76.0563	7.04225	Bacteria	Acidobacteriota	Acidobacteriae	Acidobacteriales	Koribacteraceae
GS_HAYS_MAG_00122	/bulk/leet1/Share_LeeLab/Monolith_microbiome/00_Analysis_Shotgun/10_gen_sim_monolith/GS_HAYS_MAG_00122-contigs.fa	2595807	265	14911	69.774	78.8732	9.85915	Bacteria	Actinobacteriota	Actinomycetia	Actinomycetales	Dermatophilaceae
GS_HAYS_MAG_00123	/bulk/leet1/Share_LeeLab/Monolith_microbiome/00_Analysis_Shotgun/10_gen_sim_monolith/GS_HAYS_MAG_00123-contigs.fa	2216982	733	3720	69.1008	73.2394	4.22535	Bacteria	Actinobacteriota	Thermoleophilia	Solirubrobacterales	70-9	VAYN01	VAYN01 sp005885405
GS_HAYS_MAG_00124	/bulk/leet1/Share_LeeLab/Monolith_microbiome/00_Analysis_Shotgun/10_gen_sim_monolith/GS_HAYS_MAG_00124-contigs.fa	2076895	606	3889	68.8112	70.4225	1.40845	Bacteria	Actinobacteriota	Thermoleophilia	Solirubrobacterales	70-9	AC-57	AC-57 sp005884305
GS_HAYS_MAG_00125	/bulk/leet1/Share_LeeLab/Monolith_microbiome/00_Analysis_Shotgun/10_gen_sim_monolith/GS_HAYS_MAG_00125-contigs.fa	1917804	252	10900	63.6463	73.2394	4.22535	Bacteria	Proteobacteria	Alphaproteobacteria	Sphingomonadales	Sphingomonadaceae	Sphingomonas	Sphingomonas sp003097155
GS_HAYS_MAG_00126	/bulk/leet1/Share_LeeLab/Monolith_microbiome/00_Analysis_Shotgun/10_gen_sim_monolith/GS_HAYS_MAG_00126-contigs.fa	2656987	217	16128	62.5843	70.4225	1.40845	Bacteria	Proteobacteria	Alphaproteobacteria	Sphingomonadales	Sphingomonadaceae
GS_HAYS_MAG_00127	/bulk/leet1/Share_LeeLab/Monolith_microbiome/00_Analysis_Shotgun/10_gen_sim_monolith/GS_HAYS_MAG_00127-contigs.fa	1527299	612	2909	35.9415	75	6.57895
GS_HAYS_MAG_00128	/bulk/leet1/Share_LeeLab/Monolith_microbiome/00_Analysis_Shotgun/10_gen_sim_monolith/GS_HAYS_MAG_00128-contigs.fa	2640344	475	6290	58.8189	70.4225	2.8169	Bacteria	Nitrospirota	Nitrospiria	Nitrospirales	Nitrospiraceae	Nitrospira	Nitrospira sp002420105
GS_HAYS_MAG_00129	/bulk/leet1/Share_LeeLab/Monolith_microbiome/00_Analysis_Shotgun/10_gen_sim_monolith/GS_HAYS_MAG_00129-contigs.fa	4367581	1190	4276	65.2485	71.831	4.22535	Bacteria	Proteobacteria	Alphaproteobacteria	ATCC43930	Stellaceae	AP-15	AP-15 sp005888425
GS_HAYS_MAG_00130	/bulk/leet1/Share_LeeLab/Monolith_microbiome/00_Analysis_Shotgun/10_gen_sim_monolith/GS_HAYS_MAG_00130-contigs.fa	2698433	939	3269	56.3872	70.4225	2.8169	Bacteria	Gemmatimonadota	Gemmatimonadetes	Gemmatimonadales	Gemmatimonadaceae	UBA4720
GS_HAYS_MAG_00131	/bulk/leet1/Share_LeeLab/Monolith_microbiome/00_Analysis_Shotgun/10_gen_sim_monolith/GS_HAYS_MAG_00131-contigs.fa	2164585	543	4381	70.958	77.4648	9.85915	Bacteria
GS_HAYS_MAG_00132	/bulk/leet1/Share_LeeLab/Monolith_microbiome/00_Analysis_Shotgun/10_gen_sim_monolith/GS_HAYS_MAG_00132-contigs.fa	2334322	563	4905	55.1975	74.6479	7.04225	Bacteria	Verrucomicrobiota	Verrucomicrobiae	Chthoniobacterales	UBA10450
GS_HAYS_MAG_00133	/bulk/leet1/Share_LeeLab/Monolith_microbiome/00_Analysis_Shotgun/10_gen_sim_monolith/GS_HAYS_MAG_00133-contigs.fa	2785195	1649	1679	64.6544	77.4648	9.85915	Bacteria	Proteobacteria	Alphaproteobacteria	Rhizobiales
GS_HAYS_MAG_00134	/bulk/leet1/Share_LeeLab/Monolith_microbiome/00_Analysis_Shotgun/10_gen_sim_monolith/GS_HAYS_MAG_00134-contigs.fa	4440264	682	9381	66.2943	76.0563	8.4507	Bacteria	Actinobacteriota	Actinomycetia	Actinomycetales	Micrococcaceae
GS_HAYS_MAG_00135	/bulk/leet1/Share_LeeLab/Monolith_microbiome/00_Analysis_Shotgun/10_gen_sim_monolith/GS_HAYS_MAG_00135-contigs.fa	5697862	1094	6152	61.831	76.0563	8.4507	Bacteria	Acidobacteriota	Vicinamibacteria	Vicinamibacterales	2-12-FULL-66-21	2-12-FULL-66-21	2-12-FULL-66-21 sp001767455
GS_HAYS_MAG_00136	/bulk/leet1/Share_LeeLab/Monolith_microbiome/00_Analysis_Shotgun/10_gen_sim_monolith/GS_HAYS_MAG_00136-contigs.fa	2129909	1048	2169	69.6313	70.4225	2.8169	Bacteria	Actinobacteriota	Thermoleophilia	Gaiellales	Gaiellaceae	AC-21	AC-21 sp005884945
GS_HAYS_MAG_00137	/bulk/leet1/Share_LeeLab/Monolith_microbiome/00_Analysis_Shotgun/10_gen_sim_monolith/GS_HAYS_MAG_00137-contigs.fa	4311112	999	4983	69.3403	74.6479	8.4507	Bacteria	Actinobacteriota	Thermoleophilia	Gaiellales	Gaiellaceae
GS_HAYS_MAG_00138	/bulk/leet1/Share_LeeLab/Monolith_microbiome/00_Analysis_Shotgun/10_gen_sim_monolith/GS_HAYS_MAG_00138-contigs.fa	4677737	802	7324	54.2875	70.4225	4.22535	Bacteria	Acidobacteriota	Blastocatellia	Pyrinomonadales	Pyrinomonadaceae	PSRF01	PSRF01 sp003175865
GS_HAYS_MAG_00139	/bulk/leet1/Share_LeeLab/Monolith_microbiome/00_Analysis_Shotgun/10_gen_sim_monolith/GS_HAYS_MAG_00139-contigs.fa	4034295	884	5013	69.3186	71.831	5.6338	Bacteria	Methylomirabilota	Methylomirabilia	Rokubacteriales	GWA2-73-35
GS_HAYS_MAG_00140	/bulk/leet1/Share_LeeLab/Monolith_microbiome/00_Analysis_Shotgun/10_gen_sim_monolith/GS_HAYS_MAG_00140-contigs.fa	3891994	1442	3057	68.2552	76.0563	9.85915	Bacteria	Gemmatimonadota	Gemmatimonadetes	Gemmatimonadales	GWC2-71-9	SPDF01	SPDF01 sp004525055
GS_HAYS_MAG_00141	/bulk/leet1/Share_LeeLab/Monolith_microbiome/00_Analysis_Shotgun/10_gen_sim_monolith/GS_HAYS_MAG_00141-contigs.fa	2373847	311	10098	55.5321	70.4225	4.22535	Bacteria	Acidobacteriota	Blastocatellia	Pyrinomonadales	Pyrinomonadaceae	PSRF01	PSRF01 sp003175865
GS_HAYS_MAG_00142	/bulk/leet1/Share_LeeLab/Monolith_microbiome/00_Analysis_Shotgun/10_gen_sim_monolith/GS_HAYS_MAG_00142-contigs.fa	1691400	455	4754	42.1356	71.0526	5.26316	Archaea	Thermoproteota	Nitrososphaeria	Nitrososphaerales	Nitrososphaeraceae	Nitrososphaera	Nitrososphaera gargensis
GS_HAYS_MAG_00143	/bulk/leet1/Share_LeeLab/Monolith_microbiome/00_Analysis_Shotgun/10_gen_sim_monolith/GS_HAYS_MAG_00143-contigs.fa	728568	141	6628	29.9114	71.0526	5.26316	Archaea	Thermoproteota	Nitrososphaeria	Nitrososphaerales	Nitrososphaeraceae
GS_HAYS_MAG_00144	/bulk/leet1/Share_LeeLab/Monolith_microbiome/00_Analysis_Shotgun/10_gen_sim_monolith/GS_HAYS_MAG_00144-contigs.fa	3158679	1670	2007	69.2215	74.6479	9.85915	Bacteria	Proteobacteria	Alphaproteobacteria	Rhodospirillales	UBA2165	GCA-2687515	GCA-2687515 sp002687515
GS_HAYS_MAG_00145	/bulk/leet1/Share_LeeLab/Monolith_microbiome/00_Analysis_Shotgun/10_gen_sim_monolith/GS_HAYS_MAG_00145-contigs.fa	3174386	1388	2432	64.005	70.4225	5.6338	Bacteria	Proteobacteria	Alphaproteobacteria	Rhizobiales	Beijerinckiaceae	Microvirga	Microvirga massiliensis
GS_HAYS_MAG_00146	/bulk/leet1/Share_LeeLab/Monolith_microbiome/00_Analysis_Shotgun/10_gen_sim_monolith/GS_HAYS_MAG_00146-contigs.fa	2312087	557	5536	63.8444	70.4225	5.6338	Bacteria	Proteobacteria	Alphaproteobacteria	Sphingomonadales	Sphingomonadaceae	Sphingomonas	Sphingomonas sp003097155
GS_HAYS_MAG_00147	/bulk/leet1/Share_LeeLab/Monolith_microbiome/00_Analysis_Shotgun/10_gen_sim_monolith/GS_HAYS_MAG_00147-contigs.fa	3377458	1121	3263	70.1953	73.2394	8.4507	Bacteria	Methylomirabilota	Methylomirabilia	Rokubacteriales	GWA2-73-35	UBA12499	UBA12499 sp001788415
GS_HAYS_MAG_00148	/bulk/leet1/Share_LeeLab/Monolith_microbiome/00_Analysis_Shotgun/10_gen_sim_monolith/GS_HAYS_MAG_00148-contigs.fa	7477585	2403	3571	64.3634	73.2394	9.85915	Bacteria	Acidobacteriota	Acidobacteriae	Bryobacterales	Bryobacteraceae	Solibacter	Solibacter usitatus
GS_HAYS_MAG_00149	/bulk/leet1/Share_LeeLab/Monolith_microbiome/00_Analysis_Shotgun/10_gen_sim_monolith/GS_HAYS_MAG_00149-contigs.fa	3221343	809	4611	63.1798	70.4225	7.04225	Bacteria	Actinobacteriota	Rubrobacteria	Rubrobacterales	Rubrobacteraceae
GS_HAYS_MAG_00150	/bulk/leet1/Share_LeeLab/Monolith_microbiome/00_Analysis_Shotgun/10_gen_sim_monolith/GS_HAYS_MAG_00150-contigs.fa	3526610	1213	3508	56.1622	73.2394	9.85915	Bacteria	Acidobacteriota	Acidobacteriae	Acidobacteriales	Koribacteraceae
GS_HAYS_MAG_00151	/bulk/leet1/Share_LeeLab/Monolith_microbiome/00_Analysis_Shotgun/10_gen_sim_monolith/GS_HAYS_MAG_00151-contigs.fa	6098796	814	8941	66.3549	70.4225	8.4507	Bacteria	Acidobacteriota	Vicinamibacteria	Vicinamibacterales	2-12-FULL-66-21

## Sheet: Field
MAGs_Field	path	total_length	num_contigs	N50	GC_content	percent_completion	percent_redundancy	t_domain	t_phylum	t_class	t_order	t_family	t_genus	t_species
EKS_GB_MAG_00001	/bulk/leet1/Share_LeeLab/Monolith_microbiome/00_Analysis_Shotgun_Field_cores/10_gen_sim/EKS_GB_MAG_00001-contigs.fa	3638170	312	22811	68.2142	98.5915	1.40845	Bacteria	Actinobacteriota	Acidimicrobiia	IMCC26256
EKS_GB_MAG_00002	/bulk/leet1/Share_LeeLab/Monolith_microbiome/00_Analysis_Shotgun_Field_cores/10_gen_sim/EKS_GB_MAG_00002-contigs.fa	5990103	392	27051	63.1404	94.3662	1.40845	Bacteria	Proteobacteria	Alphaproteobacteria	Rhizobiales	Xanthobacteraceae	AP-16	AP-16 sp005884745
EKS_GB_MAG_00005	/bulk/leet1/Share_LeeLab/Monolith_microbiome/00_Analysis_Shotgun_Field_cores/10_gen_sim/EKS_GB_MAG_00005-contigs.fa	2800744	250	14740	67.0203	87.3239	2.8169	Bacteria	Actinobacteriota	Thermoleophilia	Gaiellales	Gaiellaceae	AC-21	AC-21 sp005884945
EKS_GB_MAG_00006	/bulk/leet1/Share_LeeLab/Monolith_microbiome/00_Analysis_Shotgun_Field_cores/10_gen_sim/EKS_GB_MAG_00006-contigs.fa	3228198	459	9082	61.1022	88.7324	7.04225	Bacteria	Proteobacteria	Alphaproteobacteria	Rhizobiales	Xanthobacteraceae	BOG-931	BOG-931 sp003164375
EKS_GB_MAG_00007	/bulk/leet1/Share_LeeLab/Monolith_microbiome/00_Analysis_Shotgun_Field_cores/10_gen_sim/EKS_GB_MAG_00007-contigs.fa	2263934	105	25406	70.5105	78.8732	0	Bacteria	Actinobacteriota	Thermoleophilia	Solirubrobacterales	70-9	VAYN01	VAYN01 sp005885405
EKS_GB_MAG_00008	/bulk/leet1/Share_LeeLab/Monolith_microbiome/00_Analysis_Shotgun_Field_cores/10_gen_sim/EKS_GB_MAG_00008-contigs.fa	2742247	574	7512	69.8054	88.7324	9.85915	Bacteria	Actinobacteriota	UBA4738	UBA4738	HRBIN12	AC-69	AC-69 sp005885325
EKS_GB_MAG_00009	/bulk/leet1/Share_LeeLab/Monolith_microbiome/00_Analysis_Shotgun_Field_cores/10_gen_sim/EKS_GB_MAG_00009-contigs.fa	3851546	1077	4032	71.5097	78.8732	4.22535	Bacteria	Actinobacteriota	Actinomycetia	Mycobacteriales	Micromonosporaceae	AC-43	AC-43 sp005885555
EKS_GB_MAG_00010	/bulk/leet1/Share_LeeLab/Monolith_microbiome/00_Analysis_Shotgun_Field_cores/10_gen_sim/EKS_GB_MAG_00010-contigs.fa	2785298	175	23657	69.1275	76.0563	4.22535	Bacteria	Actinobacteriota	Thermoleophilia	Solirubrobacterales	70-9	AC-57	AC-57 sp005884305
EKS_GB_MAG_00011	/bulk/leet1/Share_LeeLab/Monolith_microbiome/00_Analysis_Shotgun_Field_cores/10_gen_sim/EKS_GB_MAG_00011-contigs.fa	5071241	1147	5261	68.6335	74.6479	2.8169	Bacteria	Methylomirabilota	Methylomirabilia	Rokubacteriales	GWA2-73-35	AR31	AR31 sp003220685
EKS_GB_MAG_00012	/bulk/leet1/Share_LeeLab/Monolith_microbiome/00_Analysis_Shotgun_Field_cores/10_gen_sim/EKS_GB_MAG_00012-contigs.fa	3182169	372	11357	69.1719	73.2394	1.40845	Bacteria	Actinobacteriota	Acidimicrobiia
EKS_GB_MAG_00013	/bulk/leet1/Share_LeeLab/Monolith_microbiome/00_Analysis_Shotgun_Field_cores/10_gen_sim/EKS_GB_MAG_00013-contigs.fa	5313357	349	20553	70.9167	77.4648	7.04225
EKS_GB_MAG_00015	/bulk/leet1/Share_LeeLab/Monolith_microbiome/00_Analysis_Shotgun_Field_cores/10_gen_sim/EKS_GB_MAG_00015-contigs.fa	2380016	310	10069	68.8121	77.4648	8.4507	Bacteria	Actinobacteriota	Thermoleophilia	Gaiellales	Gaiellaceae
EKS_GB_MAG_00016	/bulk/leet1/Share_LeeLab/Monolith_microbiome/00_Analysis_Shotgun_Field_cores/10_gen_sim/EKS_GB_MAG_00016-contigs.fa	2553884	907	3301	66.1031	74.6479	9.85915	Bacteria	Proteobacteria	Alphaproteobacteria	Rhizobiales	Xanthobacteraceae	AP-16	AP-16 sp005884745
EKS_GM_MAG_00001	/bulk/leet1/Share_LeeLab/Monolith_microbiome/00_Analysis_Shotgun_Field_cores/10_gen_sim/EKS_GM_MAG_00001-contigs.fa	3860615	1063	4386	62.2917	100	5.6338	Bacteria	Proteobacteria	Alphaproteobacteria
EKS_GM_MAG_00004	/bulk/leet1/Share_LeeLab/Monolith_microbiome/00_Analysis_Shotgun_Field_cores/10_gen_sim/EKS_GM_MAG_00004-contigs.fa	2591855	727	4898	69.7548	91.5493	8.4507	Bacteria	Actinobacteriota	UBA4738	UBA4738	HRBIN12	AC-69	AC-69 sp005885325
EKS_GM_MAG_00005	/bulk/leet1/Share_LeeLab/Monolith_microbiome/00_Analysis_Shotgun_Field_cores/10_gen_sim/EKS_GM_MAG_00005-contigs.fa	1484781	560	2995	70.2002	84.507	5.6338	Bacteria	Actinobacteriota	UBA4738	UBA4738	HRBIN12	AC-51	AC-51 sp005884925
EKS_GM_MAG_00006	/bulk/leet1/Share_LeeLab/Monolith_microbiome/00_Analysis_Shotgun_Field_cores/10_gen_sim/EKS_GM_MAG_00006-contigs.fa	1968166	570	4363	62.4251	83.0986	8.4507	Bacteria	Proteobacteria	Alphaproteobacteria	Rhizobiales	Methyloligellaceae	Methyloceanibacter	Methyloceanibacter sp002383105
EKS_GM_MAG_00007	/bulk/leet1/Share_LeeLab/Monolith_microbiome/00_Analysis_Shotgun_Field_cores/10_gen_sim/EKS_GM_MAG_00007-contigs.fa	2308917	597	4481	70.7046	76.0563	2.8169	Bacteria	Actinobacteriota	Thermoleophilia	Solirubrobacterales	Thermoleophilaceae	AC-37	AC-37 sp005883295
EKS_GM_MAG_00008	/bulk/leet1/Share_LeeLab/Monolith_microbiome/00_Analysis_Shotgun_Field_cores/10_gen_sim/EKS_GM_MAG_00008-contigs.fa	2953717	338	12270	67.2677	74.6479	2.8169	Bacteria	Actinobacteriota	Thermoleophilia	Gaiellales	Gaiellaceae	3-1-20CM-4-69-9	3-1-20CM-4-69-9 sp005885245
EKS_GM_MAG_00009	/bulk/leet1/Share_LeeLab/Monolith_microbiome/00_Analysis_Shotgun_Field_cores/10_gen_sim/EKS_GM_MAG_00009-contigs.fa	2509318	1113	2518	68.0334	73.2394	7.04225	Bacteria	Actinobacteriota	UBA4738	UBA4738	HRBIN12	AC-69	AC-69 sp005885325
EKS_GM_MAG_00010	/bulk/leet1/Share_LeeLab/Monolith_microbiome/00_Analysis_Shotgun_Field_cores/10_gen_sim/EKS_GM_MAG_00010-contigs.fa	4732617	2553	1927	63.9303	73.2394	8.4507	Bacteria	Proteobacteria	Alphaproteobacteria	Rhizobiales	Xanthobacteraceae	VAZQ01	VAZQ01 sp005883115
EKS_GM_MAG_00012	/bulk/leet1/Share_LeeLab/Monolith_microbiome/00_Analysis_Shotgun_Field_cores/10_gen_sim/EKS_GM_MAG_00012-contigs.fa	1641358	682	2745	70.3978	71.831	9.85915	Bacteria	Actinobacteriota	UBA4738	UBA4738	HRBIN12	AC-69	AC-69 sp005885325
EKS_GS_MAG_00001	/bulk/leet1/Share_LeeLab/Monolith_microbiome/00_Analysis_Shotgun_Field_cores/10_gen_sim/EKS_GS_MAG_00001-contigs.fa	3170875	1190	3059	64.4052	87.3239	4.22535	Bacteria	Proteobacteria	Alphaproteobacteria	Rhizobiales	Anderseniellaceae	SCPD01
EKS_GS_MAG_00002	/bulk/leet1/Share_LeeLab/Monolith_microbiome/00_Analysis_Shotgun_Field_cores/10_gen_sim/EKS_GS_MAG_00002-contigs.fa	3148250	734	5401	69.9605	85.9155	9.85915	Bacteria	Methylomirabilota	Methylomirabilia	Rokubacteriales	GWA2-73-35	AR37	AR37 sp003220345
EKS_GS_MAG_00006	/bulk/leet1/Share_LeeLab/Monolith_microbiome/00_Analysis_Shotgun_Field_cores/10_gen_sim/EKS_GS_MAG_00006-contigs.fa	2354246	955	2745	61.2648	71.831	2.8169	Bacteria	Proteobacteria	Alphaproteobacteria	Rhizobiales	Methyloligellaceae	Methyloceanibacter	Methyloceanibacter sp002383105
EKS_GS_MAG_00007	/bulk/leet1/Share_LeeLab/Monolith_microbiome/00_Analysis_Shotgun_Field_cores/10_gen_sim/EKS_GS_MAG_00007-contigs.fa	2242016	1183	1956	72.5853	76.0563	9.85915	Bacteria	Actinobacteriota	Actinomycetia
HAY_GB_MAG_00002	/bulk/leet1/Share_LeeLab/Monolith_microbiome/00_Analysis_Shotgun_Field_cores/10_gen_sim/HAY_GB_MAG_00002-contigs.fa	2379188	415	6960	69.5312	97.1831	2.8169	Bacteria	Actinobacteriota	UBA4738	UBA4738	HRBIN12	AC-51	AC-51 sp005884925
HAY_GB_MAG_00006	/bulk/leet1/Share_LeeLab/Monolith_microbiome/00_Analysis_Shotgun_Field_cores/10_gen_sim/HAY_GB_MAG_00006-contigs.fa	4504289	601	11817	67.3065	98.5915	8.4507	Bacteria	Actinobacteriota	Actinomycetia
HAY_GB_MAG_00009	/bulk/leet1/Share_LeeLab/Monolith_microbiome/00_Analysis_Shotgun_Field_cores/10_gen_sim/HAY_GB_MAG_00009-contigs.fa	7868104	380	35522	62.0284	95.7746	7.04225	Bacteria	Acidobacteriota	Vicinamibacteria	Vicinamibacterales
HAY_GB_MAG_00010	/bulk/leet1/Share_LeeLab/Monolith_microbiome/00_Analysis_Shotgun_Field_cores/10_gen_sim/HAY_GB_MAG_00010-contigs.fa	3452223	152	39388	68.9472	87.3239	0	Bacteria	Actinobacteriota	UBA4738	UBA4738	HRBIN12	AC-69	AC-69 sp005885325
HAY_GB_MAG_00012	/bulk/leet1/Share_LeeLab/Monolith_microbiome/00_Analysis_Shotgun_Field_cores/10_gen_sim/HAY_GB_MAG_00012-contigs.fa	2948551	199	19128	67.693	88.7324	2.8169	Bacteria	Actinobacteriota	Actinomycetia	Jiangellales	Jiangellaceae	Jiangella
HAY_GB_MAG_00014	/bulk/leet1/Share_LeeLab/Monolith_microbiome/00_Analysis_Shotgun_Field_cores/10_gen_sim/HAY_GB_MAG_00014-contigs.fa	2358895	169	31715	35.7991	89.4737	3.94737	Archaea	Thermoproteota	Nitrososphaeria	Nitrososphaerales	Nitrososphaeraceae	TA-21	TA-21 sp005877345
HAY_GB_MAG_00015	/bulk/leet1/Share_LeeLab/Monolith_microbiome/00_Analysis_Shotgun_Field_cores/10_gen_sim/HAY_GB_MAG_00015-contigs.fa	1949851	75	34690	68.5212	85.9155	1.40845	Bacteria	Actinobacteriota	Thermoleophilia	Gaiellales	Gaiellaceae	13-2-20CM-68-14	13-2-20CM-68-14 sp005888315
HAY_GB_MAG_00017	/bulk/leet1/Share_LeeLab/Monolith_microbiome/00_Analysis_Shotgun_Field_cores/10_gen_sim/HAY_GB_MAG_00017-contigs.fa	4289077	399	12734	70.0716	90.1408	5.6338	Bacteria	Actinobacteriota	Acidimicrobiia	Acidimicrobiales	Ilumatobacteraceae
HAY_GB_MAG_00018	/bulk/leet1/Share_LeeLab/Monolith_microbiome/00_Analysis_Shotgun_Field_cores/10_gen_sim/HAY_GB_MAG_00018-contigs.fa	3551390	258	17590	70.9629	85.9155	1.40845	Bacteria	Actinobacteriota	Acidimicrobiia	Acidimicrobiales
HAY_GB_MAG_00020	/bulk/leet1/Share_LeeLab/Monolith_microbiome/00_Analysis_Shotgun_Field_cores/10_gen_sim/HAY_GB_MAG_00020-contigs.fa	2500454	225	16933	56.9138	88.7324	5.6338	Bacteria	Verrucomicrobiota	Verrucomicrobiae	Chthoniobacterales	UBA10450	AV55	AV55 sp003219435
HAY_GB_MAG_00021	/bulk/leet1/Share_LeeLab/Monolith_microbiome/00_Analysis_Shotgun_Field_cores/10_gen_sim/HAY_GB_MAG_00021-contigs.fa	2948835	170	22846	68.2327	83.0986	1.40845	Bacteria	Actinobacteriota	Thermoleophilia	Gaiellales	Gaiellaceae	GMQP-bins7	GMQP-bins7 sp005888365
HAY_GB_MAG_00022	/bulk/leet1/Share_LeeLab/Monolith_microbiome/00_Analysis_Shotgun_Field_cores/10_gen_sim/HAY_GB_MAG_00022-contigs.fa	3106447	133	31993	69.1153	81.6901	0	Bacteria	Actinobacteriota	Thermoleophilia	Solirubrobacterales	70-9	AC-57	AC-57 sp005884305
HAY_GB_MAG_00023	/bulk/leet1/Share_LeeLab/Monolith_microbiome/00_Analysis_Shotgun_Field_cores/10_gen_sim/HAY_GB_MAG_00023-contigs.fa	3430537	344	12198	69.1652	81.6901	0	Bacteria	Gemmatimonadota	Gemmatimonadetes	Gemmatimonadales	GWC2-71-9	SPDF01	SPDF01 sp004525055
HAY_GB_MAG_00024	/bulk/leet1/Share_LeeLab/Monolith_microbiome/00_Analysis_Shotgun_Field_cores/10_gen_sim/HAY_GB_MAG_00024-contigs.fa	2257458	152	19030	68.4533	83.0986	2.8169	Bacteria	Actinobacteriota	Thermoleophilia	Gaiellales	Gaiellaceae	13-2-20CM-68-14	13-2-20CM-68-14 sp005888315
HAY_GB_MAG_00025	/bulk/leet1/Share_LeeLab/Monolith_microbiome/00_Analysis_Shotgun_Field_cores/10_gen_sim/HAY_GB_MAG_00025-contigs.fa	3067721	127	33337	69.8351	80.2817	0	Bacteria	Actinobacteriota	Thermoleophilia	Solirubrobacterales	70-9
HAY_GB_MAG_00026	/bulk/leet1/Share_LeeLab/Monolith_microbiome/00_Analysis_Shotgun_Field_cores/10_gen_sim/HAY_GB_MAG_00026-contigs.fa	3689819	329	19633	68.4636	84.507	4.22535	Bacteria	Actinobacteriota	Thermoleophilia	Gaiellales	Gaiellaceae	3-1-20CM-4-69-9	3-1-20CM-4-69-9 sp005885085
HAY_GB_MAG_00027	/bulk/leet1/Share_LeeLab/Monolith_microbiome/00_Analysis_Shotgun_Field_cores/10_gen_sim/HAY_GB_MAG_00027-contigs.fa	2252718	534	5959	70.2453	83.0986	5.6338	Bacteria	Actinobacteriota	UBA4738	UBA4738	HRBIN12
HAY_GB_MAG_00028	/bulk/leet1/Share_LeeLab/Monolith_microbiome/00_Analysis_Shotgun_Field_cores/10_gen_sim/HAY_GB_MAG_00028-contigs.fa	1466637	218	7799	67.5411	77.4648	0	Bacteria	Actinobacteriota	UBA4738	UBA4738	UBA4738	UBA4738	UBA4738 sp002413305
HAY_GB_MAG_00029	/bulk/leet1/Share_LeeLab/Monolith_microbiome/00_Analysis_Shotgun_Field_cores/10_gen_sim/HAY_GB_MAG_00029-contigs.fa	1521532	137	14630	66.9319	77.4648	0	Bacteria	Actinobacteriota	UBA4738	UBA4738	UBA4738	AC-55	AC-55 sp005888465
HAY_GB_MAG_00030	/bulk/leet1/Share_LeeLab/Monolith_microbiome/00_Analysis_Shotgun_Field_cores/10_gen_sim/HAY_GB_MAG_00030-contigs.fa	2404195	169	16499	70.0959	71.831	0	Bacteria	Actinobacteriota	Thermoleophilia	Gaiellales	Gaiellaceae
HAY_GB_MAG_00032	/bulk/leet1/Share_LeeLab/Monolith_microbiome/00_Analysis_Shotgun_Field_cores/10_gen_sim/HAY_GB_MAG_00032-contigs.fa	2084352	389	8032	54.8209	81.6901	9.85915	Bacteria	Verrucomicrobiota	Verrucomicrobiae	Chthoniobacterales	UBA10450	AV55	AV55 sp003218915
HAY_GB_MAG_00033	/bulk/leet1/Share_LeeLab/Monolith_microbiome/00_Analysis_Shotgun_Field_cores/10_gen_sim/HAY_GB_MAG_00033-contigs.fa	1589621	470	3887	54.5489	80.2817	8.4507	Bacteria	Verrucomicrobiota	Verrucomicrobiae	Chthoniobacterales	UBA10450	AV55
HAY_GB_MAG_00034	/bulk/leet1/Share_LeeLab/Monolith_microbiome/00_Analysis_Shotgun_Field_cores/10_gen_sim/HAY_GB_MAG_00034-contigs.fa	2132157	348	7067	68.3554	71.831	0	Bacteria	Actinobacteriota	Thermoleophilia	Gaiellales	Gaiellaceae	Fen-549	Fen-549 sp003170155
HAY_GB_MAG_00036	/bulk/leet1/Share_LeeLab/Monolith_microbiome/00_Analysis_Shotgun_Field_cores/10_gen_sim/HAY_GB_MAG_00036-contigs.fa	3284691	442	8854	72.4266	78.8732	9.85915	Bacteria	Actinobacteriota	Acidimicrobiia	Acidimicrobiales
HAY_GB_MAG_00037	/bulk/leet1/Share_LeeLab/Monolith_microbiome/00_Analysis_Shotgun_Field_cores/10_gen_sim/HAY_GB_MAG_00037-contigs.fa	2544931	1595	1582	59.2931	70.4225	1.40845	Bacteria	Proteobacteria	Alphaproteobacteria	Rhizobiales	Xanthobacteraceae	Pseudolabrys	Pseudolabrys sp003152455
HAY_GB_MAG_00039	/bulk/leet1/Share_LeeLab/Monolith_microbiome/00_Analysis_Shotgun_Field_cores/10_gen_sim/HAY_GB_MAG_00039-contigs.fa	2796489	237	13713	68.1441	74.6479	8.4507	Bacteria	Actinobacteriota	Thermoleophilia	Gaiellales	Gaiellaceae
HAY_GB_MAG_00041	/bulk/leet1/Share_LeeLab/Monolith_microbiome/00_Analysis_Shotgun_Field_cores/10_gen_sim/HAY_GB_MAG_00041-contigs.fa	3549467	357	13136	64.0123	71.831	8.4507	Bacteria	Actinobacteriota	Actinomycetia	Propionibacteriales	Propionibacteriaceae	Microlunatus	Microlunatus phosphovorus
HAY_GM_MAG_00001	/bulk/leet1/Share_LeeLab/Monolith_microbiome/00_Analysis_Shotgun_Field_cores/10_gen_sim/HAY_GM_MAG_00001-contigs.fa	2257066	374	8786	62.1543	97.1831	0	Bacteria	Proteobacteria	Alphaproteobacteria	Rhizobiales	Methyloligellaceae	Methyloceanibacter	Methyloceanibacter sp002383105
HAY_GM_MAG_00002	/bulk/leet1/Share_LeeLab/Monolith_microbiome/00_Analysis_Shotgun_Field_cores/10_gen_sim/HAY_GM_MAG_00002-contigs.fa	2668293	100	38998	68.5993	91.5493	0	Bacteria	Actinobacteriota	Thermoleophilia	Gaiellales	Gaiellaceae
HAY_GM_MAG_00004	/bulk/leet1/Share_LeeLab/Monolith_microbiome/00_Analysis_Shotgun_Field_cores/10_gen_sim/HAY_GM_MAG_00004-contigs.fa	4793277	253	29316	71.1634	91.5493	4.22535	Bacteria	Actinobacteriota	Acidimicrobiia	Acidimicrobiales	UBA8139	UBA4742	UBA4742 sp002403895
HAY_GM_MAG_00008	/bulk/leet1/Share_LeeLab/Monolith_microbiome/00_Analysis_Shotgun_Field_cores/10_gen_sim/HAY_GM_MAG_00008-contigs.fa	5002735	1059	6080	64.5616	91.5493	5.6338	Bacteria	Proteobacteria	Alphaproteobacteria	Rhizobiales	Xanthobacteraceae	VAZQ01	VAZQ01 sp005883115
HAY_GM_MAG_00009	/bulk/leet1/Share_LeeLab/Monolith_microbiome/00_Analysis_Shotgun_Field_cores/10_gen_sim/HAY_GM_MAG_00009-contigs.fa	2542586	834	3767	68.3802	92.9577	7.04225	Bacteria	Actinobacteriota	UBA4738	UBA4738	HRBIN12	AC-69	AC-69 sp005885325
HAY_GM_MAG_00010	/bulk/leet1/Share_LeeLab/Monolith_microbiome/00_Analysis_Shotgun_Field_cores/10_gen_sim/HAY_GM_MAG_00010-contigs.fa	3722014	171	43079	68.2059	91.5493	7.04225	Bacteria	Actinobacteriota	Acidimicrobiia	IMCC26256
HAY_GM_MAG_00012	/bulk/leet1/Share_LeeLab/Monolith_microbiome/00_Analysis_Shotgun_Field_cores/10_gen_sim/HAY_GM_MAG_00012-contigs.fa	4900908	589	10451	63.4682	85.9155	2.8169	Bacteria	Gemmatimonadota	Gemmatimonadetes	Gemmatimonadales	GWC2-71-9	SPDF01	SPDF01 sp004525055
HAY_GM_MAG_00014	/bulk/leet1/Share_LeeLab/Monolith_microbiome/00_Analysis_Shotgun_Field_cores/10_gen_sim/HAY_GM_MAG_00014-contigs.fa	2771382	178	20115	70.1508	83.0986	0	Bacteria	Actinobacteriota	Thermoleophilia	Solirubrobacterales	Thermoleophilaceae	AC-37	AC-37 sp005883295
HAY_GM_MAG_00015	/bulk/leet1/Share_LeeLab/Monolith_microbiome/00_Analysis_Shotgun_Field_cores/10_gen_sim/HAY_GM_MAG_00015-contigs.fa	2532728	184	18217	70.2487	85.9155	2.8169	Bacteria	Actinobacteriota	Thermoleophilia	Solirubrobacterales	70-9	AC-57	AC-57 sp005884305
HAY_GM_MAG_00017	/bulk/leet1/Share_LeeLab/Monolith_microbiome/00_Analysis_Shotgun_Field_cores/10_gen_sim/HAY_GM_MAG_00017-contigs.fa	3052115	184	22389	69.3233	80.2817	0	Bacteria	Actinobacteriota	Thermoleophilia	Solirubrobacterales	70-9	AC-57	AC-57 sp005884305
HAY_GM_MAG_00018	/bulk/leet1/Share_LeeLab/Monolith_microbiome/00_Analysis_Shotgun_Field_cores/10_gen_sim/HAY_GM_MAG_00018-contigs.fa	2810599	493	7620	69.4168	80.2817	0	Bacteria	Actinobacteriota	Thermoleophilia	Gaiellales	Gaiellaceae	VAXT01	VAXT01 sp005883245
HAY_GM_MAG_00019	/bulk/leet1/Share_LeeLab/Monolith_microbiome/00_Analysis_Shotgun_Field_cores/10_gen_sim/HAY_GM_MAG_00019-contigs.fa	3417810	706	7421	69.6084	81.6901	1.40845	Bacteria	Actinobacteriota	Thermoleophilia	Gaiellales	Gaiellaceae	AC-32	AC-32 sp005884155
HAY_GM_MAG_00021	/bulk/leet1/Share_LeeLab/Monolith_microbiome/00_Analysis_Shotgun_Field_cores/10_gen_sim/HAY_GM_MAG_00021-contigs.fa	2932690	641	5882	69.6158	77.4648	2.8169	Bacteria	Actinobacteriota	Acidimicrobiia	IMCC26256	PALSA-555	PALSA-555	PALSA-555 sp003140175
HAY_GM_MAG_00022	/bulk/leet1/Share_LeeLab/Monolith_microbiome/00_Analysis_Shotgun_Field_cores/10_gen_sim/HAY_GM_MAG_00022-contigs.fa	1216458	121	11973	69.0971	73.2394	0	Bacteria	Actinobacteriota	Thermoleophilia	Solirubrobacterales	70-9
HAY_GM_MAG_00024	/bulk/leet1/Share_LeeLab/Monolith_microbiome/00_Analysis_Shotgun_Field_cores/10_gen_sim/HAY_GM_MAG_00024-contigs.fa	2923831	250	14678	71.1576	71.831	0	Bacteria	Actinobacteriota	Thermoleophilia	Solirubrobacterales	Thermoleophilaceae	AC-37	AC-37 sp005883295
HAY_GM_MAG_00025	/bulk/leet1/Share_LeeLab/Monolith_microbiome/00_Analysis_Shotgun_Field_cores/10_gen_sim/HAY_GM_MAG_00025-contigs.fa	2826019	463	8708	70.3924	74.6479	2.8169	Bacteria	Actinobacteriota	Thermoleophilia	Gaiellales	Gaiellaceae
HAY_GM_MAG_00026	/bulk/leet1/Share_LeeLab/Monolith_microbiome/00_Analysis_Shotgun_Field_cores/10_gen_sim/HAY_GM_MAG_00026-contigs.fa	2087604	847	2705	62.4448	74.6479	4.22535	Bacteria	Proteobacteria	Alphaproteobacteria	Rhizobiales	Methyloligellaceae	Methyloceanibacter	Methyloceanibacter sp002383105
HAY_GM_MAG_00027	/bulk/leet1/Share_LeeLab/Monolith_microbiome/00_Analysis_Shotgun_Field_cores/10_gen_sim/HAY_GM_MAG_00027-contigs.fa	2172245	301	9419	68.466	71.831	2.8169	Bacteria	Actinobacteriota	Thermoleophilia	Gaiellales	Gaiellaceae
HAY_GM_MAG_00030	/bulk/leet1/Share_LeeLab/Monolith_microbiome/00_Analysis_Shotgun_Field_cores/10_gen_sim/HAY_GM_MAG_00030-contigs.fa	1964685	368	6346	69.8501	70.4225	4.22535	Bacteria	Actinobacteriota	Thermoleophilia	Gaiellales	Gaiellaceae	VAXT01	VAXT01 sp005883245
HAY_GM_MAG_00032	/bulk/leet1/Share_LeeLab/Monolith_microbiome/00_Analysis_Shotgun_Field_cores/10_gen_sim/HAY_GM_MAG_00032-contigs.fa	2268569	1166	2088	36.3918	71.0526	5.26316	Archaea	Thermoproteota	Nitrososphaeria	Nitrososphaerales	Nitrososphaeraceae
HAY_GM_MAG_00033	/bulk/leet1/Share_LeeLab/Monolith_microbiome/00_Analysis_Shotgun_Field_cores/10_gen_sim/HAY_GM_MAG_00033-contigs.fa	2384896	997	2615	70.5274	70.4225	8.4507	Bacteria	Actinobacteriota	Thermoleophilia	Gaiellales	Gaiellaceae
HAY_GS_MAG_00002	/bulk/leet1/Share_LeeLab/Monolith_microbiome/00_Analysis_Shotgun_Field_cores/10_gen_sim/HAY_GS_MAG_00002-contigs.fa	2999255	658	5702	62.5497	91.5493	5.6338	Bacteria	Actinobacteriota	Actinomycetia	Propionibacteriales	Propionibacteriaceae	Microlunatus	Microlunatus phosphovorus
HAY_GS_MAG_00003	/bulk/leet1/Share_LeeLab/Monolith_microbiome/00_Analysis_Shotgun_Field_cores/10_gen_sim/HAY_GS_MAG_00003-contigs.fa	2016288	422	6761	36.2681	89.4737	3.94737	Archaea	Thermoproteota	Nitrososphaeria	Nitrososphaerales	Nitrososphaeraceae
HAY_GS_MAG_00007	/bulk/leet1/Share_LeeLab/Monolith_microbiome/00_Analysis_Shotgun_Field_cores/10_gen_sim/HAY_GS_MAG_00007-contigs.fa	2678863	969	3164	64.9103	84.507	4.22535	Bacteria	Actinobacteriota	Rubrobacteria	Rubrobacterales	Rubrobacteraceae	SIRX01	SIRX01 sp004563715
HAY_GS_MAG_00008	/bulk/leet1/Share_LeeLab/Monolith_microbiome/00_Analysis_Shotgun_Field_cores/10_gen_sim/HAY_GS_MAG_00008-contigs.fa	4041956	715	6874	61.2923	84.507	8.4507	Bacteria	Actinobacteriota	Rubrobacteria	Rubrobacterales	Rubrobacteraceae	SIRX01	SIRX01 sp004563715
HAY_GS_MAG_00010	/bulk/leet1/Share_LeeLab/Monolith_microbiome/00_Analysis_Shotgun_Field_cores/10_gen_sim/HAY_GS_MAG_00010-contigs.fa	2075672	629	4028	69.4328	77.4648	4.22535	Bacteria	Actinobacteriota	Thermoleophilia	Solirubrobacterales	70-9
HAY_GS_MAG_00011	/bulk/leet1/Share_LeeLab/Monolith_microbiome/00_Analysis_Shotgun_Field_cores/10_gen_sim/HAY_GS_MAG_00011-contigs.fa	2634750	463	7982	67.7485	74.6479	4.22535	Bacteria	Actinobacteriota	Thermoleophilia	Gaiellales	Gaiellaceae
HAY_GS_MAG_00013	/bulk/leet1/Share_LeeLab/Monolith_microbiome/00_Analysis_Shotgun_Field_cores/10_gen_sim/HAY_GS_MAG_00013-contigs.fa	2139728	316	8679	42.0522	76.3158	6.57895	Archaea	Thermoproteota	Nitrososphaeria	Nitrososphaerales	Nitrososphaeraceae	Nitrososphaera	Nitrososphaera gargensis
HAY_GS_MAG_00016	/bulk/leet1/Share_LeeLab/Monolith_microbiome/00_Analysis_Shotgun_Field_cores/10_gen_sim/HAY_GS_MAG_00016-contigs.fa	4188058	2396	1803	65.9452	70.4225	9.85915	Bacteria	Actinobacteriota	Actinomycetia	Mycobacteriales	Mycobacteriaceae	Mycobacterium
