# Supplementary material for: Ammonia-oxidizing archaea and bacteria differentially contribute to ammonia oxidation in soil under precipitation gradients and land legacy
Source: bioRxiv. 2023 Nov 12:2023.11.08.566028. Preprint. [Version 1] doi: 10.1101/2023.11.08.566028 (PMC10659370; doi:10.1101/2023.11.08.566028)
Supplement: Supplement 4 — Supplementary Table S4. Gene calls from 22 AOA and 6 AOB MAGs. [file media-4.xlsx]

## Sheet: COMBINED-AOO-MAGs-gene_calls
gene_callers_id	contig	start	stop	direction	KOfam	KOfam (ACCESSION)	COG20_PATHWAY	COG20_PATHWAY (ACCESSION)	KEGG_Module	KEGG_Module (ACCESSION)	KEGG_Class	KEGG_Class (ACCESSION)	COG20_FUNCTION	COG20_FUNCTION (ACCESSION)	COG20_CATEGORY	COG20_CATEGORY (ACCESSION)	Transfer_RNAs	Transfer_RNAs (ACCESSION)	dna_sequence
0	Ar_GB_EKS_MAG_00080_000000000001	260	785	f															GTGAGCGGGAAGAAAAGATTTAGTTTTGAAGATATTGAAGTTTATTCATTAGCAAAAGCCCGCCAAGAGAACATCAATCTGTCCGATTTTAGATGTGAAAAGCAGAATTTTGCAGATTATCTTCGAAGTATGGCGATCGACGAAGACAATAATAATGTGGCTAGAGTATGGCTATTTGTTACTCATAATAAGAAAGTAGTCGGTTATGTTACATTGATAATGAGTCAGTTAACAGCGACATTTCATCCAAAACTTTCCAAGAGTACTTCTCATAGATTTGTACCCGGGATCTTAATCAGTGAAATGGCCACACATATCGATTACACTGGAATGGGTCTGGGGAGACTCATGATTGAGTGGGTCGTATCAATAGCATTTGATTTAGCAAAGTATGCCGCA…
1	Ar_GB_EKS_MAG_00080_000000000001	876	1401	r															ATGCACAAGCTCAACCAATTGGAAAAGATTATCGAAGAAAGAATCGGCTCGCTCAGAGAAGAGATAGAAGTAGCTACAAATGTACGATTTAGTCCACTATACATAGCAGATCGCCAAGATGAAGTACAATTTCTTCAGTGGACGGCAAGACTGGTCAAGTCAATTTTGAATCGGAACGAAGATCAACAAGAAACACTTGGAATAGTTAAAGAGCAAAAAGAATTAACAGACATGATCGAATTCGAACACTTTCTAAAAGAGAGAATTGAACAGCTAGATTTGAAGCTCAAAGATTCAAATAATCTTCGAGAGTCTGACATACTAATTAACGAGATAGACACATTGGAATGTGTTCTCGGCCACATAGCCAATCTGAAGTATGCTGACAAAGCTAGAGCC…
2	Ar_GB_EKS_MAG_00080_000000000001	1727	1985	r															ATGGGACACGAACTATTCTTTAAAGATAATGGCAATGGCGACTATTTAGAAGATATCGTCAATGACTGGCGAACTTGTTCAAAAAAAGTTTTTAACGATAAAATAATAGAAGAATATCTGAAGAGTATAAGAACTAATGCGAACAGCAATAAGACAAAAGGCAGACTATTGGAAATCGGTCAATGGTTGTTTCTCGGACTGATAACATTAATCTCTATTTGGTTAATTATTCTAGTTCTTGAATTAGTTATGGTTTAA
3	Ar_GB_EKS_MAG_00080_000000000001	1936	2302	r															ATGGGACTGTCTAACGAAAATAAAAAAACCAAAGATAGTGCAGAGTCATTATTCATTACAGAAATCAAAACACAATTTGAAAGAGATTTAGCACTAAAAGATACATTAGATCATAAATCTACAAGTATGATAACCATCTCTAGTGCCATTTTTACTGCCCTTATTGCAATTACAACATTTGCTCTAAATAACTTATTTCAGAGCGAACAAATCGCACATCATTTTACTTTGGGAGTAATAGTACTAGCGCTTGTATTGGGATGGGTACTATTGGTTTATTTATTTGGTCTTATCGTTTGCGCAGTTATCGATACCCGATGGGACACGAACTATTCTTTAAAGATAATGGCAATGGCGACTATTTAG
4	Ar_GB_EKS_MAG_00080_000000000001	2547	3420	r															TTGTCATGCGATACAGAACGTTATGGACAGATCAGCCAAAAAGAAGTCACCAAGATCTTAATTGAAACTTTTGGAGCGCGGAAGTCTCAGCATCATGGAGCTGCCAACATACTGATTTTCAATAAAGAAAAATTCGAACGTGTTGGCATGACTTATGAGGTTAGCATAGATCCAGCAGATGGCGGGATAGATGGGATAGATGGGGATGATATTAAATGCGGAATGGATGCGTACGTAGAAGACAATCACTGTACAACTACTATAGAGCAAGAAACGTCAGTGCGAGTCAATGACCATCAATCTGATGTTAACCCAGAAGACGAAGCCGATACTCAAAATATTGGGATAGATGGGGATGATGGGATAGATGCTAAAGAAGAAGCTAGCTACGGTGGTGGC…
5	Ar_GB_EKS_MAG_00080_000000000001	3458	4646	r															ATGAGAGATCCAGAAGACCTTATTGGTAAGAAATCCAAAGATAATAGAAGTGATACTGCCTCTAATTACAGCTACGTCCCAAGATACTCTTCTAATGATTTACTTGCAGAAGCAGTTTTAATTGCGGGGCAACCAAGATTTCTTGTTTCCAAAAGAGACGGCGGCTCTATATCAATTGAAAGTAGTATAAAAGTAGATCACAAGATACTCATCCCACTAAGAAGAGAGTCATATCTATCTAAACCGTATTCATTTTCAACAGAACAACAGTTACATGGTTGCATAGCTGCAGCTAGGCATTTGACACTGGGTGATCTTTATGTAAAAGTGAAATCGTTTTGTCAACTCTTTATTGACGCAGACAAAAATCATTTATCCATCTTAGCGGCTGATACGACT…
6	Ar_GB_EKS_MAG_00080_000000000001	4649	5261	r															ATGCAAGTAGAGACAAAAAGCGGGAGTGCTATGTTAGACATTGATAATAGTATACCATTATATAATAAGTCTATCTACTCTGGAACTGATATCGGTAATAGTGGACGTGCTGCCACACCCACTGCAAAAGCCACGAAAATTGACGACTTAGAAAAGTACAAGACGAACTTTTACAGATGTGTCAAATGCTACCAGATAATCTCATTAAGTCCAGACAAGCTTGATGTAAACGGAAATCTAGTTCCATCGAATTTGGATAGCAAGCCCCATCTATGTCTTAATTTTGATGTCATAGAAGAATCAGATATTCTTATACCTGACAGAATATCAGACGAACTCTTTTTGCAAATGATTAGAGCTGGAGGCTATATTGAGCAAGCAAGAATTCTAATGTATAGA…
7	Ar_GB_EKS_MAG_00080_000000000001	5890	6019	f															ATGGCACTTGCATTTGCATATGATTGTACAATTAACAAGACTATTCAAATAACAGCCGCAACATTCATTACAAGTATCAGTCGCACAGCGCGTGATGATGTATATCTCCACATAGATCTATATCGATAA
8	Ar_GB_EKS_MAG_00080_000000000001	6058	7321	r									Site-specific recombinase XerD (XerD) (PDB:1A0P)	COG4974	Replication, recombination and repair	L			GTGGTCACCTATCAAGTCAGTGAAACACACAGACGCTTAGAGAGCGTGTCAAGAGTTCAAAAATTCTTGTCGTCAAAGAAGCGGAGAGCCATCAATACAGCTATCGGTTACAAGACGTCTTTGGCTCTGTTCCAACAGTTCTTAACACATGACTATGATGATGATTTTACACTAGAAACTATACTTGAATTGCTTATTTCCGACAAAATTGACGTCTACGATCTATTAGATCGTTTTGTAAGTTATCTTGTAAGTATCAAACTAAGCCGATCATCAATACATCAGTATCTGACTGGTATCAGATCTTATTTTCTCTACTATGACATTGATATCGTAAATTCGAAGTTTAAAAGACGAGTCACCATGCCAAAAACCGTCCAAGAAGAAGAACAAGCTTTA…
9	Ar_GB_EKS_MAG_00080_000000000001	7951	8584	f									Zn-dependent protease (includes sporulation protein SpoIVFB) (SpoIVFB) (PDB:3B4R)!!!CDC48-associated ubiquitin-like protein CUZ1, contains AN1-type Zn-finger (protection from As/Sb toxicity) (CUZ1) (PDB:5IJ4) (PUBMED:24121501;31403721)	COG1994!!!COG3582	Posttranslational modification, protein turnover, chaperones!!!Defense mechanisms	O!!!V			ATGTTAGTTGGCAATAATTCTCAAAATTATGGCCTAAAAGGGTCCTCCTCTTTCTTCAAAACTTTGTCAAGAGTATTAACAATAAAATCTTCTCGAACCGAATTAATTCATCTCTCAATAGCGACTATATTGGTTACGGGGGTTGGTCTTTCCTTAAGTGGTTATCGTTTTATTTCTTGGCAATTTCTAGCTATATTCGTCAGCGCTTTTCTAGTGCATGAATTAGCTCATAAATTTCTAGCTCAATATTATGGTAGTTGGGCAGAATTCAGGGCCCAAACTTGGGGTTTAATAGTGACAGCAATATCTGCGCTTCCAATCATGCCATTCAAGTTTATAGCTCCTGGTGCTGTAATGGTTGGATTATCGGATAGAAAGAGATTTGGTAGAGTAGCATTA…
10	Ar_GB_EKS_MAG_00080_000000000001	8799	9555	f															TTGTTCTTAATTTTTGCATTTGTAATTGTATTTGGCTTTACACTTGTATTTGTCACCAGTGATAGTGTAGCAACCAATAAAAGATTACTAGATATTACGCCTCTTAATTTTCCTAAAATCGAAATTACTTCCCATAGAAATGGAGGTTATTTATATCCTTCCTCCGAATTAACCATAAAAGGTACGTCTTCAGATACAGATAAAACTAATTGTACGATATATACGTCTATCAATAACGTTCAACCATTTCAAAATGCTTCTGCAGATGGTCCACAAGGAAAAAATGACTTGTCCATTTGGGATTCTACATTCTTTAATGTAGCTGATTTGATCAAGCTCGGAAAAAATGAGATTACTTCTTTTATTGTATGTTTTGATGCCAATAATAATACACCTACA…
11	Ar_GB_EKS_MAG_00080_000000000001	9782	10124	r															ATGAGTACCCAGTTATTCGACTCTACAGGAGACAATTTAATAGTTAAAGTAGAAAAGAATATCTGTACATATTGTGTACGAGATCTAGTTAAAAAGAAGAATGAGCGTATCTATATTCTAATAGATAATAGAAAAGGAGAAAATTTAATACAATCAAGAGTTATAGATAAGAAAACAATTCTTGTGAGTGGCATATTCTCTTTTAAGGAGTTCATGTTAGTCGCAACTCAAAATTATATTATCCTGCCTAGCGGAAAAAGAATGATGCATAGCAGAACTAGTGCAAGATATGGCTCGGTTAACATAACCGACAATGGAATAATACCAGATATATCAGGATAA
12	Ar_GB_EKS_MAG_00080_000000000001	10334	11054	r	serralysin [EC:3.4.24.40]	K01406													ATGGGAACATCTAATACTACAGTTGGCACAAGTGAGGATGATGTCATAATAGGTTGTTCTTTTCTTACTCTCATTCAAAGTATGCAAATAGTTCAAGTTCCTAACATGGTCCCTTCCAAACAATTTGTACCTGTTACTATCACCGATTGCACGCAAGGAGATTTGGTTATCGGATTAGAAGGAAATGATGTACTTCAAGGCTCATCTGCAGACGACAATATTCGTGGTGATGAAGATGATGATCAACTTACAGGTGCAGATGGAAACGATAAGTTGTTTGGTGAAAATGGTGCGGATGTACTTCAAGGTGGTTTTGGAGGTGATTTTCTATTTGGTGGAGCTGGCAATGATGAACTCTACTCTGGACCGGGAGATGATATATTATTTGGAAGTAAAGGT…
13	Ar_GB_EKS_MAG_00080_000000000001	11626	12022	f															ATGGCGAAAATCCTAGAATATAGTAAGTCTAGCAGATCTCTTACATTGAGGAATATCGATAGGTCTGGTTTTGGTATAATAGCTAAAGAAGATATCCATATAGACGAAGGGGATATAAAGAGAATTGGGAATTTATTTGAGAGTGCTGGTATTCCATTTCGCATTGTAGATGGTGGTGCATCTGTATCTGGCTTGCCTTCCTCAGAAATAATAACTCTCGAATTATTCAAGAAAGAAGCTGAAAAGGTAATTAGTCTTCTAGTGAATGAGAGACTAAAAATAATTGATGATTTAGGAGACCAAGGAAAAGAACAAATATATGAGATGATCATCGGTCTTGACAACATACAAAAGAAAATAGAAAGAGGTATAGCAAAAAGTAAGAGTTTGGGATGA
14	Ar_GB_EKS_MAG_00080_000000000001	12256	14620	r									ERCC4-related helicase (MPH1) (PDB:1WP9)	COG1111	Replication, recombination and repair	L			ATGGTTGCCGCCTCTTTCGATCATCATTCAGATCCTTATGATACTGTCTACCCGCTCATTTATAAGGGATCGATCGAGTTCAGGGCATATCAGAAGAATATTGCAGAATCTGCCTACAACAAGAACACACTTGTAATTCTTCCAACTGCGTTGGGCAAGACAGTCATAGCAATAATGGTATCTGCAAATGCTCTTTACAATTATAGACATAAAAGAGTGTTAGTGATAGCTCCAACCAGACCTCTCGTAGTACAACATATGAAATCCTTTTTTTCAGTGTTAAAGATCTCACAAGATGCAATTGCAGAAATTACAGGAAAAACCCAGCCGTTACCAAGGACTGCGATATGGAATAATAAAGATTTCAGACTCATATTCGCCACTCCAGAAGCTGTAAGA…
15	Ar_GB_EKS_MAG_00080_000000000001	15127	15385	r															ATGAACACCAAATATTTAGTAGTTGTTGCAGTAATGGCAGTAATGTTAGTTGCAGCAACAGCACTTGTAACAGATAGCGCATTTGCAGACAAGAACAGAAAGCACGATGACAAGGGTGGATATAAGAAGACCCAAGCAATATCACAAGTCAACGATTGTGGAAATGGCGATACGCCAATAGACGTATGGTGCCAGAATCTAGCATCGCAAATACAAGGCAACGACAATAGCGCAGCTCTTGCTGCTGAACAAGGCTAA
16	Ar_GB_EKS_MAG_00080_000000000001	16586	16805	f															ATGCCATTAACCTATAGCACGGACGAACCATATGAAGATGACGAACTGAATTATGCTGGTGACTATTTAGATGTACGGATTCCATTCAGCAGTTATGCCAAAAAGGGTTTAAAAGTCAGACGGTTAGTTTGTCGCGTATGCAAGTTGAAATTTAGAACACGTCAAGAAACCCAAGCACATATCAAGCGTGAACATAGAAGATTTCAAGCAAAAGAGTAA
17	Ar_GB_EKS_MAG_00080_000000000001	17061	17385	r															ATGTTGAAGTGGTACGATCAGCATCCAGAACAAGACGAACAAGTAAAACATGGAACAATCAAACAAAGAAAAGAGTTATCTGAAATCATTGAGTTCGAAAACATTATCAAAGAGAGAATTCAGGAGCTAAATTTGGAGCTGAAAAGTTCCAACAATCTAAAAGAATCTGATATATTAATAAATGAGATAGATACATTGGAATGTGTTTTCGGTCATTTGTCAGACTTGAAATATGGTGACAAAACGCGAGCCATAGAAATAGCAGAAACAAACAAGAATTTTGAGCAAGCAAAGTACTTGAGAGATGAACTGTGCAAGAGATGA
18	Ar_GB_EKS_MAG_00080_000000000001	17421	17559	r															ATGCACAAGCTCAAACAATTAGGAAAGATTATCGAAGAAAGAATTGCATCGCTTAGAGAAGAAATAGAGATAGCCACAAATGTAAGACTAGATCCGCTGTATATAGACAATCTTAGAGATGAAATACAATTTCTGTAA
19	Ar_GB_EKS_MAG_00080_000000000001	17818	17983	r															ATGAGTAATGATGATCTGTTTAACACAGGAAGAATATGTGAGTACTGTGGAGCCAATCAAGATACTAAAGATATAAAATCACTTAAAATTTTACATGCAGATTGTTGGAAATGTTATCGGCTAGAAGGCAAGAAATATAGAATTCCGGCTAATTACACTGATTAA
20	Ar_GB_EKS_MAG_00080_000000000001	19197	20010	r	2,5-diketo-D-gluconate reductase A [EC:1.1.1.346]	K06221							Aldo/keto reductase, related to diketogulonate reductase (ARA1) (PDB:1Q13)	COG0656	Secondary metabolites biosynthesis, transport and catabolism	Q			ATGCAATTGACCTTACAATCCCGTGCAATGCTAAATAATGGAGTCGAGATTCCACGCCTAGGCCTAGGAGTCTACCAGACACCACCTGGAGAAACAACTTTGCGTACAGTTAAGTATGCATTGAAGATCGGCTATAGACATATTGATACCGCTTGGCTATATGGCAATGAAGAGGATGTCAGTAGAGCAGTTCTAGAAAGTGGAATAGGAAGAGAAGAATTCTTCATTACTACGAAGGTGTGGAATAGCGATCAAGGATACGATTCTACTCTTAGAGCATGTGAAAGAAGTTTGCAACGTTTAGGACTATTATATGTTGATCTCTACTTGATCCACTGGCCAGTTCAAGGAAAGAGCAAAGACACATGGAAAGCCATGATTCAATTATTAAGAGAGGGC…
21	Ar_GB_EKS_MAG_00080_000000000001	20429	23042	f	DEAD/DEAH box helicase domain-containing protein	K06877							ATP-dependent helicase YprA, contains C-terminal metal-binding DUF1998 domain (YprA)	COG1205	Replication, recombination and repair	L			ATGTCTGATAGTTACAGATGTCCAAACTGTAACTGTCTTAATTCTATTGATGTTAATAAGATATATAATGGCCGTTTGATGTTTGTATGCTCTAAATGTAGTATATTTGGTATTGTTCCATCTGTTGCTGACCAAGATGAAGCTTATTTAGAGTTCTTAACGATGTATGATAATGGTCGCGTTGATAAGGTACAAGATTTTGAATCAGTGATAGAACAGGAAGGCATTTTGCGTCCAACTTCTAAGATAAAAGATTTAATCAACAATAATAACGCGACGGCTAATAAATTATTAGAGAATATATTATATTCTAAGAAAGACTATATTGTTGATTTTAGCATCATAAGAGAGCCGGAACCGGAAATTGGCAGCCAACTTGAATTTCTTCCTGTCGATAAA…
22	Ar_GB_EKS_MAG_00080_000000000001	23312	24170	r									DNA-binding transcriptional regulator, Lrp family (Lrp) (PDB:1I1G)!!!GAF domain (GAF)	COG1522!!!COG2203	Transcription!!!Signal transduction mechanisms	K!!!T			ATGGGAGAAGATTTGACAGATAGAGCGATTAGACATCGGTTGAGAAGGTTAGAGAAGAGAAAGATCATACTAGGCTATTCACCAATTCTAAATCCAATCATTTTGACCGAAAAAGCAAGTCATGTTTTATATCTTAAATTCAATAATAACATACAACCTTTGGAGCTTAAGAAACTAGATAAGTATACTAGAGAATCAACTTTTTGTCCCTATGTTGCAAAATTAAGTGGAGAATATGATTATATCTGTCATTTCATCCACGATTCACAAAAAGAGTACGAATTGGAATTTGACAGTTTTTTCCACATGTTCAAGAATTTGATATCTAAATACTCTATATATGAATCGAAGATAATAAAAACATCTTCCTACGTGATCGCCACAGATCTTGCATTAATG…
23	Ar_GB_EKS_MAG_00080_000000000001	24957	25290	r															ATGTCTGTTAATGAAAGATTACGGGAATTTCTTACACAGGGAAAAGATTGGGAAAGAAAACCAACAAACATTTCTGGTGTGTTTCTGCTACGACTTCCCGGACTAAGAAGTACTAATCCCTCAGTAGCCATTGAGATCAATCCAGTTGATAGTATTGGTTCACCTACAAAAAAGAGAGGAGTAGTGATAAGATCCACTCAAGAGCTTGAAGAAATAAAACGGTTACTTTTAGATCAGAAGGTTGTCGAGCTGACAAGAAATATGGATGAAATTAATCCCCAACGAAAACAAACAGCTAGCACGACGAGTAAACCAGATGTGTTTGAGATTTAG
24	Ar_GB_EKS_MAG_00080_000000000001	25812	26013	f															ATGTCACGACGAGTATCAATAATGAATGAGAGCATTACTGAGAAGGATAAAACAATAATTCCTTTCGAGATCAATGCTCACTTAGAAAGATTTGGCAAGGAATCGTGGGAAGTAGATTACAATTTATTTGGATATTGCGATGTATGCAATTCCAGAATAGATGAATTTGGATATTGTGCGTGTGGTGGAGCAGCAGATTAA
25	Ar_GB_EKS_MAG_00080_000000000001	26478	27792	r															ATGACTCCTAAGAGGCTGCTAAATAAGCTAAGAAAGGATCAGCAAGAGTATTATATTTTTCTTGCAAAAGAGTGTTTCGCCGCATTTAGCAATGCAGAGTATAATTTCAATGTTTATCGTTATGCTTCATGTTATGCGTGGCTTGTTCATTCCTCAGAGTTCTTTTGGAAATCATTGACAATTTTATCTGGTAATTATTTTGAACTCAAGCATGAAGCATCACAGACTGATATGGTAAAGATATCCAAAGATCTACTATCCAATGGTGAAAGGATAAGAGCATATAATATTTTAAGCACATTTCCAAACATTAGACGAGATCTTGCAAGGTATGGTTATTATGAAAAAGGAACCTATGTAACAGCGTCTCCCGGGGCTGCTTTTAATCGAGAAAATACC…
26	Ar_GB_EKS_MAG_00080_000000000001	28899	29289	f															ATGCAAAAGCAGAGATCCAAAGAAGACGAAGGACCATCATCGGTACTGAGACATCTAACATTTGAAGATATATGTCCTATTTGGGCATCCAAACTTAGAACAGGTTTAGATAAACGAGATATAGATACCCTTGTGCATGATTCAAAATATTGTATAGTAGGTGAAGCATGGGGATGTACGGGTAGACAAGCAGGATATTATATAGCTCCTTTAATACCATTCGTAGGATGCTGGACATGTGTGAAATTTGGTAGAGCAATGGGCAAGATCGCAAAGGATTACGGTCAATTGTCTACTACTGCAAGTCGTCTGCAACCAATTATTAGCTGTTTTGTTAAACATTGGAATGAAGAGCACACAGCGATATCGCAGAAGTCAAGATTCAGGTGA
27	Ar_GB_EKS_MAG_00080_000000000001	30156	30306	f															ATGAAGATTGCTTGTATAATAAAAAATTGGGAGATTAAAATTCAATTGAACTCTGAAGCGAATGGGATAAAACGGTATCTTGGAATAGAACACGATGATAATGAACTGCTGGAATATTTCCGAAAGCAGGCGGGTTTACATCGGGAATAA
28	Ar_GB_EKS_MAG_00080_000000000001	30773	31223	f															ATGAATAGACTAATTGTCTTCGACGTTATTGTAACTATGATAGCTCTTGGAACTATGACTGCAGCAATTACTCCATTACTAGCACAGTCAGCTAAAGTCGTCCCCAAGGTACCGGAAGTGGCGGCTGTACTCTTGGCACCAATTGCTATCTCTGGCGATAATATCTACGTAACATGGTCGACTAACAAAACGGGAAATGATGAAGTGATGTTTAGAGCATCTCCAGACGGCGGCGCAACATTTGCAGACAAAATAAACTTAAGCAATACCACTGGCGCACATTCACAAGACGTAGAAATAGCTGCAGATGCAGACAATGTAATAGTTACGTGGTGGGAGCATAATGCAACAAGTGCTGAACCAGTTTTGCGAGTAAGTAATGATAATGGAGCTACATTT…
29	Ar_GB_EKS_MAG_00080_000000000001	31745	33101	f															ATGAGAAGCAAAGGTGTCGTATTAGTGCTAGGAATTATTGTCTGGGCAATTGCTATTCCTATCTATAACTGCAAATACACGGAGACCCTTGTGTATAGCGTGATGACATATGCTCAGGAGCCCTCGGATTTATCGTCATCACCATCTTCATTATCTTCGACTTCATCTTCATTATCTCCTTCATCTACTTCACTCTTTTCAAGACAGGAGGTAAATACTGGAGCATATGACGAATTCCAAGTGTTCAGAAACCAATCGGCTCCAACTCCGTCTTCAATGTATCTAGAGACTAATCCTGGTTACAATAATACACTTGACAACTCCACAGATATACAAACGATAACATACTTTAACACAGACGGGAAGGTCCTTAATGCAACTCTTTGGCTCCGAGGAGAC…
30	Ar_GB_EKS_MAG_00080_000000000001	33009	33243	r															ATGAGAGAAAAAATTAGAATTCTTGTTTCCATGTATGATTCCGACTACTATGTAGTGGTCGGTGTAGCATGGAGACCAAAGCGTCACAAAATTGGGCAGCGAATATCAAAGAATTATCAACGTGGTGATATAGCTAGGTTGTCTAGCCATGAAAGGGTAGAGACTTTTTCCTGTTTCTTACATAATCAAAAACATATGTTGAAAAACCTCCTAGAAATCCAGATGCCAAGATAG
31	Ar_GB_EKS_MAG_00080_000000000001	33239	33434	r															ATGAGCTTAAACATCGGATCGATGAAAGCTTACATCATAGACAATTTCTATAATGAAGTCGTAGATGTAGAAAAGAAAATGCGACTTCAATTTACTATAAAGACTTATCCACTCAAACTGTATATATTCAACATACACAGTAACAAATCTTCTGTAGTCTTCTTAAAAAAGTTAGAGAAGATGTATTCTCTATGA
32	Ar_GB_EKS_MAG_00080_000000000001	33527	33761	f															ATGAGATATCTCTTGCAACAGATCGTGGAACGTAAAATCCAGCATGACAAGTTAGTCGCGGAGCTTTCGAAACATATAGTGAATGGCGGTACTGACTCCAAACATATTGCCGAACTAGCAAATTCACTTGAACCGTTCTTAGGATCAATATTCAGTGGCTTAACTCCTTGTCTTGTCCCAAATATCTTTCTCTTAGCCTTTCATTCTTCCCAAGTATGTCATCTGCTTGTTTGA
33	Ar_GB_EKS_MAG_00080_000000000001	34309	34555	f			Urea cycle	COG0281					Malic enzyme (SfcA) (PDB:1DO8)	COG0281	Energy production and conversion	C			ATGTATCCCATATGCTTTCTTTGCATATTCACGAAACTTTACAGGGGAGGTTTGGATGAAGACATGTTAGTAGCTGCTTCATATGCTATTGCTTCTTTAGTTGAGGGACCTCATTTGAAAGAGGATTATATAATTCCGAAGGTAAATGATCCTAGAATTCTTCCAATTGTCACACAAACATTGAAAGATGCAATTAAGGGTCATATGACTAAAGGTAGTAAGAACATGGTTTTAGATAAGATATAA
34	Ar_GB_EKS_MAG_00080_000000000001	35059	36013	f									Regulator of protease activity HflC, stomatin/prohibitin superfamily (HflC)	COG0330	Posttranslational modification, protein turnover, chaperones	O			ATGAGAAATCCTTTCAAAAAATTAGATAATAAGACGCCTGAAGGAGAACCTCTTGAACGTATAGGAGGTTTAGTCCCAAGTTCTAAGAAATTGGTAATTATAGCGGCTATGGTGACCTTTATTATTATTATATTTGTAATGACTGAATCAGTAGTCATAGTGCAGGCAGGACATAGAGGAGTTGTTCTATACTTAGGCGCAGTTGAGAACAGAGTACTTGGCGAAGGTGTACATTTCGTGATACCATTTGCGGAACAGGTTATACCATTAGAAGTACGTACACTCAAATATCAAGCTGAAGCAACCGCTGCATCTAATGATTTACAACAAGTACAAACCGTGATAGCATTAAATTACCATCTGAATCCTGCTGATGTAAATAAGGTTTACCAACAGTTG…
35	Ar_GB_EKS_MAG_00080_000000000001	36490	36919	f															ATGTCATTCAGTCAACTACTATACCTGACTGTGTATGCTGGTGAATGTTCTACAGGATCAAAACCCCATGGAGGCGAATTACCGGATATGAAGTCTCCTGCTGATCTTCTAAGTTGCGCACAGGATGCCAACAAAGTGATAAAACTGATGCAGGTCAAGGTTGATGGCAAGAATGTTTCATCTAATATCACTCGTCAGACTACTTCTCAGCCATTCAATTTCATCGTTCCTCCTGATAATGCTTTCGAGTGGCGAGAACCTATTGTTGGTGGAAACAATACATCAATGGCTGAAAATTATTATCTATTCTTCAAACCCTTGCCAGTTGGAGATCGTACTATAGAATTAGAAGTGATACGACAACCGCTTCAAGCCAACCAACCTGTTGAGCATGATGTT…
36	Ar_GB_EKS_MAG_00080_000000000001	37413	37629	f															ATGAGACAGCTCTGGATTGCAGAAAGCTATGGTTGGTGGATAAATGAGCTACAATCACTAGGTATGGCAGATGCGAAAAGATCTGACGAGCTAGATAATGATAATAACGATAATAAAACAGAGCTTAATAAAACAGAGCTTAAGGATTTAGCTGAAAATACGAAAGAAATGATGTATCAACAGTACGAAATTGCGTATGGCAAAACAAATGCATAA
37	Ar_GB_EKS_MAG_00080_000000000001	37791	37908	f															ATGAAAACATTACCTGCTGTATCTACTATGTTTAGAAAGATAGGTATGGTTATTCTATTAGCCTCTGATTTACAGAAATTGATTACCTTTTATAAAGATGTACTTGGAATGAAAGTA
38	Ar_GB_EKS_MAG_00080_000000000002	2	281	r									ABC-type multidrug transport system, ATPase component (CcmA) (PDB:5DO7)	COG1131	Defense mechanisms	V			TTGATAACTATTAAAAATCTTTTCAAAAAATATGAAAATCTAACTGTTCTTAATGATATTAATATTGAGGTATATGATAATGAGATATTTGGCCTTCTTGGTCCAAATGGTGCTGGTAAAACAACCCTAATCCATATCCTTGCTACCTTGATAAAACCTACTAAAGGGACAGCAATAGTAAATGGATATGATATAATTAGAAATCCTTCCAAGGTGAGATCTAGCATAGGTATTGTGTTTCAAGCTCCAAGTAGTGACGATATGCTCACAGGCTATGAG
39	Ar_GB_EKS_MAG_00080_000000000002	505	703	r															ATGGGTACGCCCAGAAAATGGAAGATCATCATGTTTGCGAGGGATACAGGAGTATCTAATTTAAATGCATTAAATATGCTGCTCGGTAGGTATCAGAGTCAAAGACGTTTAGAAGAAACTGTCAGAGTTCAGACTACTATAGATAGACTACAAGCTAAGCTAAAAGATTACGGACACGAATTTCAACAAGATCTGTAG
40	Ar_GB_EKS_MAG_00080_000000000002	1184	1418	f									ABC-type glycerol-3-phosphate transport system, periplasmic component (UgpB) (PDB:2Z8D)	COG1653	Carbohydrate transport and metabolism	G			ATGCTAGATGAAGCCGATGTGGATCCCAACGCACTAAAAACATGGGACAGATATATTGCAGCAGCAAAGCAACTAAATTCAGTGCTTCGGCCTAAAGGAATAGAAGGAATTCATCTCACTGGAGCTGGACATTCCCCAGATCTATGGTATCCATATCCATATCTTTGGATGCTTGGTGGAGATATCCTAGAGCAGAGAGAAGAACATCCCACAACGTTTACAAACATTTTATAA
41	Ar_GB_EKS_MAG_00080_000000000002	1412	1634	r															ATGCCTTACCAGAGTCATTCAAGTCTATTGTCAGATCAGTACCAATGCGGCGTTAAACTCAATACAGGTGGTCTCCATATAAAATTCTCAGCTTTTGATCATAGAGTTGTTAGAGTAATAAAATTGCTGTACGAGGACCGCATTGTAGCATTGGATCGCAAGCTAGAAGTCGCCAGGAATGTATTAGAATCGTTTCAGTCCAACGTAACAGCCGCTTTATAA
42	Ar_GB_EKS_MAG_00080_000000000002	1870	2887	r	inorganic phosphate transporter, PiT family	K03306							Phosphate/sulfate permease (PitA) (PUBMED:31358606)	COG0306	Inorganic ion transport and metabolism	P			ATGCTCGAGGGGGCTAGCAATTACTCGATATTGGCTTTTGGAGCAATAGGAGCTGCTTTGTTCTTTGACTTTGTTAATGGATTTCATGACTCTGCGAACGCTATCGCGACTGTAGTAGGAACTAGGGTTCTTAAGCCACTCCACGCAGTCATTATGGCTGCAATTGCAAACTTTGTTGGACCCTTTTTGTTTGGAACAGCAATAGCCACAACAGTAGGAAACGGAATTATTAAGCCTGAATTCTCAACTCTAGATATAATTCTTGCTGGTCTAATAGGGGCAACAATCTGGGATTTGATCACATGGTATTTTGGCCTTCCCTCTTCCAGCAGTCATGCACTTATTGGAGGCCTAGTTGGGTCAGCATTGACGGTGGGTGGTTTGGACTCTATTATAATT…
43	Ar_GB_EKS_MAG_00080_000000000002	2997	3645	r	uncharacterized protein	K07220							Phosphate transport regulator YkaA, distantly related to PhoU, UPF0111/DUF47 family (YkaA) (PDB:2IIU)	COG1392	Inorganic ion transport and metabolism	P			TTGGCTTCTAAGAAATGGTTGTCATGGATTCGTGGTAACGATAAGATAATAATTGAGAATCTCGAAAAGCAGGGTGAGGTTCTGGTTAGGGCAACTTCAGATTTGGTATTACTGATATCCAATTATGAAAAGAATAATATAACTCAAAAAGCATCGGCCATCAAGGAATTAGAACATGAGGGGGACAGACTTACTCATGAACTATTTACTATGATATCATCTACGTTTGTAACACCTTTGGATCGTGAGGATATCTCCGGACTTGCTAGTTCCATTGATGAAGTTTTAGATTTTACCGACGGAGTGGCAGATAGATTTCTACTTTTCAAGATTAACAAACCTGCTCCATATATGCTAGAGCTCTCAAAGACACTGCTTTTAGCATCACAGCAGATCTCT…
44	Ar_GB_EKS_MAG_00080_000000000002	4435	4540	f															ATGGAAAATAGGATTGATGCGACGGAACAAAGGATTGCAATAGTTACAGGGAGCTCAAGAGGGATAGGCCGTGAAACTTCTCTGACTGTAGCTGAAAGACTTTAA
45	Ar_GB_EKS_MAG_00080_000000000002	4645	4798	f															GTGGTAGCTGATATAATTCTCAAGATATCTAATACAGATAATCCAGAATGGAGATATCGTGCAGGTACAGATGCTGATAAATTATTTGATTCAAGAAGTAAAATGAGTGATGGTGAATTCGAAAAAACCCTTTCTGAACTACTGAACAGATGA
46	Ar_GB_EKS_MAG_00080_000000000002	4985	5282	r															ATGTCCATGACTTTCAAAGTCATTATAACACACCCCAGTGAAGAAGGTGACGAACATACGTATTATGGAATAGCTTTTCTAAAGCCAGGGAACGTTAAATCAAAACGACTTGAGTATTCATCTTCAAAGAAGAGGGTAGAGGCAGAAATTGTTTATGATGGAAGTCCCATAGGAGTTGGAGACAAATTCTTGGCTCTGCTTATACTAGTAGACGAAGGTGAAACGATTGATCCTCCGCTATACAAGTTTGGAGAAAACCATCCTGAACCACAGCCAGAAGAAGTTAACTTTCCATAA
47	Ar_GB_EKS_MAG_00080_000000000002	5850	7047	f	DNA repair protein NreA	K22585							Archaeal DNA repair protein NreA (NreA) (PUBMED:26337406)	COG1602	Replication, recombination and repair	L			TTGCCTACAGCTAATGAAATCAAGAAGCGGTTGGAAGATAATTGGATTAAGTTTCTTAATACAAATTCTGCCCAATTAACTTCAGTAACGCTCTCTGGTGCGACTCCACCTTCAGTTTTTGTAGGACGCTATGGCTATCCCAAAGTAAAGGTGGGACCAATGGTACCACCATTTCATGGCGACACTGCTATACTTGATAAACCAGAAATGTGGCTCGGTAAAAGTATAGAGGATATTGTTAACTATCGTTTGTCTCTCGTAAGGGGGGTATCAGATATAACCGTCTATACTACAGATGGAAAGTATATAGAATCTTTACAAGAATTAGCTATGGCCTCAAAATCAGCGGAAAGTGAAGCAATGTTTGAAAGAAGACCTATTGCAGATATAGAACAAGAA…
48	Ar_GB_EKS_MAG_00080_000000000002	7516	7897	f															ATGAAAAATAAAAAAGCCAATAACAACAGCAATGAAAAGAAAGAAGACGACAAACTGAAGAAGAATAACTTAGTTAATCCTAATGAAATTGCGTCAATTAGTAATTTATGGCAACAATATTCTCCTATGGCCTGGAGCGAAATATATAATGAATATATTAATTACACAAGAAGAATGACTGAAATATACAATGAATACGCTAAAAGTTCACAGAGGATGACACAGCTGTTCAAGGAACTGGCTGCAAATGCAGAGAAGATGACTGAATTGTATAAAGAATCTGCCAACAGCACAGAAAAAATGACCAAATATTGGTTACACTTCCTTTGGATGAAGCCATTGTCAAAAAATAAAGAAGGAAAACAAGATGAACAGGTGTAA
49	Ar_GB_EKS_MAG_00080_000000000002	8338	8665	r															ATGAGCGTCCGAATCAGCTTAACGCAGATAAACACAAGCTTCCATCAAGCTAACAGAAGAATGAATACCAAATACTTAGTGGTTGTAGCAGCAATGACAGCAATGTTAGTTGCAGCAACAGCACTTGCAACAGACAATGCATTTGCAGACAAGAAGAGACATGATGACAAAAAGAAGGGTTATGAAAAGACCCAAGCAGTATCACAAGTCAACGAATGTGGCAATGGCGAAGATCCAATCGATGTATTCTGCCAGAATCTAGCATCACAAATACAAGGCGACAACAATACTCCAGTACTTGAGGCTGAACAAGGCGGAGACGACTAA
50	Ar_GB_EKS_MAG_00080_000000000002	8963	9668	r	serralysin [EC:3.4.24.40]	K01406													GTGCTGAATTTCCAACTTATAATGATGCTGATGCTAGTTTCATTATTAAATCTGTTGGAAAGTACTTCTAGTATTAGTTATCAGGTTTATGCGTCGGATGATGATGATGATGATGATGATGGCTGTTCTATCACGAATGTCATTCTCGGGACTCGTTCATATACCAGGGGCACCGAATGTGATGATACAATCATAGGAGCCCCGGTGGCAGCTGTCTCAGGAGGAGTTGGGTCTATTTTAGGAGATACCTTAAGAGGGCTTGAAAGAAACGATATTCTCCAAGGTAGTCAAGGCGATGATAGATTATACGGTGATGAAGGAAATGATGAATTAACAGGATCTGATGGTACTGATCAATTATATGCTGGACCTGGGAATGATGTACTTCAAGCTGGATTT…
51	Ar_GB_EKS_MAG_00080_000000000002	10228	10429	r															ATGCAGATAAACCCAATACTCATTTCAATAGATGAAGATGGAGAAAACGGACATATACAAATACTATATGTTGCTAGCCCTTCATATGTACAACGTGGCATATACAAATACTATATGTTATTTTTCCTTACATATGCACACCAATCAGCACACAAGACACTGATACGCATGTTGTGCTTCGGAAGTGTCGACGAGCAATAG
52	Ar_GB_EKS_MAG_00080_000000000002	10972	11281	r															ATGCAGATAAACCCAATACTCTTTGAAGCTAACAGAAGAATGAATACCAAATACTTAGTGGTTGTAGCAGCAATGGCAGCAATGTTAGTTGCAGCAACAGCACTTGCAACAGACAATGCATTTGCAGACAAGAAGAGACACGATGACAAAAAGAAGGGTTATGAAAAGACCCAAGCAGTATCACAAGTCAACGACTGTGGTAATGGCTTTGAGCCATTTGACGTATTCTGCCAGAACCTAGCATCGCAAATACAAGGCGACAACAATGCCGCAGCTCTTGAAGGTGAACAAGGCGGAGAAGAAGAGTAA
53	Ar_GB_EKS_MAG_00080_000000000002	11556	11850	r															ATGCAGATAAATACGATACTCATTGAAGTTAATAGAAGCATGAATGCAAAACATATGTCAATTATAGCAGTAGCAGCGCTAGCAGCTATGCTTATTGCATCAACTGCATTGTCAACCGCTGACAACGCTTTTGCAGACAAGAAGAAGAAGACGAGTTATGAAAAGACTCAAGCGACATATCAAGCCAATGATTGTGGCAATGGTGATAACCCAATAGATATATTCTGCCAGAATCTGGATTCACAAATACAAGGTGACGGAAACGCAGTAGCCATAATCTTAGAACAAAGATAA
54	Ar_GB_EKS_MAG_00080_000000000002	13326	13842	f															ATGTACAACGAAAAGGTAAACAAGCACAGAATAGCAATCGCAGCGATGGCAGCAATAATGTTGCTTACAACAACAGTGGTATCCATGGCGACGACACAGAATGCATTTGCATACAGCAAGACCCAAGCAGCATCACAAGCCAATGATTGTGGCAATGGCGACTTCCCATTTGATGTATTCTGCCAGAATCTAGCATCACAGATACAAGGCGACAACAACGCTCCAGCCCTAGCAGCTTCACAAGGCGCACAAGAAGAAGCTCCACCAATACCGGTAGAGCAGTGTATAGAATGTCTAGCTCCACTTATCGGTACGGGGGTCGCAATTGAAATTGCGGAAGACATGGGCCTTGGGGTATTCACTACTGATGAGGCTGCAATAGATGCTATATGTGATGCT…
55	Ar_GB_EKS_MAG_00080_000000000002	14213	14534	f															GTGGCTTTAGCCGCTGAACAGGGAGTCGCAGAAGAACCACCAGTACCTCCGCCTCCTGGTGCATGTAGGGAATGTTTCGACCCCTTGAGTGATACCGAGGTACAACAGCTTGCCGAAGTCCTAGCAGATCGATTTGGTCTAGTATTCCCACCAGGCGCAGACAGGGGCACAATACTTGACATAATTTGTGATGCACTTGAGCAAGGCCCTCCTCCACCTGGATTGGTACCGGGACAAATCAACGGAGCTCTTAACCAAATAGACAGTGTTACCAACGCAGTACGTCAAGCAATAGATGCCTGCCTTAATGCCCTATTTTAG
56	Ar_GB_EKS_MAG_00080_000000000002	14640	15084	f									Catechol 2,3-dioxygenase or related enzyme, vicinal oxygen chelate (VOC) family (GloA) (PDB:3R4Q) (PUBMED:11830595)	COG0346	Secondary metabolites biosynthesis, transport and catabolism	Q			ATGATGACGATCAAAAGAGAAGACTATCAATACACTCCCAAAGAAGGTTTTGTCCTCACACATTTTCTGACCGTAGCCGATGTTACACGATCAGCAGACTTTTATCTTCGCATTCTTGGAGGAAAAGTTATCCGCAGTGGAGAACCCACCATCATCCAAATTGCCAATAGCTGGCTAGTATTGAACTTAGGGGGAGGACCAACGGACGATAAGCCAACCGTAACTCTTCACCCACCCCAGAACCCGAAGGAATATAGTAGTTTCATGAATATTCGTGTCGCGGACATCCGGGCCTCTTATGAGGATTGGCGAAGGGAAGGAGCCGAATTTCTTACCGAGCCAAAGGATCATGCTTTAGAGATTCGCTGCTACATGCGTGATCCTGACGGCTATATCATC…
57	Ar_GB_EKS_MAG_00080_000000000002	15273	16947	r									Serine protease, subtilisin family (AprE) (PDB:1SCJ)	COG1404	Posttranslational modification, protein turnover, chaperones	O			GTGAATAAAATCGTGAACTCAAAGTCATATTCTATATCGTACTGGATATCAAGAAACTGCTGCGCCGGACCGTTCAGATCACTTAATTCAATAGTTCGGCTAAAAAATCAGCTACGATCCTGGATATTCCTCTCCGTAATTTCATACTTCCTGTTATCCTCAGTTCTACTTTTTTCGGTCATGTATCAAGGCCAGACACCAATAATTGCAAGGGATGAGAGTGGACTAATTCAGTCATACGGTTCATCATTGATACCATTTCAGGACAACTACTACGATGAGTCTTTGAACCAATACAATTCAATAACTGGCGATTCATTGGATGCGACTAGAGAGATGCCAGAGATGCCAGTGCCAGCGCAATCAAGAGTAGGTGAGCGTATACCTGGTCAGTATATT…
58	Ar_GB_EKS_MAG_00080_000000000003	2	116	f															AAAGTAAAAAATGACACAGTGAGAATATATCCTATAAGTCTAGGAATTCCTATCATAACGCCACCTTTCGAACATTATAGTGGTATTAATAGTTTTAGAAGAAACCTCCAGTAG
59	Ar_GB_EKS_MAG_00080_000000000003	386	548	r															ATGACTCAAGAGCAAAGAAGCATTTTAGACAAGATAGCACCTGACGAAGATACAGCTTGGGGAGTCGGACAGGTCGAAGATACGTTCAGAAAGAAAAAAGTGTCGGAATGCCTCGTTACTTCATATCGAATAATTGTAGCAGATCATGAACCCTCAGAATAG
60	Ar_GB_EKS_MAG_00080_000000000003	615	924	r															ATGACTCCATTGTTTGGACGGTGGAGAACTGGGGAAATCTCATGGCGTAGGAGTGTTGCATTAGTTGAAAATGTTATACGTAAAGAACTTAATGCAATGCAGAAGGCCAAAGGCGTAGCGACAATTTATGAAGATATAGGAAAGGCTTTCGTTAAGAATAGAGATATTCGCTTTACATACCCAGGAGAGGATCCTAAATGGCCCGAGCCGACTGATTACAGAATCAGGAAAGGGCTCCTAGGAATTTCTTGCTTTAGGAATTACAAACACAGGAAAAAAATTCTAAAGATGGCGCGCGACGAGCTATGA
61	Ar_GB_EKS_MAG_00080_000000000003	1001	2879	r															ATGGATAGAAAGAGAGAACAAAAGAGAGAACAAATGAGAAACGTCAACGTTAGCGCATATTTCATGATTGTAGCGGTACTAGCGATGATTACTGGAACTCTAAGTACAAGCCTTGTCTATTCTTCTACCGATGAAGCGGGAGGGGAAGGAGAAGACAAGGGATCCCAAGATACACCTGATGAACCTGAATCAGAACCGGAACCTGAGTATGAACCACCACCTGAACCAGAATCCGAGTATGAGGCAGAACCACTACCAGAGGAAGAAGAACCATACTATCCTGAGGAGCCATACTACGAGGAACCAGTACCACCAATTGAAGAGCCTCTCCCAGTAGATCCCTGTGTTGAGGACCCAAGTCTGCCAGAATGTCTGCCGCCACCACCAGAAGAGGAGCCA…
62	Ar_GB_EKS_MAG_00080_000000000003	2912	4076	f															ATGTGTCGTATAGAAGATTCTGAACCACGCCTGGTTACTAGCAACCTTCCGTCTAGGTCGGTCTTTCAAGGATATAAAAAAGGCATACGCATTGGATGGCGGACTTCGACGTTGCTCAAAAAAGGTGACCAGACAGGGACTACTGTTGCAGCGAAAAATATTACGTTAGAAGTTGAGAACAGACTAGCTCTTGCAAAGCGCAAAGATAAAGGAAGAGGGAAAAAGAAAGTTAAGACAATAGGCAAAGAGGAAGGGAATAGCGTAGTGAAAGTTGAGACAATAGGCAAAGAGGAAGGGAATAACGAAGTGGCTAACAGATTGCTGGATGTCATGCAGCATAGCAGAAGCAAAAGATATGATCCCAATACGTCAATGATAATGTATCAATATTCCAATGAT…
63	Ar_GB_EKS_MAG_00080_000000000003	4565	4820	f															ATGAGGTTGAAAATGTCTGAAAGGATAACAAAAGAACGGGACATTGAATTAGAGAATATTATTGGAAATCTAATGATCGCAGAGTATCAGGTAGACAAACTTCAATCTAGGTTGAGTGAAAGAGTTGGGGGTCTAGGATCGGCAAGTAACAAGAAGTCTTCCTCGTTTGTATTTAAAAAAAATGACAAATGGTATAGAGTCAATCTTTCTGTTGAAGAGATGGCCAACTTAAGTATAGTAGATGACATGATATAA
64	Ar_GB_EKS_MAG_00080_000000000003	5261	5957	r	uridylate kinase [EC:2.7.4.22]	K09903	Pyrimidine biosynthesis	COG0528	Pyrimidine ribonucleotide biosynthesis, UMP => UDP/UTP,CDP/CTP	M00052	Pathway modules; Nucleotide metabolism; Pyrimidine metabolism	M00052	Uridylate kinase (PyrH) (PDB:2BND)	COG0528	Nucleotide transport and metabolism	F			ATGAACAAAAATCACAAGAAGAAAAGAGTAGTAATCAAACTTAGTGGAAGTATATTTGGTAGTAATGCAGCGTCGAAATCAATTAAGGAATATGGGATGATGGTGACAGAAATAAGAAGGTACAGTCAACCTATAATTATAGCAGGAGGAGGGAATATTGCTCGTCACTATATAAGTCTTGCAAGAGATCTTGGAAGTGACGAAGCGAGTTTGGATATGATGGGAATCGAAGTTTCAAGGCTTAATGCAAAGTTATTGATATACGCGGTAGGTAACGGCATCTATCCACGGGTACCTACTAATCTCGATGAGGTCTCCATCGCTGCTGAGACAGGCGGACCCGTAATTTTAGGAGGATTACATCCTGGTCAGAGTACGAATGCGACTTCTGCATTGGTA…
65	Ar_GB_EKS_MAG_00080_000000000003	5977	7222	r	uncharacterized protein	K06885							HD superfamily phosphohydrolase (YdhJ) (PDB:2HEK)	COG1078	General function prediction only	R			ATGAAATTTATTGGTGGGATTACCGATCCAGTCCACAGATATATCGGGTTCACTGATGTTGAGCGAGATCTCATAGATACCTCCATATTTCAGAGACTTCGAAGGATTAGGCAGCTCGCAGGTGCTCATCTTGTGTATCCCAGTGCGCAGCATTCGCGATTTGAACACTCTTTGGGAACCATGCATGTTGCTGGCTACGCTGGTGAAAGTCTTCTTACAAAGGGCTTTATCAATAACGAAGATAGCTTGCAAGAATTGAGATTAGCTGCCTTACTACATGATGTTGGTCACGGCCCATTTTCTCACCTTTTCGAAGAGGTTCTGGAAAATGAATGTAACCTGACCCATGAAGATCTAGGGAAAAAAGTGATACGTGAAAGCGAAATAGGCGATATTTTA…
66	Ar_GB_EKS_MAG_00080_000000000003	7340	7682	r									DNA-binding response regulator, OmpR family, contains REC and winged-helix (wHTH) domain (OmpR) (PDB:1XHF)	COG0745	Signal transduction mechanisms!!!Transcription	T!!!K			ATGGTTGTAGACGATGAAGATGACGTAAATGTTACACTGAGGTTAGTCCTTGAAGAGCAATTTTCGGTCGATGTGTTTAATGACTCATTTGCAGCGCTAGATAATTTTGCACCGGGTTTGTATGATTCACTTCTTCTAGATATAAAGATGCCAAAAATGGATGGACTTGTACTGTGTAATAGATTACGAAATATAGACACCAAGACAGAAGTGTGCTTCATAACTGCTAGGGAGATGCTGTTCGAATATGCAAAGCCTGCATTCACTAGTTGCACCGTACTCAAGAAGCCCATTGACACCTACGACCTAATAAGAGAAGTGACAAACGTGATTGATGCATAA
67	Ar_GB_EKS_MAG_00080_000000000003	9346	9679	r															GTGATTATTCTACACATGCAATATCATAAAGCGGCCATAATGGGTTCTGAAAGGTCAAGAAAAGCGCAGATGAAGTTATTTAACTACACTGGCTTTGCTATGCTCACGTATACGATCAAACAGACTGAAAAAGGATTTGAGCCAGTAGGTGACGAAATGCTTACAGGCTCTATGACCAGGGGAAACGAGATGATGCTCTTCATCTGTGACAACGACGGCTATGCCAAGGCCCAATCTAAACCACTTCCCTTGGAGGAAGGTGAAAAGATCGTTGAAAAGATGCTAAAAGATGGACTAGAAGAATTTAAAGGAGCAATAAAGACTGTTTCCTAG
68	Ar_GB_EKS_MAG_00080_000000000003	9937	10051	r															ATGGATACAGAAATATTTGATACTGAAATAACTGTAACAAATATCACTAAAGGTTATATAGAACTCTCAGCTTCACCTAAACATGATAAGAAAGCTAAGAAGTCTCAACTCTAA
69	Ar_GB_EKS_MAG_00080_000000000003	10290	10566	r															ATGAGTCTATTTCCGTACGAAGATGTTCTTACTAAAGAAATTGAAGCATGGAGTGGCTTTGCAGACAAACTTCCGTCAGATGACGATCGAGCCATATTTGCAAAGCTACTCAATGACTGTTACCGATACGCTGCTGCAATTAATAGTCAAGAACACCCATTTCCAGCTGAGTCTGTCATCATCGCTTTACTTTTGTCACAACACAAGATTATCAGCTATTTGAGGTCGATAATACTATCCAAACCGATCTGTACCACTAATGTTGTTAAGACGTAA
70	Ar_GB_EKS_MAG_00080_000000000003	10590	10959	r															ATGAGAGCAATGATGACTAAAACACAAACACTCACAGCACTCTTCGTCATGGCCATGGGAGTAGTCATGATTTTACCAAGTAATCTAGCCATCGCCTCCCCGGCAGATGGTGGTGGCTCGACAGATGGTGGGTCAGATCAAGATCAAGAAGAACCGACTGAACCCGAAGTAACAGAAGAGCCTGAAGTACCAACAGAAGAACTAATTGATCCATGTCTTGAAGATCCAAACGCAATCGGATGTGGGTCAACAGAACCAGTTGATCCATGTCTAGCAAACCCAAGTGCTCCAGAATGTCAACCAGATAGACCAAGATACAGAGCTGGTCCAACATCGGGCCGCAAAATGACTTATGATTTATTAGATTGA
71	Ar_GB_EKS_MAG_00080_000000000003	11178	11547	f									Uncharacterized conserved protein, RmlC-like cupin domain (RmlC)	COG4101	General function prediction only	R			ATGGCAAGTATGCAGAAAAAGAGTCTAGACTCTTCACCGGATGAAACACGGACATTTGAAAAAGGCAAGATTGAACTTGCAAACCTTGGTGATACTACTATCGGTCGGATTAAATTAGAACCAGGTTGGAGTTGGGAAAAATGTGTGAAACCCATTATAAAGACAGATAGTTGTCAAGCGCCGCATACTCAATATATTATTTCTGGCAGAATTAAAGTGGCTATGGATGATGGTACTGAAGAAGAGTTTGGTCCCGGAGATGCTGCTGTAGTCCCACCTGGACATAATGCTTGGGTTGTCGGAAACGAACCTGTAGTTGGGATTGACTTTACAGGTCTAAAAGAGTATGCTAAACCTGGAAGTAGTTAA
72	Ar_GB_EKS_MAG_00080_000000000003	11628	11832	r															ATGACTACGTGCTTTCTTTTGTACATAGCTATCCTTGTTCTAATGGTGCCACCAATTGTGAGGGACAATTTGGTCCATAGTCAAGCATTGGAGCATGAGAATGGTTTGAAGTCTACCGGAATCCCTTGTGACAAGTTAGAACATTTGGTTTTTCATAACCATACTAAATTGAATATGATTTCTTATGTGAATGATATCATCTAG
73	Ar_GB_EKS_MAG_00080_000000000003	12255	14019	f			Pyrimidine degradation	COG0778					Nitroreductase (NfnB) (PDB:1F5V)	COG0778	Energy production and conversion	C			ATGGATAATAGAGAAATTGAATATGCATTAGATTATCATGAGGCAACTAAACACTCAGAAGTTAGTCTAATGACTTCTAGACATTATTTGGACTGGGAAAACCGTCCTATGCCTTTTAAGGTATACCTTGAGCAACCAAATTTCGCTCTTACAGATGATTTCCCTAAACCAGATTTGGATTCAATCACTGCCATCAGGAATTCAAAGCAATCCGTGGATTCTACTGCTATTCCAAATGGGAAATCATTAACTATAAATGATTTATCTGAGATTCTATTTTTTTCAGCTGGAATCACCAGAGTGATGAAATATAGTTATGGCACTTATTACATGCGTGCAGCTTCAGCAACGGGGGCCCTTTATCCAATAGAATTGTATGTCGTATGCGGTGACATAGAT…
74	Ar_GB_EKS_MAG_00080_000000000003	14182	14539	f															GTGAAGATTAGAGAGCTAGATTGGTATTTGCGTGATCATCTCTTTAGACAGTCAAATAAAGGGAGACAGGAATTGGACCAGCGATTACTTCCTTCAGAAATGATCAATACGTATCTAAGATATAGAAATGACAAAATAAATGAGATATCTAAGTTATTAGACATCGTGATTGACAATCTCCTTAATCGGCAAGTCATAAAAAAAATCGATATTGATATATTCGAGCTAATCAGTGGGCTAAATCGTCTACAATGTTCCAAATGTTTCTATGTATCTTATCTAAGTGATCCTGAAGAACGAGCATGTCTGAGATGTATGTGCAGTGTTTTGAATGAATTTCCTAAGAGAAGAGGATAA
75	Ar_GB_EKS_MAG_00080_000000000003	14650	15364	f	putative phosphoribosyl transferase	K07100							Dipeptidyl aminopeptidase/acylaminoacyl peptidase (DAP2) (PDB:2JBW)	COG1506	Amino acid transport and metabolism	E			ATGATTATGGGGGAACACAATCACAATCTAGGTAATCATCATGATGATCTCGTTACGATATCTGCTGATAATAATAATATAATTGAAGGAAATCTGAGCTTACCCAACAATCATGCTAAAGGGATCGTAGTATTTGTTCATGGAAGTGGCAGTAGTAGACACAGCTCAAGGAATAAGTATGTCGCCCAAGTATTGAACAATGCAGGTATTGCTACGCTACTGATAGATCTTCTTACACTCGAAGAGGAAAAGATAGATAATATTACTAAGGAGCACAGATTTGATATTGGACTTCTCTCTCGACGACTTATAGCTTCTACAGACTGGATTCTACAACATCCTAAACTCCAGAGCCTTAGGATCGGGTATTTTGGAGCTAGTACAGGAGGCGCAGCTGCA…
76	Ar_GB_EKS_MAG_00080_000000000003	15685	16033	r															ATGTTATCTTTCTGTACAGGTGAGTCTATGTGTATGTCTTGGATTGATGTGTACAATCAGTATGTGAAAGGTTACGAAAAGATGAATGAGTTCTACAATGATTATGTAAACAAGATGAAAATGCTCAATGAGTTATTTGAGCAAGCTTCCCGAAACATCAGCAAAATGAATGAGCTATACCGAGATTTGGTTAAGGTTAACGAAAATATGTATAATCTATACAAGGAGTACCTTGATCATTATCAGAAATTGAACCAACAATGGGTAGAGTCCCTTTGGGGCCCTTTTTTAGCAAAAGTACAAGAGAAGAAAGAGATAGAAGCGACACAGGAAGAAAAGAAGGAATAA
77	Ar_GB_EKS_MAG_00080_000000000003	17229	17355	r															ATGGTCAAGTTCGTGGACGAACACGTAACATTCTCTAATCAAATGGAAGAATCTACTGGCCCCAAACGGAATGCCGTGGCTGAGAAGGACGAAGAAATATTCGATTCATTTCAACCTGATATTTGA
78	Ar_GB_EKS_MAG_00080_000000000003	17390	17849	r															ATGCTGCAAAAAACCAAACTCTCTTCTAATACTATAGATATAAAAAAAGAAGATGATAAAATTCTCAAACGTACCAACCGAGTATATTTTGTGATTTGTAATTCATGTTATTGGTGTGCGTCTTACTTCGGATTTGGCGATTTACAATCTCCATCTACATCATCATCAAATACTCGTAAGTGTGGCGTATGTAATTCGTGTACTGAACTCATACCCATATCGACTGATGAATCATTCATTCTCAGATGCGCAGATGTTGGATTAGACTGTAATTGCGTCATTTTCGGAAGCAGCGAAGAGAATACCATGGATAATACAATTATGCACATGTTTGAATACCACGCCATAAATCCGGAAGAGATGACTACGTGTATGAAATTGAAGATAAAAGAGAATGTA…
79	Ar_GB_EKS_MAG_00080_000000000003	18215	18362	f															ATGCATAAACTCGTTCAACTGGACAAGATTATCGAAAAAAGAACTGGTTCGCTCAGAGAAGAGATAGAGATAGCTACAAACGTACAGCTAAATTCGCTATACATAGCAGATCGACGAGACGAAGTAGAATTTCTAGAATGGACCAGA
80	Ar_GB_EKS_MAG_00080_000000000004	517	700	f															ATGAAGTCAGAAAGTCTAACTGATCTATGCAAATTTGATCCTTCTGGGGGCAAGGAAGATGGACTACATTGTATAATCAGATTTTGTGACAGACATGCCGATAAGTTTAGGGAGCAGCAAGAAATTGGAAATCTAGAAAAAAATGAAATTCAATTTAAAGATAAGACACATAGGCATAGATGA
81	Ar_GB_EKS_MAG_00080_000000000004	813	1497	r															TTGGTTGCCCTCATAAAGGATAACATTGTCAAGAAGACTCCAAACGGAGTAACAAAAAAGTATAACGTGTTTTTGCTAGATAATGCTACAGGAGTAGTCTATGTCACTGGTAATTCCCCTCATTATGTTTCAGGTCAAATTCGAATGCTTGGAAGAAAGAATGGTCAATATCCAGTTGGCTACAAAAAAATGTTGGAAGAAATTTTCGGAATGTGCAGCTCATATGGAGAAGAGATAGAGGTTTGTTCTGGCTGGGTTAAGAATAGACCCAACTTAATGACCGTGGACATAAACCCAAACAGAAACCCTGTTCATGTTGGAGATGGTCAATCTCTACCCGTTGAATGGAGCAACCGATTTGAAAGATGGTATTGTGATCCTCCATATAATAAACGGACT…
82	Ar_GB_EKS_MAG_00080_000000000004	1665	2517	r															ATGCATAATAGGATTCATGATTCGTTGAAGGTGAACAATGCAAGTCATTTAGAACGAGGACAAGGATCAAAACCGGAACAATTCACAAGGGAAAAGAAGCCTCTACCTGAAAATGTAACTGAATACATTCAGAAGGTGAGAGACGAGCTCAAGCAATATGAAGAACACAAAAAATTTTACGAGACAAGACGTAAAAAAGAAATTATTCTTGATCTAGCTGCTCTTCTTGAAAAGTATCGATATCCCAGGGATTTACTTCGCTCTATATTAGCTCGTGAGTTGGGAGATTACATTAGCACAAGATATATTGAAAAAATTCTTGCAGGAAAATATCCAAATGAGAAGGAAGATAAGGAACAATCTACTAGTCAAACCGCGAACAATACGCGAAACGAGAAT…
83	Ar_GB_EKS_MAG_00080_000000000004	2523	3447	r															TTGACTGAATTAACTGATGCGATGATGATGCATATGTACGATATAGTTCATGGTGAATATAGGCCGTTTTCCTATCTTGACTTTCTCAATTTCAAAGTCGATGACGTCTCTTACAAGATAACTCACGGAACATTCCGTAATAAAATTTCTAATCTAATAAAGGAAGGGATGATAGAGATTGCATACAAATCGCATCTCACCTTCTATACCCTCAAGGACGTGACATTTGGTCGTAACTATCTAGTGACGCGTCACCATATGGGGGTTATAACCCACACACTGCCTCAACTCAGTAGTAATCCTATCTACCGAATTATCAAAGACTTACCACTAGAAAAGAATTCAGTTCATGATATACGACTCAAGTTTCAAGTTCCAGAAATATATCATGTCGCTATT…
84	Ar_GB_EKS_MAG_00080_000000000004	3554	3689	f															ATGGTCACATTTCTTACATTTACAAACGATCCTGTGTTTGATATTCTTGTTAGTCCAGATATAAGGGCATGTTTCACAACTTGGGATGCATTCTTCAATAATAAGATCTTGTATCGCTGGAATGCGGTCCATTAA
85	Ar_GB_EKS_MAG_00080_000000000004	3859	4993	f															GTGCACTTTTTTTTGGTAAGAAAGTATTATGATTATGAAATTGATACGGCGATTTGTGAGGCTCTTCTAAAGTATGATAATAACATGTCAAGGAGAAAATTGAAATGGATTGTGGAAAGCAAGGACTATCTGGGGAAGACAATATCAATCAAAATATTCCAATATCATATCCAGAAGCTGCTGAATGCTGGATATATTTTTCACAAGAAAGAGGAATGGAAGCGAGGTAAAAAATTACCGTTATACCTATCTAACAAAACCCGTGAACAATTAAGACTTGGCAACCTGAATATTGAATTCAAGGAAGAACATTCCACTTTACTAAATTCGTATAAGAAATTGAAGAAACGCCGCAAATCAATTGAAGACAGATTCAAAAGTGAACTAAAAAGAAACAGG…
86	Ar_GB_EKS_MAG_00080_000000000004	5013	6366	r									Site-specific recombinase XerD (XerD) (PDB:1A0P)	COG4974	Replication, recombination and repair	L			ATGCCTACTACTCTTTCCACCACAGTCAGACATATTTACGACAAGGTGCCAAATTCTGTGAATTCACAGTTAATAGTGGATTTCCATTCTTATATGAAAGACAATACTACCTCTGAAAGACATCAGAATAACAACCTCAAAGCAATTATTGCTTTTGCCGAATTCCTAGCATCCGAGACAACTTTCTACCAAATATCCACTAAAGACCAAGTGACTAAATTTCTTGATACGAAAACTAGATCGAACTCTGATGACCCTGAAAACCGCTGGATTACCACATGGAATGACTATCTTGTCCGTATTAAGCACTTTTTTAGATGGTTACACAATTACAGAATCAAATTCGATCAGGGTCAAGATCAGTCATCGTCGTCGATTGATTGGCAGACTCCAGCATTT…
87	Ar_GB_EKS_MAG_00080_000000000004	6585	7257	r	pyrroloquinoline-quinone synthase [EC:1.3.3.11]	K06137							Pyrroloquinoline quinone (PQQ) biosynthesis protein C (PqqC) (PDB:1OTV)	COG5424	Coenzyme transport and metabolism	H			GTGTCACTACTAATCGAGTCGGTGGACAACGAAATCCGGGAAAAAAGCCTGCTGAAGCACAAATTCTACCAGATGTGGTCTAACGGTTCACTCTCAGTCGACGATTTGCGTGGATATGCAAAAGAATATTTTGAAATAGTTAAAGCCGTCCCTTCGCTGGTCGGTGCGGTCATTCAGAATATGGCCCCAGAATTCGGATGCACAGATGAAATTAGCGCCAAGATAAAGCACAATTTGGAGGACGAGAATGAACACATAGATCCTTGGATTTCGTTTGCAGAATCAATCGGGGTAACGCGAAATGAACTTTTGCAGTATGAATGTTCCTATAAGGGTAAAGATGCGGTTTCAGCTATGATAAATCTTGCCCAGAGTTCATTCGCAGCTGGAGTCTCAACA…
88	Ar_GB_EKS_MAG_00080_000000000004	7587	8460	f			Isoprenoid biosynthesis	COG0142					Geranylgeranyl pyrophosphate synthase (IspA) (PDB:2AZJ)	COG0142	Coenzyme transport and metabolism	H			TTGAGTAGCAAGAGAAATCAAGGCGCAGATCCAGTACTGACATTGGTAGACGACTATCTATCAAAGATTGATAATTCTTTAATGAATGAGCTAGGTAGATACTCCTGGTCAGAATTCTACGATCCTTTAAGATACGCCTGTGAGGGGGGAAAGAGAATTCGACCCTTGATACTGCTATTAGCAGCAGAAAGCATCAAGATATCAAACAGTGATCACTCTAATTTAACCGACGATATTTTTTTGGCAGCATCAGCGATCGAACTGTTGCACACGGAATCTGTTATTCATGATGATATAATAGATAAAGAGGACATACGTAGAGGCAAGCCCTCCTTTCATGTAAAATATGGATATAACAGTAGCATATTGACTGCGGATTTCGTATTAGGGATAATACTT…
89	Ar_GB_EKS_MAG_00080_000000000004	8624	10259	r	F420H2 dehydrogenase subunit N [EC:1.5.98.3]	K22169	NADH dehydrogenase	COG1007	NADH:quinone oxidoreductase, prokaryotes	M00144	Pathway modules; Energy metabolism; ATP synthesis	M00144	NADH:ubiquinone oxidoreductase subunit 2 (chain N) (NuoN) (PDB:4HE8)	COG1007	Energy production and conversion	C			ATGGTCGACATATTATCTACGCCAATTCTTGTGACAGCTATTCTTGCGGCCGTGGGGCTTGGCATTCCTGTGCTGGACGCCTTAAGAAAGGAAAGAGGTGTCAACAACAACAAAATATATAGTATTATCTCATTCACTGCACTTTCTGTTTCTATCGGGATAGTTATCTTCAGAGTCCTGAGTGGTGAAGTTCTTCCGGCAGTTGCATTTGGTAACGAAGTGCTTTCAGATGATATGTTTGGATCATTTTTCGCAGTTGCCTTTTTAATAGTCTCTATTATGGTAGCAGCATCATCCTGGAATTATATGAAAGGAAGGGCCAATCCAGCAGCCTACTATTCGCTCTTACTGTTATCAAGTATAGGGATGGTTCTAATAGGATACTCAACAGACCTGGTA…
90	Ar_GB_EKS_MAG_00080_000000000004	10289	12347	r	NADH-quinone oxidoreductase subunit L [EC:7.1.1.2]	K00341	NADH dehydrogenase	COG1009	NADH:quinone oxidoreductase, prokaryotes	M00144	Pathway modules; Energy metabolism; ATP synthesis	M00144	Membrane H+-translocase/NADH:ubiquinone oxidoreductase subunit 5 (chain L)/Multisubunit Na+/H+ antiporter, MnhA subunit (NuoL) (PDB:3RKO)	COG1009	Energy production and conversion	C			ATGACGACTGAAACTCTTGGATTTGAGGGAATTGCGATAAATGTGTGGCTAATATGGATCGTTCCTTTTGTCGGTGCGGCATTAATTCCAGCGATTAGGAGAAGCAGCAGAAAACTCCTAAATTATACAGCTGTGGGGTTTTCGCTTTTAAGTGCTACCTTTGCAGCTACAACCCTGCCGTACGCGTTAACGGATGGTGAAATACATAGTCAAGTTGGTTGGATAAGTGCTCTGGGCTTAAAGGCTGGAATCTTAGGAGACCCCCTGTCGATAATTGTGACCAATGTCGTTGCTTGGATATCATTTCTGATTATTGTATATTCTGTCGGCTATATGCATGAGGACAGAGACCTTACTAGATATTGGTTTTTTATGTTGTTTTTCATCGGGTCAATGCAG…
91	Ar_GB_EKS_MAG_00080_000000000004	12351	14184	r			NADH dehydrogenase	COG1008					NADH:ubiquinone oxidoreductase subunit 4 (chain M) (NuoM) (PDB:6HUM)	COG1008	Energy production and conversion	C			ATGGTTGAGTCGTACTATTTGATGGTTGCGACCTTCCTGCCTCTTCTTCTTTCTCCTGTTGCCTATATCCTGGGTAGGAAAAAGGGGATTCAGACCGTTACGTGGTTTTCATTTGGAGTGTTAGCGATCTCTACAACTTTTCTCCTGCTTCCAACACTGGCCATCGACCAGAACAATAGAATTTACGAAGAATCATACACTTGGAGTCAGTTCGGTAACTTTGGCCTTAGATTGGATGGACTTAGCATTCCCTTCGCAATAATAATCTACATCCTATGTACAGTTCTTGCACTCTACTCAAAGCCTTATATGCTGCACAAGATCCAGGAGGATGCTGACTCAGAATTTGGTGGGGGGCATGCCCACGACATTGATAGATCATCGCAGTCGGGGTCCGGA…
92	Ar_GB_EKS_MAG_00080_000000000004	14193	14496	r	NADH-quinone oxidoreductase subunit K [EC:7.1.1.2]	K00340	NADH dehydrogenase	COG0713	NADH:quinone oxidoreductase, prokaryotes	M00144	Pathway modules; Energy metabolism; ATP synthesis	M00144	NADH:ubiquinone oxidoreductase subunit 11 or 4L (chain K) (NuoK) (PDB:4HE8)	COG0713	Energy production and conversion	C			ATGGTTGAGATAATTGATTACGTAATCATATCGACGATCCTTTTCGGGATAGGTATCTACGGTCTTGTATCTAAGCGTAACGCAATCAGGATGATCTTTGCGATTGAGATAATCGCAAATGCTGCTAATCTAAATTTGGTAGCCTTCTCGCGAGGATTATCAAATGCACAGGGACAAACATTTGCACTTTTTTCTATTGCTATAGCTGCTGCCGAAGTTGCAGTTGGGCTGGGAATCATTATAATAGCATACAGACTTTACAAAGAAATTGATGTTGAAGAATTTAGGAGTTTGAGGGGTTAG
93	Ar_GB_EKS_MAG_00080_000000000004	14488	15061	r			NADH dehydrogenase	COG0839					NADH:ubiquinone oxidoreductase subunit 6 (chain J) (NuoJ) (PDB:4HE8)	COG0839	Energy production and conversion	C			GTGGGTTTATCAAGACTATCAAATCAGGGTCATCTGAAATGGGTACTAACCATGGTAATGAATGACCCGGTGTTCTTAGCAGTTGCTGCATTGACCGTAGGCTCCGCTATAGTGTCTCTTGAAACAAGAGAGCTTATTTATGGTGCAATAGCTCTGGCGATCTCTATGTTAGGTATCGCTGGCTTCTTCCTGCTTCTTGATTCTCCTTTCGTTGCCATGTTCCAGATACTTGTGTACGTGGGAGCAGTAGCTGTACTAGTTATCTTTACTGTAATGCTAGTCAGAACTCAAGCTTTATTTTCTACCAAAGAAGACAAAGGCAGAAAAGCCTCTGGAGTTGTTCTGGTGCTTATCTTTATGATTGGTCTTGGAGCATTGTTACTTGTTTCAGGACTGAGT…
94	Ar_GB_EKS_MAG_00080_000000000004	15073	16387	r			NADH dehydrogenase	COG1005					NADH:ubiquinone oxidoreductase subunit 1 (chain H) (NuoH) (PDB:6HUM)	COG1005	Energy production and conversion	C			ATGGCAACACCAATAGAAGATTTTAGGTTCGGACCGTTTGTTGCTAGCGTAATCTGGTTACTATTTTGGATACTTATCATAGTTGCGCTAGTTGTCCTTCCACTCATCTTCGTGATATTATTTTATGCCCCCTTACCATTAGCAAATGGCGAAGTACTCACACCATATCTTTTCTTGTCTATGATGATAGACCCGACCAGGACCCTTCCTATTCTTAATTTCTTTATCTACACAGAATTCTTCAGAGTAGCAGTGTTTCCAGGCTTTTTATATGCCTCCCTTATCGCTGCCGCTACCATATTTATAGAAAGAAAGTTCCTTGCTAGAATGCAAGTTAGAGTAGGTCCCTCTCACGTCGGACGTGAAGCCCTGGGGACTGGGTTTGAAGGAATATTTCAA…
95	Ar_GB_EKS_MAG_00080_000000000004	16390	17557	r			NADH dehydrogenase	COG0649					NADH:ubiquinone oxidoreductase 49 kD subunit (chain D) (NuoD) (PDB:2FUG)	COG0649	Energy production and conversion	C			ATGTCCGATCGAGATCAAGAGGAAAGAATATCAGAAACAACGAGACTCGGTCTGGAGATAGTTAAAGAAGCAGAAGAGGATCGACTAATGACATTAAGCGTTGGTCCACAACATCCGGGTTCTGGACATTTCAGGTTCACCGTTAAGGTCGATGGTGATTACATTGTGAACTGTGAGCCCGATCCAGGATACGTTCATCGCGGCGAAGAAAAGATGTGCGAGTACCGTAACTTTATTCAGAATATTCCACACTTGGAAAGACCAGTGATCCACGATTCTAGTAACATCACTTATTCATATAGCCTTGCAGTAGAAGAACTTGTCAAGATCACCGTTCCAAGAAGGGCGCAGTTTATTAGAGCTCTGGCTTCGGAACTTAATAGACAAGTTTATACGCTG…
96	Ar_GB_EKS_MAG_00080_000000000004	17561	18188	r			NADH dehydrogenase	COG0852					NADH:ubiquinone oxidoreductase 27 kD subunit (chain C) (NuoC)	COG0852	Energy production and conversion	C			ATGAGTAGATCAGATGGTTCACCTCCAACTGTCGATAAAGGCGAACCCACATTGTCTTCTCCCAAGGATTCATCTCCAACACCAATCAAACAGGAAACTAGTATAGAATCAAGACCAAGCGGCGACAAGAATGTGCAAGTGAAGCAGGAGGTTGAACTTCCTCAATTCGAAAAGGGAATCATTGACAACTTATCGTCAAGGTTCGGAGATTCCATCAAGGTAGTCTATGCAAAACCACTTCGTGTCAAGATCGAAGTACTTCCAAAGGATATTGTTGAGATTGCAAGATACATAAGAGATGAATCGGGTTTTGATCATGCGGAGTCGGTTAGCGCCACAGATTATCCTAAGACCAATGATATTGAAGTGATATATCATCTTGGTTCTTATACGAGGGAG…
97	Ar_GB_EKS_MAG_00080_000000000004	18189	18705	r			NADH dehydrogenase	COG0377					NADH:ubiquinone oxidoreductase 20 kD subunit (chain B) or related Fe-S oxidoreductase (NuoB) (PDB:2FUG) (PUBMED:25941396)	COG0377	Energy production and conversion	C			ATGAAGAAGGATTTAGTTAACCCAACAAACTTCAATTTGATGGTGAGTAGGGTTGGAGACGTCCTAGTGAAAGCACTTGATAAGCCATTGGGATATGCCATAAATTGGGGAAGAGTTTGGTCACTGTGGCCAGTTCATCTGGAGACAGCCTGCTGCAGTGTGGAATTTGGAGCTGCATCGGGGCCTAGATATGACGTCGAAAGATTTGGGATCATAGAGGCGTTTGGTTCACTGAGACAGTGTGACTTAATAGTGGTTCAAGGGACTGTAACAAGAAAAATGGCCCCTAGACTGAGGATGGTTTACGATCAGATGCCTGAGCCAAAATATGTTATTGCCATGGGTGCCTGCGCAATTACAGGCGGTCTTTACATAGATTCCTATAATGTCCTTCCTGGT…
98	Ar_GB_EKS_MAG_00080_000000000004	18766	19099	r			NADH dehydrogenase	COG0838					NADH:ubiquinone oxidoreductase subunit 3 (chain A) (NuoA) (PDB:3RKO)	COG0838	Energy production and conversion	C			ATGCTCGGGTTTGGTCTCCTTGTATCTATTCCAGCTCTGGTGATATCACGACTCATCTCTCCGAGAAGGCATTATAACCCAGTGAAATTTCTGCCTATGGAATGCGGTCAGGTGCCATCTGGCGAGGGCCGCACGCATTTTATGATGCAGTATTATGCCTACATCTTGATGTTTGTTGTATTTGATGTTATGGCTATTTTCCTTTATATCTGGGGGGTTTCTTTATTTTCCTTGCCTAGAAGCGCTACGCTACCGATTATTGCTTTCTTGGCGGTAATGTTTGCAGCTATGGGATATGCACTATATTTAGCGGGAAGGAAGGGAATTTGGTAG
99	Ar_GB_EKS_MAG_00080_000000000004	19768	20125	r															GTGAGTTCTACTGACCGGAGGGAAGGTGATCGCTGGGTCATACTGCCAATTACTTCATACCCTGCGCAAGTGATTTCTATGAAAAACATAGTATGTATTTTCAAGGAAACCACAGGTCCTTATTCCGAGAATAACAGGAAAAGGAATTCCGTTTGTGCGTGGGACAAACTTGGTTCTGTCTCCTTATTGACGGTTGTCTTAATGTTACCTTACCAGGATGCATTTGGTACTGCCAGTTATTTCAGCATGGAGCAATGTACCAAATCGGGTTTGGCATGGATTTCACGAACATTTGGGAAAATACAGCTGAACTATCTCCAAGATGTTTTAACCACAGTTGTTCACCTACTTCTATGA
100	Ar_GB_EKS_MAG_00080_000000000004	20202	21414	r	digeranylgeranylglycerophospholipid reductase [EC:1.3.1.101 1.3.7.11]	K17830							Dehydrogenase (flavoprotein) (FixC) (PDB:4OPU)	COG0644	Energy production and conversion	C			ATGAAATATGATATAGCTGTTGTAGGTGGAGGACCAGCTGGACTTTCTGCTGCATATGCAGCAGCTAGGGCTGGTTGCAAGGTAAGTCTCTTCGAAAGAGATGATTCTATCGGTCATAATGTACGCACAAGTGGGGTTACTTGGATCTCTGAGATGAAGGAACTTGGGATCCCACAAGAATATTACAATCCAATTAAGAATTATTGTTTTATTTCCCCCAATAACGAAGTAACTCTGACCGCAGACAGCGCTTATTGCTGTGTTTTGGACGTGAGAAGAACATATCAATATTTAGGAACGTTGGCCGCTTCGGCAGGCGCTGAAATAAAGGTGAGGAGCAATGTATATGATATAAAACTAGATCGTTCTACCAGCAACAAGCGTATTCGATTCAAGTCA…
101	Ar_GB_EKS_MAG_00080_000000000004	21702	22233	f	thioredoxin-dependent peroxiredoxin [EC:1.11.1.24]	K03564							Peroxiredoxin (Bcp) (PDB:5IPH)	COG1225	Posttranslational modification, protein turnover, chaperones	O			ATGTCGCTATTAAACTATGATGTCAGTGGGCTACTTAGTGAATTGAATATCAACGAAATGCATTATCCTGTTGAGGGAGATGTTGCTCCCGATTTTACCTTCAAAGCGGCCAATGGGAAATCTATGAATCTCTCCGATTATCGTGGTTCTAGATGTGTCATATTGTATTTTTATCCAAAGGACTTTACACCTGGATGCACTACAGAGGCAAAGGAATTCTCAATGTATTATGATAAATTTGAAAAGCAAGGGATTATAATACTCGGAGTGAGTCCTGATGACGCTGGTTCACACACGGAATTCAAGGAGAGAATGAAAATTCCTTATGAACTTGTTTCAGATACTGGTAATAAGATTGCCTCATTGTATGGATGTTACGGACTGAAAAACTACATGGGA…
102	Ar_GB_EKS_MAG_00080_000000000004	22817	23054	f	DNA-directed RNA polymerase subunit N [EC:2.7.7.6]	K03058							DNA-directed RNA polymerase, subunit N (RpoN/RPB10) (RPB10) (PDB:1EF4)	COG1644	Transcription	K			ATGCTTGTACCCGTCCGCTGTTTTACTTGTGGAACACTTGTTGCGGATAAGTATTCTGAATATGTATCCAGAGTCAAATCCGGAGAGGACCCGGCAAAAGTAATGGACTCCTTAGGAGTGAGTAGATACTGTTGTCGAAGGATATTTGTTTCTACTGTTGAAACGATCGACCAGGTGATCCCTTACTATGAAGCTTTGAGGCGACGAATGTCTGAAATTCAATCCGAAATAGAGTAG
103	Ar_GB_EKS_MAG_00080_000000000004	23073	24321	f	enolase [EC:4.2.1.11]	K01689	Glycolysis	COG0148	Glycolysis (Embden-Meyerhof pathway), glucose => pyruvate!!!Glycolysis, core module involving three-carbon compounds!!!Gluconeogenesis, oxaloacetate => fructose-6P!!!Formaldehyde assimilation, serine pathway	M00001!!!M00002!!!M00003!!!M00346	Pathway modules; Carbohydrate metabolism; Central carbohydrate metabolism!!!Pathway modules; Carbohydrate metabolism; Central carbohydrate metabolism!!!Pathway modules; Carbohydrate metabolism; Central carbohydrate metabolism!!!Pathway modules; Energy metabolism; Methane metabolism	M00001!!!M00002!!!M00003!!!M00346	Enolase (Eno) (PDB:1E9I)	COG0148	Carbohydrate transport and metabolism	G			ATGGCCACTATAACGGATTTAAAATCTCGAATTGTCTTTAATAGCCGTGGAAGCGAAACCGTCGAAATAGATGTTATAACTGACTCGAAGCACGTGGGCCGAGCGGCAGCTCCGTCAGGTGCAAGCGTCGGCTCTTGGGAATGCCAATCATTCCCGATGAATTCTCCGGAACTCGCTGTAAAATTTTTTGAGGAAAATAAGTCAAAGTTTATAGGCCTTAGAGGTAACGACCCAGGCAGCATCCATAAGGTAATGAAGGCAATAGATCCCACACCAAATTACTCTAGACTCGGAGGATCTATCGCCTATGCTCTCAGTATTGCTTCTGTAGACTCGGCCGCCAGGGCAGAGAATCTCCCATTGTTCAAACTCTTGAATGAAGATGGTCCGTACAGATTT…
104	Ar_GB_EKS_MAG_00080_000000000004	24322	25075	f			Ribosome 30S subunit	COG0052					Ribosomal protein S2 (RpsB) (PDB:4V4H)	COG0052	Translation, ribosomal structure and biogenesis	J			ATGACCGGTGATAACGAAGGCGTGGATATTGGTTCGAGTCATGAACTTGATGCCCCTGAAAAGATTGGGACTCCGAATGACTCTTATACAAACACCGAGGGTGAGGAACATGAGAATTCATCCGTCTCAGAAGAAGATTATGTTTCCGAGCAAGATAATCTAGAAAAAATGATACTCTCAACAGGTATCAGGGTTGGGACCCCTGTCAAGACCAAGTATATGATGCCGTTTATAGTTAGAGCCAACCCAGAGGGTCTATATATACTTGACATAAGTAAGACACTCTCACGTATTGAAATAGCAGCCAAGTTTATCAGCAGAGTTGATATTTCAAAAGTTGCCGTTACTTCGGTAAGAGAGTACGGGAAGACACCAGTGGAGAAGTTCTGCAGCTTGACC…
105	Ar_GB_EKS_MAG_00080_000000000004	25137	25929	f	MEMO1 family protein	K06990							Predicted class III extradiol dioxygenase, MEMO1 family (Mho1) (PDB:3BCZ)	COG1355	General function prediction only	R			ATGAGAGAACTCAAGGAATGTTTTCTGAACAATGAATTCGGCCCTGGTCGATTGCCGCCCACGGATCAAAAGAGGAAAATTTATGGGATTGTGGCTCCCCACGCGGGGTATTTGTACTCTGGTGGCGTGTCAGCCAACGGTTATTACAGTCTTTCGTCGTCTGACATTGACAATATCATTCTTATCGGTCCCAATCATTATGGTCTGGGTTCTTCAGTAGCCACGACGATGGATGGAATTTGGGAATCGCCTATAGGTGATGTAATGACAAATCCACAAGTGGCAACAGATATAGCATCTAGGTCCGGAACAATGGAATTTGACGAGTTTGCTCATAGCAGGGATCATTGCCTAGAGGTTCAAATTCCCTTCTTATTGTATACGGTTGCTAGCTTCAGA…
106	Ar_GB_EKS_MAG_00080_000000000004	25939	26947	f	mevalonate kinase [EC:2.7.1.36]	K00869	Isoprenoid biosynthesis	COG1577	C5 isoprenoid biosynthesis, mevalonate pathway!!!C5 isoprenoid biosynthesis, mevalonate pathway, archaea	M00095!!!M00849	Pathway modules; Biosynthesis of terpenoids and polyketides; Terpenoid backbone biosynthesis!!!Pathway modules; Biosynthesis of terpenoids and polyketides; Terpenoid backbone biosynthesis	M00095!!!M00849	Mevalonate kinase (ERG12)	COG1577	Lipid transport and metabolism	I			ATGGACTTCAGCGATAGGCACTCTTTGAGCGCTTCTGCTCCTGGAAAAGTCATTCTCTTTGGCGAGCACTTTGTTATTTACAATAATATAGCTATCGTGGCAGCTATCAATAGACGATGTTTCGCAAAGGCTAAATTCACGCAGAATTTGGATATAAGAATTACGGGAGATCGTGGAACAGATTGTAATCTAGACAGGTTACATTCTACTGGGAAATTAGTTCCCCCGTATGGAAACAAGATGTTCAGGCCTATCGGCACTTTATGCAGGAGCATACTTTCAGATTTCTCGCTGGATATCGGATTAGAAATTCAAATGAAATCAGAATTGCCGATCGGTTTCGGGCTAGGGAGTTCTGCCGCATCTTGCGTTGCAGTAGCTGGTATTCTACAATCGATT…
107	Ar_GB_EKS_MAG_00080_000000000004	26985	27765	f	isopentenyl phosphate kinase [EC:2.7.4.26]	K06981			C5 isoprenoid biosynthesis, mevalonate pathway, archaea	M00849	Pathway modules; Biosynthesis of terpenoids and polyketides; Terpenoid backbone biosynthesis	M00849	Isopentenyl phosphate kinase (PDB:3LKK) (PUBMED:16621811)	COG1608	Lipid transport and metabolism	I			TTGATAACTGAGGTTTCACTTATAAAGCTAGGAGGATCTGTAGTTACGATAAAGGATCAGGCCCTTACTCCAAATACTCGGGCAATAGATGGACTTTCACAAGTTCTTGCAAAGATAAAAGATCCTCTCATCATCATCCACGGTGGGGGTTCATTTGGCCACTATTGGTCGGTGAAATATGACATGCATACGAAACCCGATCTATATGATTCTCGTGGAATATCAATAGTTCATGAATCGATGATGACATTAAATCAGATTATAGTTAAGTCCTTGTTGGAAGCAGGACTCAGACCTTACGGAATCCCACCTACTTCCCTTTTTGCAGATGGAACAGTTAATGTTACCAAGATAAAGGAACTGTCGGGATTCGCCCGACGAGGACTTGTACCGGTTATT…
108	Ar_GB_EKS_MAG_00080_000000000004	27768	28863	f	isopentenyl-diphosphate Delta-isomerase [EC:5.3.3.2]	K01823	Isoprenoid biosynthesis	COG1304	C5 isoprenoid biosynthesis, mevalonate pathway!!!C5 isoprenoid biosynthesis, mevalonate pathway, archaea!!!C5 isoprenoid biosynthesis, non-mevalonate pathway!!!C10-C20 isoprenoid biosynthesis, bacteria!!!C10-C20 isoprenoid biosynthesis, archaea!!!C10-C20 isoprenoid biosynthesis, plants!!!C10-C20 isoprenoid biosynthesis, non-plant eukaryotes	M00095!!!M00849!!!M00096!!!M00364!!!M00365!!!M00366!!!M00367	Pathway modules; Biosynthesis of terpenoids and polyketides; Terpenoid backbone biosynthesis!!!Pathway modules; Biosynthesis of terpenoids and polyketides; Terpenoid backbone biosynthesis!!!Pathway modules; Biosynthesis of terpenoids and polyketides; Terpenoid backbone biosynthesis!!!Pathway modules; Biosynthesis of terpenoids and polyketides; Terpenoid backbone biosynthesis!!!Pathway modules; Bi…	M00095!!!M00849!!!M00096!!!M00364!!!M00365!!!M00366!!!M00367	FMN-dependent dehydrogenase, includes L-lactate dehydrogenase and type II isopentenyl diphosphate isomerase (LldD) (PDB:6AI7)	COG1304	Energy production and conversion!!!Lipid transport and metabolism!!!General function prediction only	C!!!I!!!R			ATGGCAGGCCCTCTTAGGCGAGACAGTGACTCTGTCGATATTATGAAAAGGAAGCAAGAAGGTATCGACATTCCTCTTCGAAGTGACGTCCAGGCTAAAGCAACGTCAACATTCCTTGAATATGTGAAACTGGTACATAATGCCGTCCCTGAACTCAATTTCGAAGATATTGATACATCCACCAGATTTCTAGGACGTGATTTTTCTGCTCCTCTCATTATCGATTCTATGACAGGAGGTACATCTAAAGCCCTATCAATAAATGGACGGCTTGCTGAATTGGCTGAAACTTATTCATTAGCAATGGGTGTGGGATCTCAACGAGCCGGATTGGTGAGCGAAAAATTAGCAGATAGTTATACCATTGCTCGAAAAAACGCGCCAAATGCTTTTCTCATA…
109	Ar_GB_EKS_MAG_00080_000000000004	28901	29867	f			Isoprenoid biosynthesis	COG0142					Geranylgeranyl pyrophosphate synthase (IspA) (PDB:2AZJ)	COG0142	Coenzyme transport and metabolism	H			ATGGACATAAACAGGTATATACTCTCTAGATTAACTGGTAATCCTTCTGACCTCTATGCAGCTTCATCGCATTATATAAATAGTGGTGGCAAAAGACTAAGGCCCTTTATGGTGGTTAAATCCTGTGAAATGTTTGGAGGTACAAAGATAACGGCTCTGCCTGCGGCGGCTTCTGTGGAAATGATTCATAATTTTTCGCTCGTTCATGACGATATAATGGATAATGACGACGTCAGACATAGTGTCCCTACTGTTCACAAGTCGTACGGTTTACCACTAGCAATTCTGGCCGGCGATATCCTCTTTTCAAAAGCCTATCAATTGATTGTTATGAATTGTAGCAAGCTCGGTGTTTCGAATGATCGAATTTGTGAAATGATATCCAGGCTGTCAAATGCC…
110	Ar_GB_EKS_MAG_00080_000000000004	29874	31608	f			Heme biosynthesis	COG0008					Glutamyl- or glutaminyl-tRNA synthetase (GlnS) (PDB:1EUQ)	COG0008	Translation, ribosomal structure and biogenesis	J			TTGTCTTCGGACCTTTCGATTGAGGAAATGGTAAAAAGGATAGCATTAAAGAATGCCGTAGAATATGGGGGGAAGGCGAAGTATAATGTTGTAATCTCAAAGGTTATTGGTTTGAGGCCTGATCTCCGCCAGAGGATAGGGGATGTAATACCCCTTATCAAGAAAACCGTTGAGGAGGTAAACACACTTAACGTTACCGATCAGAGGAAAATGGCCGCTGAGCTTATATCAGTTCGTCAGGAAGAGCAGCTCACTAAACAGAAAGAAGTGCTCAGGCTTCCCCCTCTTAGGGGAGCCATTATTGGAGAGGTTGTGACGAGGTTTCCTCCTGAACCGAATGGCTATCCTCATATAGGACATGCTAAAGCTGCGATAATTGATCAAGAATATGCAAGAATG…
111	Ar_GB_EKS_MAG_00080_000000000004	31626	32496	f									2-keto-4-pentenoate hydratase/2-oxohepta-3-ene-1,7-dioic acid hydratase (catechol pathway) (YcgM) (PDB:1GTT)	COG0179	Secondary metabolites biosynthesis, transport and catabolism	Q			ATGAAGATCGCTAGAGTAAAAGATGGCAGAAATACCGAGACTTATGCACTAATTTCCAGTGATGAAAAAAAATTGGTGACTAGAAATGAGATCCAGGAGCAAACAGGAATTCCTATTCCAGTTTCGATTAAAGAGTTTATGTTCAATGGTTGGTTAGACGAGGTCAGGGAAAACCTGGGTAAGCTTAGATATCAACACGACGTCGGGGATAGTGATTTGCTTGTTCCGATTCCGAATCCACCGAAGATATTATGTTTGGCCTTTAACTATTATGACCATGCAAGAGACGCCGGCCTTACCCCTTCTGACGAGCCTGTCATATTCATGAAACCCCGCACCACGCTGAATTCACCATATAAAGACATAATATGTCCGCCATTTATAACCAGACTAGATTAT…
112	Ar_GB_EKS_MAG_00080_000000000004	32873	33143	f			Purine biosynthesis	COG0518					GMP synthase, glutamine amidotransferase domain (GuaA1) (PDB:4WIM)	COG0518	Nucleotide transport and metabolism	F			ATGGATCATCATGTTAAAGATTATGGTCAGGTGACTGTGACAGCTAACAATGCGCTTGTTCAGGACAAACATAGGATTAGAGTCTTCAAAAGTCATAGGTTCTGTGTTTCTAAGTTACCCCCGTGCTTGAATTCCGTCGGTGAATCTGACACGTGCGTAAATGAGATCCTAGTACACCGAGGCAAGCCGATATTTGGAACTCAATTTCATCCAGAAGTTAGTGGAAATGATGGCTACAGAATTATCGCTAAATTCATGGCAATAAAGTGA
113	Ar_GB_EKS_MAG_00080_000000000004	33185	34142	f									Type IV pilus assembly protein PilF/PilW (PilF) (PDB:2VQ2) (PUBMED:16403447)	COG3063	Cell motility!!!Extracellular structures	N!!!W			GTGTATCCGAGTTCAGAAGAGCATAGCATAACGCTACCTATTGTAGATCCCAGCGTAGATACACCATATTTACCATTGGTGTTTAATGTTCTGGCCCTATATTGGGGTGAAGATCTTACTTCTTTCATCTCAAAAGATACGAAATCACGATACAACAATGTGAGAGGATCGATACTAATCGAGGGTATCGAGCTTGCAGAAAAACATGGATTTCGATCGTTGATGTACAAGAGCAGTATGAAGGATCTCAGGAAGAGAATTGATCAAGGGATTCCAATAATTACCATTCTCCCTGGGATCCGCGACTTAGTTCAACACGCTACAATAGTATGTGGATACAACCAACAAGAGAGGAGAATTTTGACGTATGTGCCGGTGGACAAGACACAAGGTGCTGTT…
114	Ar_GB_EKS_MAG_00080_000000000004	34347	35523	r									UDP:flavonoid glycosyltransferase YjiC, YdhE family (YjiC) (PDB:2ACV) (PUBMED:23974133)	COG1819	Carbohydrate transport and metabolism	G			TTGTCGAAGATATACATCTCCCCTTATGGCGTAGGATTGGGCCACGCAAGCAGAATGTTAATGGTAGCAGAGCAGATCAGAGCATTAGGATACGAGGTGTCTTTCTCTTCCTTTGGAGAAGCGGCTGATTTTTTAGGGCACCGCGGGTTTTTCTGCGAAAGGGTCCCTCCACTTGATCTTTCTTGGACTTCAGAGGGCGCTTTCTCCCTAAAGAAGAGTATAGCCTCGCTGCCATATCATTTCGTAAATTTTTCTAGGCAATTGAACGCAGAAATTAGAAATATCACGGCGTACCGACCAGATCTTGTCATGGCAGACACCCGACTCTCTCCAGTGATAACTTCCAGATTCTTCGATACACCTTCATTAGTCGTGCTCAATCAAATAAAGCTGTTATTA…
115	Ar_GB_EKS_MAG_00080_000000000004	35616	36231	r	uncharacterized protein	K09141							Predicted RNA modification protein, AMMECR1 domain (AMMECR1) (PDB:1VAJ) (PUBMED:24646681)	COG2078	General function prediction only	R			ATGATAGCACTCACGCATGATGAAGGTATACAGCTAGTTAGGATCGCCCGAGACATTGTTGAAGGGCTTTTTCAGGTACAGCAGCCCTTCTCAGAGAATTTTCGGCGAAGTTCACTGGATGCAGGTGTCTTTGTAACAATACATGACTGCTCCACTAGCGGAAACAGCCTGAGGGGTTGCATTGGATTCCCTATTCCAAATGGGGAGTTTTATTCATTATTGGCAGAAGCTGCTATCGCAGCAGCCACCCAAGATCCGAGATTCAAACCTATATCAGAGGACGATCTTGATAAGATAATCTTTGAAGTAAGCATTCTGAGTCGGCCTGAACATTTAACAGTTGAAAAGCCAGTTGAATACCTGGACAAGGTGAGGATTGGAGTCGACGGCTTAATGTTC…
116	Ar_GB_EKS_MAG_00080_000000000004	36291	37314	r									Uncharacterized coiled-coil protein, contains DUF342 domain	COG1340	Function unknown	S			ATGCGAGACCAACATACTAATAAGGGTAGCGGCGCGACAAAAACTGCAGCTTCTACTACTGCACAGACAAGGAATAGGGAAGATGTCTCGTCTTCAAGACAACCTTCAACAGATTCAAACTTAAAGACTCTATTGGATTTTAAGAAAAACCTTCTTGAAGAGAAGAGGACCGGTGAGCAGACGATAGAAAATCTCAACAAGAAGATAGAGGATACAAAGAGACACATAGATGATGAGCGCATCAGTCTGGACGAATTGAGGGCTAAATTAAAGGAAGTAAATGAACAGAAAGATGCTGAGTTTAGCAAGTATACAGAGCTAAAGAATGCACTGATCGAAGCACGGACTCAGATGAAATCTCTTGACGAAAAAGTGCCAGCGTCTCGTTCATCAAGAAAG…
117	Ar_GB_EKS_MAG_00080_000000000004	37452	37848	f															ATGGAGGATTTTGAGAAGGACTACCCCGACTTTGACTGGAAAAACCTTCCCGCATATAAGCATCCTCTTGGAAAGGATTGCCCGTGTCCTAAGCATGAGTATATTCGAGAACAAATTAATGTGGCAAAAAATCTCAATAACTCATCAAGGATTCCAAGCCATCAACCTAGGCAGAAGGCACAGGTTACATTAAAGTTCTGCCCCGATCACTACGATGTCTACTTTAAAGAAGTAATTCCATCAATGCCAATGAAATACAAAATAATGACCAAGATTGCTTTAAAGATTGGAGCCGTAGTTATCCAGAGGATCCCCTACATGATGTCTGATCAGTGCTTTTATTGTCGATTCGGGTCAGGTGGCTTTGATAAAAAGACTGAGCTACCTCCGATTTGA
118	Ar_GB_EKS_MAG_00080_000000000004	37912	38485	r			tRNA modification	COG3642					tRNA A-37 threonylcarbamoyl transferase component Bud32 (Bud32) (PDB:2VWB)	COG3642	Translation, ribosomal structure and biogenesis	J			GTGCTGACGTCGGTGTTCATGTTGCATCCTAGCTCTCCCCATCCTCTTGGTTCAACCTTACTTCTTAATGAGGGATATGCAACGAGGCACAGACTTAGGAAATTGGGTATACTTACCCCTGAGCTAGTATATATTAGCAATAAAACACTCATAGAGGAATATATTCAGGGAGGTAACTTGTATTCTCTTCTCCAAAAAAAGGGCGATATCTCATTCGCCGGTCAAGCAGGAATTATTACTGCACGTCTTCACAAAGCAGGACTTGTTTTTCTAGATAACAAATCTGAAAATTACCTGGTGGACCTACACAACCAGTTAATTAGAACAGATTTGGGTTTCATCAAGAGAGAGAATTCAACTTTTTCAAGAAGTATAGACATAGGAAGCTTTTTAGCCAGC…
119	Ar_GB_EKS_MAG_00080_000000000004	38689	39361	f			Biotin biosynthesis	COG2226					Ubiquinone/menaquinone biosynthesis C-methylase UbiE/MenG (UbiE) (PDB:4OBW)	COG2226	Coenzyme transport and metabolism	H			GTGCATTCGGGATTACATACTGCCAGGGGTTTTTTTACAGCACGGAACGCTGAGACATATGACCATGTCGTCAAGTTGGCTACTTTGGGGCAGGATAAACACTGGAAGAAAATGGTCTTGAAAAAGATTCATGGCGATATCATACTGGACCTGGCTTCTGGAACGGGGATCTTAAGCGAGATGATCAGGGGCAAGACAAATGCTTTAGAGGTTTTGGCATTGGATCTTTCTCTAGATTATGTCAAGATTTCGAAGCGCAAAAGGAGTATTGAATCAGTTTTCAACGCTAACGCTGAGATGTTACCTTTTAGAAACAAGAGCTGTGACTGTATAGTTTCCTCATATTTGGCAAAATATGTAGACGTCGATAAATTAGTAACAGAGATCAATAGAGTATTA…
120	Ar_GB_EKS_MAG_00080_000000000004	39357	40062	f															ATGAGCGATGATATAAATCGGTTAAATGAATGGTTCGTGCCAAAGTTTGGGCCCATTAAATTCAGGATTGCGGTAGGAATTCTATTCTTACCATACACCGCGATGTGCATCTCATTCACAATACTTGGCGCATTGCTCGCACCTTATATACACTGGGATAGGTTGATCGCAATGGTAATCATCTATTTTTTTGCATTGGGAATTGGTGCACATTTTGCAGACAATTTGGGTTCTCGCAAAAGGCCTTGGGGGAAGATTTTCGGCACTAATACTTCATGGCGAATTTTGATCTTTTCTCTTGCAGTTGCGTACGGAATTGGCATCTATTACATAATATTTTTTGTGCCCTTGCTTTCCGTCATAGCGATTCTAGAAGGTTTCTTACTTTTTGCATATAAT…
121	Ar_GB_EKS_MAG_00080_000000000004	40093	40624	f			Ubiquinone biosynthesis	COG3161					4-hydroxybenzoate synthetase (chorismate-pyruvate lyase) (UbiC) (PDB:1FW9)	COG3161	Coenzyme transport and metabolism	H			ATGACTCATATTGAAATCGAATTGAAGGGACACAGACTTGATTTTCATCCAAATAAGTGGCGGTCTTTGCATCAGGTATTGATCCGCCTCGAAATCGAATCACAAAAAAGCATTCCCCCTCTACTTCTTGTCGTTCTTGTCCAGAACGGCATGCTAGAGAGTCTACTTCAATTAATAGTAAAGAATGACATTGAGGTCGACATACGACTTCAGAAAAAACGTGGATCCCTGCTATATCGAAAGGTGCAAATCCGAAGTAGACTTGATGGGGAATTGATAGTGTATGCTAGGTCAAAGATAATGACCAAGAATCTTCCAGAGGCATTACTTGACAGAATAATTGAAGGAAAAGAGGGAGTTGGAAGCATAATTGAAGACCTTGGGATCGAAACGTATCGA…
122	Ar_GB_EKS_MAG_00080_000000000004	41195	41957	r															TTGTTTGATCTTGGCGACCCATACTATAACGAAAAGAGAATAGCTCTGACAGCAAATGCTGAGGCCATGGTCGAAGAGCTGCTCGTTTCAGACTACGGTGAACATAATATGATGGTTTATTCAAATCGTAGAGCATTTAGGCAGCTTTACTCAAGATACTGTAGAGATGTACTTGTCGAAAGGACTTCTAATAGTTCTGCGAATGAAATGATTTTGATCATATCCTACTACGATACCATTAGCAGCATAGGGTATGTGCTAAGGCGAACCGGCATCGACCTTGACAAGTGTCAAGCAGATAAATCCATTACATTAATGGATTCTGTTACAGCATATTCTTGCCCTGTTCATCATCAGACTTGTTTGGATAACAATAATGATAAAAAAACTAATAACAAT…
123	Ar_GB_EKS_MAG_00080_000000000004	42335	42746	f	bis(5'-nucleosidyl)-tetraphosphatase [EC:3.6.1.17]	K01518							8-oxo-dGTP pyrophosphatase MutT and related house-cleaning NTP pyrophosphohydrolases, NUDIX family (MutT) (PDB:4V14)	COG0494	Defense mechanisms	V			GTGGGTGGGGTAATAAAATACCAGTCAATCGATAAAGAAAGAGCGAAGAATTCTGAATTCTTACTATTGCGAAATAGAAGAGGGTTCTGGGGATTTCCACAAGGCCATAAAGAAAGAGGAGAAACCGAACTGCAGACACTCGTACGGGAAGTAACAGAAGAAACCGGTATAAGGTATATAGATATCCAATCGTATATCGGAAAAATTAATTACTCCTTCTTTAGGGGTGATGGAATGAAATCTGAAAAGGAGGTTATCTTTTATTTTGCAACTACCGAGACAAGAAATATTAGAATCTCTGAAGAGCATGAAGGCTATAAATGGGTATCATATCTTGATGCTTTGTTGATGCTAGGCCACAGGCAGCTAAAATCGATCTTGTCGAGAGGACATAGGAAA…
124	Ar_GB_EKS_MAG_00080_000000000004	42844	44419	f									Radical SAM superfamily enzyme YgiQ, UPF0313 family (YgiQ) (PDB:6FD2)	COG1032	General function prediction only	R			ATGACTAACGGTAAGCGCGTGGTGCTCACAGCAGATAGAAGTCTTATGACAAACTATAGAGGGAATTTTCTCTATGGTTTTATTGCATGTGGCCCTTATGAACTCGTTCCTGAATTTGTCTTCGATAAGCTCTTTTGTCCGAGCGTAGAGACCGACAAGCAAACGGGGCAAGTCAAGGTAGCTCAATGCGGTTTAAGACGAGTTGAAGCCGCATTACTTAAGGAGTATGACCCAGAGGACGTCTTCATAGCTCATCCGGAAATGCTCGATAAGTGTGTGGGTCCTGAAACCAAAGTGGTTGGAATAAATGTCATGGATCCTCTAGGGATGGCCCCCGTAACTACGACGATGTCGCCAGAGAAGCTCTCTTATGTTGCCATGAAATTCAAAAAAATGTGC…
125	Ar_GB_EKS_MAG_00080_000000000004	44532	44871	r															ATGAAATTTGAATTTGAAGAATTTACTTCAGTTGAAGAAGTTTTTATGTACTTGGTCTCTGTAGCGCCTTATATGAAGCAAATTTTGCCAGTAAGCTCATACAGAGGATATGTTTTCTCCATAGTGCCTCTAAGTCCTGTATCGGGAGACGTGCTAATGATGGTATACACAAAAGGAAATCTAAATCCTGGAATGCTAGAATTTGATGTTTCAACAAAGAAATACAAAACAGTAAATTCGGTCGAACGAGCCGATAAGAATTACTTCATTATCTTAACTCCTATTAGGGCTACCATAGCAGACGATGCTATAGTGGAGCTCGAATCAAAGAGAGCTTGA
126	Ar_GB_EKS_MAG_00080_000000000004	44924	45767	r									Flavodoxin/ferredoxin--NADP reductase (Fpr) (PDB:3OZU)	COG1018	Energy production and conversion	C			GTGGTAGTTGATAATAAGGGTAGAATTACGTATCTGAGAGTCTTGAAAGAAGATCTTCTGATCTTAAGAATAACTCCAAATGATGGTCAAGTACCCGACTTTAAGGCAGGACAATTCGTTACGATAGGGCAACACATACCCAGGGAGGGAAAAGTCATTCGTCGAGCATATTCGATAGCATCTCCCCCCGAGCAGAAGTCATATTTTGAGCTCCTCATTCGCTGGGTAAGAAAACCAGTACCAGGAAGGCTTACTACTGAACTATTCAATATGAAGGAAGGTGATGAGATAAGTTGGGTAAAGCCCACCGGTATATTTACAATCAATCAGTCAAAAGCAGATGGAACGCCTGACGAGCGAAGAATGGTGCTGATCGGGGGAGGGACAGGATTGGCTCCA…
127	Ar_GB_EKS_MAG_00080_000000000004	46003	46294	f															ATGTCTAAATTTTCGAAGAAAACCGAATCAAAATTATCCGCCGAGGTTGAAGAGCTTACAAATTTGATCAACGATTTAAGCTCTGAACAAAAGCAATCTATCGAACTATTTAAGTCTGCGATGAGCAAATTTGCAACCGAGAGATCGCTGGACTCCTGTCTTGAGGCGCTGAATATCTGTATTCAGCTGACTAACACGCGGAGAACCCTCTTGGAATCATATCAGCGCTATTCCAGTTTATTGGAAAACGAAATAACACGAATTAATAAGGAAATGAAGAAAAGGGCGTGA
128	Ar_GB_EKS_MAG_00080_000000000004	46366	47842	r	glycyl-tRNA synthetase [EC:6.1.1.14]	K01880	Aminoacyl-tRNA synthetases	COG0423					Glycyl-tRNA synthetase, class II (GRS1) (PDB:2PME)	COG0423	Translation, ribosomal structure and biogenesis	J			ATGACTAGTTATGACCAGGTAATGAAACTTGCCTTAGAACGTGGGTTCTACTTCCCTAGTTGTGAAATTTATTCTGATGCTCCTGCGGGCTTTTGGGAATACGGGCCTGCGGGAGTGAATATGAAGAACAAGTTCATAGCGTTATGGCGAAGAGAGTTAGTGAGACGGGATGGCATGATCGAGATCGATGGATCCCAGATAATGAGCAGAAGCGTTTTTGAAGCATCCGGGCATATCCGCAATTTCAGCGACCCGATAATAGAATGTAAGAAATGTAATTCCATATTCAGGGCAGATAGGTATCTTTCTGAAAAAATGGGGAAAACCATAGCCGAAGGCACACCGGAGACTACTATGGCATCGCTAATTGTTGAGAACAATATTCGGTGTCAGAATTGT…
129	Ar_GB_EKS_MAG_00080_000000000004	48334	49426	f	DNA primase large subunit	K18882							Eukaryotic-type DNA primase, large subunit (PRI2)	COG2219	Replication, recombination and repair	L			GTGTTATTTTATAAGGACAAGCTGAATAGTAGATCACAGATGATTATTCGACTCGGGACTGAAGACCTGGCAAAGTATCCTTTTTTGGATGAAGCAGCCGAGTATATGCATCAGACACACTTTAACCTGGACGATCTCAACTTGCCTGAATTAAGGCATATTGTACATCGAGCATCGAGCAGAGTGAGAAATGAAATAGAGCGTGGTAAGCCAGATTTCACATTGGAAAGACACGAGGTGGAGATCTTGACATTCCTCGTAGGAATTTTAATCGTTAAGGCAATAAATTCAGACAATCTAACAAAGAAGCATTGCTTGTGCGAATCATTACGAGCCGAGAGATTCTTGGTACATGATTTAAGGACACAGGGCAACCTTCCAAATAAGAAGCTCCTGCTT…
130	Ar_GB_EKS_MAG_00080_000000000004	49437	50598	f	DNA primase small subunit [EC:2.7.7.102]	K02683							Eukaryotic-type DNA primase, catalytic (small) subunit (PRI1) (PDB:1G71)	COG1467	Replication, recombination and repair	L			ATGGTTATACTTAGGACAGAGAATGATCTGCACTTGATGAAAGCTGCGTTTAGAGAATTTTATTTCAATCATGGAAACGAAATAGAAGTGCCAAACAGAATACAAAATCGTGAATTTGGAGTTATGGGATTCAATGGCGCAATGAAGAGGCATCTTGAATTTTCCAGCTTGGGAGGTTTGATTGCATCTCTATTATTAGACACTCCCTCTGACGTATTCTCTTCAAATGCCAGTTATGAATTTCCGAAACTTCCGATGAGCGAAAAAGGATGGCTAGGTGCGGATTTAATCTTTGATATAGATGTCAACGATTTAAATTTGAAATGTAAGATATCTCATTCTTACTCAATATGCTCTACTTGCACTTGCTGCTATCAAACCAGTTCGAAAATCTGTCCG…
131	Ar_GB_EKS_MAG_00080_000000000004	50724	51138	f															ATGAAGAACAACAATGGCGTTAGAAAAGATGTAATCCAAAATGAAGAGGACTTGATCCCATCCGAAAAATGGCTGGTAGCGTTTAGAAATAGGAACATTGACCCATATTGTCAGAAGATTTCAATTAGGGAATTTCTCTCACCTGGCTTTTATGAGGCCTTTGACAGAGTTGTAAGCTTTGCGGAGAAAACGAATGTGGAGATACTATGGTTCAAGGAGAAAAGGAAGTGTCATGGATCACTCTTGAACTCTATCCAAATCTCGCTTGAATGGTTTTGCACTTATTGCAATCTCGAATCCAACATTCAAGATTCGATTCCATGTAATGAGTTATCTTGCACTGCCAATTTGTGTTCAAGGACTTGTTATGAGGAGCACATGCAACTGAAACACAGAGGC…
132	Ar_GB_EKS_MAG_00080_000000000004	51134	51719	r			tRNA modification	COG0220					tRNA G46 N7-methylase TrmB (TrmB) (PDB:1YZH) (PUBMED:19373903;16600901)	COG0220	Translation, ribosomal structure and biogenesis	J			ATGAGTCTTAAGCACCCTCGTCGTGTCGTCGAGCTAGGAATGGGTGACGGAAGACTTCTATGTCAACTTTCGAGGGATGAGCAAAACCTAGATACGCAATTCATAGGCATAGAGATTGATACGACCCTTTACAAGGAGGCAATGAATCGAATCCGTGCTGAAAATGTTGCATTAATCAACGATCATTTCGAAAATACGATAAATGGTTTCAGAAGCGAGACATTGGATCAAGTCATTATGATACTTCCCGATCCGATGTATATCGATTACCATTACTATGAACACTGGGTTAAGGTATATTCAACCATTTTCCTAAAGTTGAAGAATTTAGGTATTCTTGAAATCGTTACCGAGATTATTGATGACTTACTCGAACCAGTATCAGACATCAATTATCGT…
133	Ar_GB_EKS_MAG_00080_000000000004	51749	52352	r									Metal-sulfur cluster biosynthetic enzyme (PaaD) (PDB:1UWD)	COG2151	Posttranslational modification, protein turnover, chaperones	O			ATGTCAGCACAGCAGATTACGGATGAGCAGGTATTTGATGCTTTACGGAAGTGTATGGATCCCGAGATACCAGTCAACGTAGTCGATCTTGGGCTTATATATAACGTAAAGATCGATCCAACAAATGACGTTGGCATAGAAATGACTATGACGACGAGGGGATGTCCTCTTCATGATACTCTTGTAGGCGACGTTAAACGTTCCGTGGGCAAAATTACAGGGATACGAAATATTGATGTTAAAATAGTTTGGGAACCTCCGTGGACAAGTGACAAGATCAATCCGGCGGTCAGAGAAAGACTAGGAATTGGAAAACCCACGCTACGATTCCAAGTAGATTATGAAAAGTACAAGCCGATGAAGACGGGTAAAATAAGTCACCAAGAGGATGGTTCTATA…
134	Ar_GB_EKS_MAG_00080_000000000004	52404	53481	r	methylthioribose-1-phosphate isomerase [EC:5.3.1.23]	K08963			Methionine salvage pathway	M00034	Pathway modules; Amino acid metabolism; Cysteine and methionine metabolism	M00034	5-methylthioribose/5-deoxyribulose 1-phosphate isomerase (methionine salvage pathway), a paralog of eIF-2B alpha subunit (MtnA) (PDB:1T5O) (PUBMED:31950558)	COG0182	Amino acid transport and metabolism	E			ATGGACCCAGTTTGCACCACCAATTTATTAACCGTCCAATGGAAGAACAATGCAGTCTATATTATTGATCAAACCAAGCTCCCTAACAAATTAGTCTACATAAAATACACAGATTATCGTGACGTAGCTGAAGCAATTAGGTCACTAGTTGTGCGAGGAGCTCCTGCAATCGGAATTACTGCCGCTTTAGCGTTATTACTAGTGGCAACAAATAGCAAGGCCAGAACAGAGAAAGACTTGATCTTGGAGATGGAGAAAGCCGCTGAGTTATTAGTATCTACGCGGCCTACGGCCATAAACATCAGTTGGGCAGTGAGACGGATTCTTCAATTCTCTTCCAAAGGTAAAGATGTAAAAAAGGTAAAAAAAATAGTCGAAGAGGAAGCCTTGAAAATGCTC…
135	Ar_GB_EKS_MAG_00080_000000000004	53487	55074	r									UDP-N-acetyl-D-mannosaminuronate dehydrogenase (WecC) (PDB:3OJL)	COG0677	Cell wall/membrane/envelope biogenesis	M			ATGTATAAGGGATCTAGCTGTTCCGTTGCATCTCCCATAAGAGCTTTGGTCTTGCAGGCGGATCCTCCTTCGAACTATACGGTTGGTCAGAATGATATATATTATTTACATCAACGTGATAAGGGATGTCGGATTATGGGCGGTATAAGATCTGAAAACGCGTCTGACTCTAATACTCGATTAGTGCGTCCAGTCAGATATCCACAGGATCTAGTTTCAAAAATAATGAATGGGGAATTGAGAGTCGCTATTTATGGCCTAGGACATGTAGGTGCGCCCTTGGCGGCCACTTGGTTGAGAGCCGGTGCTCATGTAATTGGAGTTGATAAATCTGAAAAGGTGAGAGTAAACGGTAGGAAAGGAAAGACCGATATTCCAGAGCCTTATGTGAACGACACG…
136	Ar_GB_EKS_MAG_00080_000000000004	55365	55938	r															TTGGAGCGTTACCGTAACTTGCAGATCGAAGCAGTTAGCCTTATTTTGCATAATCACTTCTGTGTACAGGGTAATGGTTTTTATAAAGTGTATTGTAGAAAAATGTCGATAGTGCACGAACCCGTTAAAAGCCCTCCAGGTAATAGAGACGAAACCACATTGTTATATGGTGCTCTCGACTATTTCCAGGTTCACTTTATAATTATGGGGAGTGTCAGCAATGCGTCTGATTTGATCGCAAAATGTCGAGCAAACACAAAGGGCCTCTTTTCTAATAAGCGAATAGTAAAAATTGATTGGGAAGGAGGTAAGATTGCAGACATCCTTAGAGATGACCCTAAATTAGATAGCTTACTTAGAAAAGTGTTGATCAAAGAAGGTGAGATATACATAGATCCA…
137	Ar_GB_EKS_MAG_00080_000000000004	55953	56325	r															ATGTCTGGATCAGATCATGACGCAATCGTAGACAATTTTGCTACAACCATAGAAGAGCTCTTAAAAATGGGAACTATTAGATTTGATGAGTCAACTGGAGATGGGCGTGAAAAGGTCATTTTGACCACGCAGTATGCGTATGTACTTTCCAAACTGATGGTAGATATGGATGTGATGAAAGACGACCAAGAGGCAGTTCTTAGAGCTATCTATCTTTCATTCTTGATCTATCTTAACGAGTATCTGAAACTTCCTAAGAGATTAACGATGGCATTAGGGAATGATGTTGAAAAATTTCAGGACGATTCAGAACTGTCGAGATCTATCAAGAACTATGTCTTGGTTTTGTATGATATCTTTCAAAAGTTGTAA
138	Ar_GB_EKS_MAG_00080_000000000004	56347	56746	r															TTGATTTATCTCTTGATAGATTATGACTCACTGGAAGAAACCTTGCTCCTTTTAAACAGGAAACTTGTAGTAACTTCAAATGAACTAGACTTAAGCAGACAGGAATCTGCGACGGTTTTTGTCCTAATGGTGGATGAATCCTTCGGATCTGCAGGAGGACGTGCCGGCGGTTCAGGGAGCAGGAAGATTAGCAGGATATTTGGCTACACGATTAAACAGTCAATAGCTAAACAATTCGTTGACGTTACAGATGCAGAAATAATCGATCTCTTTGAGGTTCCTTACAGTGCTGTAGCTTTAGACATAAAGCTCTCCAAAGGAGAAGAATTAGTAGTTCAAGGCATTGTAGATCCTATTTTGATTGAATCATATATGCGAATTGTTAATACGATTGGATAG
139	Ar_GB_EKS_MAG_00080_000000000004	56862	57207	r									Nitrogen regulatory protein PII (GlnK) (PDB:2GW8) (PUBMED:24610711)	COG0347	Signal transduction mechanisms!!!Amino acid transport and metabolism	T!!!E			TTGAAGCGTATCGATCTAATTATTCCTCATGAGCGCCTGCGCGAACTAAATGATCTGATGCACGAACATGAAGTGGGTGGAATGACTTTTTATGATATTAAGGGCCGTGGTCGAACAAGACAAGAACCTATCGCTGTAGGAAGAGGCGTGACACGGTACGTTCCTGAATTCGGATCACGAATTAAAATTGAGGTTGTCGTAGGAGATGAAAAGGTGAAACCCCTAATAGCAGATGTTTTAGCCAAAATAGGCACCGGTTCTGTATCAGATGGAAAGATATTTGTTTATGATGTTTGGGAAGCGTACGACATTGGTTCGAAGGAGTCAGGTAATACTGCTCTATAA
140	Ar_GB_EKS_MAG_00080_000000000004	57294	57639	r									Nitrogen regulatory protein PII (GlnK) (PDB:2GW8) (PUBMED:24610711)	COG0347	Signal transduction mechanisms!!!Amino acid transport and metabolism	T!!!E			ATGCTCCAAGCTATCATTAGATCTGAGAAGATGCCTCTTGTCAAAGAGCACTTGAGGAATATCGGAATCGGGGGAATGACGGTTTCTTCCGTCTCCGGCTGGAGCAGACAGAGAGAGCTTCATCTGCAGTGGCGTGGACAACCAGTCTCCTATGACCTAGTGCCTAGGATGAAGTTTGAAATTGCAGTTCCCGACGATCGAGTAGAACTAGTAATTAGGAGCATCGTCAAACACGCTCGAACTGGAGAGAGTGGAGAGCAAGGAGATGGCATAATATTTGTTTCTACTATAGAAGATGCGATTAATATTGCCACCCTTGAAAAGGGGGACAAAAGCCTAGCCTGA
141	Ar_GB_EKS_MAG_00080_000000000004	57708	58944	r	ammonium transporter, Amt family	K03320							Ammonia channel protein AmtB (AmtB) (PDB:1U77)	COG0004	Inorganic ion transport and metabolism	P			ATGAAAGTGCCGATAGATACTGGAGATACTTCCTGGATGATGGTTGCCACTGGGCTTGTACTTCTCATGACGCCTGCACTCGGCTTCTTTGAAGCAGGACTCATCAGAGGAAAAAATTCTTTGTCTGTCGTGATGCAGACCTTCTCTGGGTTAGCAATTCTCTCTGTACTTTGGTTCTTGGTAGGCTTTACTCTTGTATTCTCTCCATCTATGAGTGGGATTATAGGCGGATTGCAGTGGGCTTTTTTCAACGATGTACCATTTGACAGTTCTCTCAAATATGCACCGTCGATTCCTGGGGTAACATTTGCAACATTTGAGATGATGTTTGCAGTTATAACGCCTCTTTTGATTACAGGAGCGTTCGCTGAACGAGTAAAATTCAGTGGTTTCGTAATC…
142	Ar_GB_EKS_MAG_00080_000000000004	59610	60162	f									Peroxiredoxin (Bcp) (PDB:5IPH)	COG1225	Posttranslational modification, protein turnover, chaperones	O			ATGGTTAGGACGGAGTCTTCCTATTCCCTCAAGACTGGCCAAGTTGCTCCAGGATTTAAACTGAAAGCGATTGACGGAAATATATCCTCACTTGAAACTTTTGCAGAGAGCAAAGTATTGCTTATCGTCTTCATATGTAACCATTGTCCCTATGTCAAGGCGAGAATAGGGGACCTTGTCAAACTTCAAGCTAGCTTTACAAAAGAAGATTTGAAGGTGATAGGCATTAATAGCAACGATCCCAATTATGAGAACGAAGGATATGAAAATATGATCGAGTTCGCAAGAGAATACAAACTCAATTTCCCGTACCTGATTGACGAATCGCAGACTGTTGCAAAATTATATGGAGCAGTCTGCACCCCAGATCCCTTTCTGTTTGACGATCAACGAAGACTT…
143	Ar_GB_EKS_MAG_00080_000000000004	60232	62110	r	electron transfer flavoprotein-quinone oxidoreductase [EC:1.5.5.-]	K00313							Dehydrogenase (flavoprotein) (FixC) (PDB:4OPU)!!!Ferredoxin-like protein FixX (FixX)	COG0644!!!COG2440	Energy production and conversion!!!Energy production and conversion	C!!!C			ATGGAAAGATATGACGTTGCGATCGTCGGAGGAGGAACTAGTGGACTCACTGCGTTAAGACAGCTAGCCAATCTTGGCAAACAAGCTGTCTTATTGGAAGCGGGCAACATCGTAGGAACTAAGAATGTCTCAGGAGGAATACTCTACTCAAAAAAACCAAGGAATGGAAAGGTGTACAATATTGAGGATGTGTTTGGACAGGAATTCATCGACCAGGCCCCATATGAAAGACTTATCACCAAATATCTATTGCACGCTACTTCTAATGACAAGATATACTCGATTGATTTAACACCGGTCCATGAATACCAGCTTAACTACGCGTACTCTGTGTTGTTAAATAGGATCATTCCATGGCTCGCTAAAGAAGCAGGTGATACGTCTGAAAAGATGGGGGGA…
144	Ar_GB_EKS_MAG_00080_000000000004	62114	63350	r	electron transfer flavoprotein alpha subunit	K03522							Electron transfer flavoprotein, alpha subunit FixB (FixB) (PDB:1EFP)	COG2025	Energy production and conversion	C			ATGAAAACCGAAGTGCAGGATTCAGAAAAAAATGTGAGAGATTTAGATATGAGAGAACCGTACCAGCATCTTTTCGTGGTGATAGAGCATGAAGACGGAACACCGGTGCCAGTGAGCCTTGAAATGCTCGGGGAGGCAAGACGCTTGATGGATGATTTCAACAAGAAATACCTGAGTGGTGAAAAGGTTGTTGCAGTAGTTCTTGGAGATAAAGTTAGACATCTCTGCCAAGAACTGATAAAATTTGGTGCAGACATCGTAGTCTATGCAGAAAGTCCTGAATTGAAATACTATATAAATCTATTGTACACAAGGATTATCTGCCAAATTGTCAGAGATGGAAATGTAGCCAAGTCAATATCCCCGGAAAATTCAGAAATTTACAAGAAACCTAGATAC…
145	Ar_GB_EKS_MAG_00080_000000000004	63346	64237	r	electron transfer flavoprotein beta subunit	K03521							Electron transfer flavoprotein, alpha and beta subunits (FixA) (PDB:5OL2)	COG2086	Energy production and conversion	C			ATGGCAGAGCGAGCATTGAATGTGGGAGTGATGGTAAAATTAGAACCAGACTTTAGTGAAGGGAACGTAAGCTACAATCCGGATGGCACTCTTAATAGAGCGGAAACCAAGAACATTCTGGGCCCTCATAGCGCAGCGGCTGCAATGGCCGCATTCTATTGTAAGGTTAAGTATGGGTCAAGGGTAGCGGTAGGAACAATGGGACCACCCATCGCTAATCAGGCGTTAAAACAGTCACAACTTATCAGTAACGCTGATGAACTGCATTTATACAGTGACAGGTTGTTTGCTGGCGCAGATACCTTGGCAACGGCAGAAGTCCTCAGACTAGGGGTATCGCGGATGCATAACGGGTCAGATGCTGATATCGTTATCTCTGGTCACAGAGCATCGGACGGG…
146	Ar_GB_EKS_MAG_00080_000000000004	64664	64877	f															ATGGTAGATATGGCTAAGAGAATAGCTAGATGTTGTGACAATATTGAGTTCTGCCTAGACGCCGGCTTTGAGCTTAGCCAGTATATTTATGATTTCGATCCAGCGAGAGACCCGTCTGACGAAGTAAACTTCTATTGCGAGACCGTGCCTGTAATGCGAAATGTAAAGTATTGTCCGTGGTGCAGTAGACGATTCGGACTGGTCAAGGAATGA
147	Ar_GB_EKS_MAG_00080_000000000004	64873	65311	f															ATGACACAGTTTTTACCCGAGCAAATCTACAACGCAGACGATGGTATTTCTTCCCCTGCAACAAGACAGGCGTACCGTATTGTTTTCAGACTCTTCATTAGACCCCTACAAAACAACCAGAGGAATTGCTGCAGCAGCACCCTCGCACTATCCAAGCCCAGATTATCGATTACATCCGCCTTCTCTCAGAAAAGGCATTATCAGAGAGGTTCAATTAATACGCCGCTATGCGCGATCTTTCACTTCTACGAAATGAATGATATCATACTCAACAAGCGCAAGATCAAACGCTTTCTGTTGTTCGACGAATCCACCAGACAAGAAGATCGTGCCTATACTCAGAAAAAGATTCGACAGATGCTCTTGAAGTGTGATGAGCGTTCTCGCGTTCTCATTCTG…
148	Ar_GB_EKS_MAG_00080_000000000004	66417	66786	f															ATGACATCAGAAAAACCACGGGTTATAGAAATGAAAACAAGATCTCCGGATACAATTTGGTATCTACTTCTTCCAGTAATGGAAAAGTACAATATTGATGTAAGCAGGAAGTATTTCAAAACACTATTAAGAAAAATATGTGACAAGTTTGGTAGAAAACGCTCAGAAATAGATATAATTACTGGCGCAAGAGCTGAGCTATATTTTGATGGTAGATGGAAAAGTGTCAGTTTTGATGCTATCGAAGAACTCGCACAAAATGGAACCGATATTGTATTCCTAGAAAAAGAGCGTATAATAGATGAACTAAATCCACATGCATCAGTTACAGTTAGTTACCATCATTTTCGTTTTCATCGGAAGCACTAA
149	Ar_GB_EKS_MAG_00080_000000000004	67017	67746	r									(p)ppGpp synthase/hydrolase, HD superfamily (SpoT) (PDB:1TDJ)	COG0317	Signal transduction mechanisms!!!Transcription	T!!!K			ATGGAAAGTACATTCGAGTCTATAAGCAAGGAGTCTTTCCTTTCATTTTTGGAAAATGATGCGAATATTAGAATGGATGCCTTCCTTGAAAGTGCAATGGCGGTAGCAGACGAAGTTCATGAAGGTGTTAAGAGAGAAGACGGAGCTTCTTTATTTTTGGACACGCATATTTGGCCAGTAGCAAAGGATGTGACGGTTCATTATAAACAGAATAATAGACCCATTACAACTGTCGAAATTGCGAGCGCAGTCCTACACGATGTTTTAGAAGATAACGATCGAATCTTGAATCTTTATGAAACTAGATCTTATGGATTTGACGCATATCTGCGATACCAGTTTGGAAATCGAGTATTCAACATACTACATACTCTGAAAACTCCCGCTATAGAGCCCTAT…
150	Ar_GB_EKS_MAG_00080_000000000004	67785	68199	r															GTGACTCTGGATATTCTAGAAGATCCTATTACAACCAGTATGTTCTACGGCTTATGTTTCCAATGTGTATCCCTACAAAGAAAGTGTGAAAACACGATCTCTTCCAAACGAAGTCCTAAACGTGTTTCGTGTCATATTGATAGGCCTAGATTTTGTATCATATTATGGGCGCATTCCGTCAGTAAATTAATCTTGAGGACTATTGAACCTATAAGTGCAGAAGTGACTACAGTGACTGCAAAAGTGACTGGAGAAAACGCACCAGCACCAACAACTCAACTATTTTCTAAGTGGCGAATATCGTTTACTATGAAGAAAAAAGGCTGGCACAGTCCCAGTTGTCCGCAAAACTCCTCGACATTGGAACCTAATGGTTCATATCAAAAGGAAGCATGGGGG…
151	Ar_GB_EKS_MAG_00080_000000000004	68700	68799	f															ATGACGGCAAAGATAATGGCAACTAAGACTAGGACTAATAATCTTCCTGCAATAACAATAGGGCCTCTATGTTTAGGTGAACTAATGCCAGAACATTAA
152	Ar_GB_EKS_MAG_00080_000000000004	69159	69330	r															ATGGATGCCGTAACTCATGATTTATTAAGTATTAAGGTTGGTGGGATGAGCCGTCACGTGCAAAGAAGATTATCCCAGTTAAGCGAGTATGGTCTGAAGAAGAACGGCTATCTATGCGGTAGCTCTGTACGTAATAACGACGTCAACTGTTTTCATTATTTGGACAAATAA
153	Ar_GB_EKS_MAG_00080_000000000004	69317	69602	r															ATGATTAGACCGGAACATATTGCCAGTAATTTAAGAGTGGAAGATAGTTTTACAAATGGAGATGTAGTTGAAATTACCATAACCAGTGATGAAGGCCAATACAGAAGATGCAGATTCTTAGTTCATGTAGACACTGATTGGGGTAATTTAACTATGTCAAATTACTCTCGAATTAATCGATTAAGAAGATTTATTTCAAGTTTTAAACCAAAATTCGACAGCAGAAATTCAATCGAAACTCGTACACTAGTAAGAGAAGAATTCCAACATCCATGGATGCCGTAA
154	Ar_GB_EKS_MAG_00080_000000000004	69607	70090	r															ATGGAGTTCTACGAATCCAGTAATAATTTCTATTCTGGCCCTTGGAGTTTCAATGAGTATTCTTATTTTTTCACATATTATTCCGTATTTTTTAGACCCAGACTTCGGGTTGAACATCATAATGACCGGGAGCTAAATACATTTGCGCCACAATTTTCACCAAACGGCTATACCCAAAGATGCATAAAAATCCGTGTTCATAACACGGGTCATAGAATGTTGCATAACTGTCAAGTGGAGATAAGACCAATTATCCCCCGAGACGCTCTCAATCGTGAAATTATGCGTTATCCATCAGATGATTCTAAGTTGCTGGCATGGGGTCGCTTAAACGAATTGACCGACTTGGCTGAAAGTCGAAATATTCAAGGGCAGAGCAGTCAAATGCTACATGTCATA…
155	Ar_GB_EKS_MAG_00080_000000000004	71264	71546	f									Peptidyl-prolyl isomerase, parvulin family (SurA) (PDB:2ZR5)	COG0760	Posttranslational modification, protein turnover, chaperones	O			ATGGCCGACAAAATCAAGTGTTCCCATATACTCTTGAAGAAGCAAAGCGAAGCTCTTCTTGTACTCGAAAGAATTAAGAGAGGGGAAAGCTTTTCCAACTTAGCTAGAGAATTCTCCATTGACAGGGGAAGTGGCAAACGCGGCGGTGATCTAGGATTTGCAAGGGGTGCGATGGTCCGACCATTCGAGGAGGCCGCGTTTAAGCTTAGGAAGGGAGAGATTACGCAGGAACCGGTAAGGACCCAATTTGGTTACCATATTATCAAGAGAGCAGGTGACTGA
156	Ar_GB_EKS_MAG_00080_000000000004	71628	71823	r															ATGGTGTTGAATTTCCAGCGAAGGAGCAAACCTATGTCATTTTCTTTGGCCCTGAACCAGATGAATACAACTTTTACTATGTCTTCTCTTATCATAGACATTGAAAGTATTTCGTATTCCAGATGTGATTCTGGCCTATTTTCCCTCTCGCAAACTAGAAATCAAAGTACTGAGCTTTACGAATGGAATAGCTGA
157	Ar_GB_EKS_MAG_00080_000000000004	73355	73673	r															ATGGGTTTGTTTGGTATATATGGATCGCACACCGTTAATTCCTGTCCACTAAATGATGCGGATAGCGCTAAGACCGTGATTCAAATGGCAGAAAAGAGTGCAAATCAGACGAATAACAAAAGGAGGTATGGGATAAATAAGATCATCGGCAGGTACCACTCTGCATTAGAGCACACATTCATCTGGATTGTTGACGCTGACAACGCTCAACAGCTAGAAAGATTCTTGATTGATATAGGCGCAGCCAGATTCAATACGTCCAAAATAGTTCCACTAATTACATTTGAAGAGATCGTGAAAAACTGTCAAATGAGCTAA
158	Ar_GB_EKS_MAG_00080_000000000004	73773	74007	r															ATGAGTCAACAATTGATATTAAATCTCAGAAATTCGAGAAGGTTAGATTTCCAAATGAATGGTGACATAGAGCTATTCAAATGCTTGATGGTCGAAGATAGAATCGGAAATATTTTTTATCATATACATTCCTTAAAATGTAATCAACAGTTGATTCTTTTTCATAGTAATCTAGACCTAACTTTTGCTTGCGAACTACCTGTTATACATACGCTCATGAACATAATGCGATAG
159	Ar_GB_EKS_MAG_00080_000000000004	74112	74274	f															ATGGTAAAAAGAAAGCAGGCCATTGGAATTTTGGGAATGGCCTTTGCAGTAGCAGGGGGGATTGCGTGGTTTGTTAGACAGACCTTTATCGCAGTAATGCTGTGGGGGGTCGCAGGGTTGATATTACTCAAGTTAAACAAAAGGAAGAAAAACTATGGCTAG
160	Ar_GB_EKS_MAG_00080_000000000004	75162	75366	r															ATGTATGATATAGTTTTATTACTATCTCTTAGGTCATGTAGTAGGATATCATATCAAAAACTTTCGATACTTGCTAAATCAACACTCAGCTTTGATGATTTAGAAGAGAAAAGAAAAAAGAAATTGTGTTGGGCTGGACCGTATCTATACCTAGATCATCAGATTCACGCATTTCAAATAGTCAAAATTTACGAAACTACGTAG
161	Ar_GB_EKS_MAG_00080_000000000004	75995	76154	r															ATGACTGATGAAATATTCATGTATGGTATTACCGCAGGCGCATTTGCTGTGCTCACAGGGATACTATTTGGTTCAAGGGGTAAGAGAAAATCAGAAGAACGAAAATTGCCAGCAGGTTCTTCAGGGTCTTCGGGTACAGGAAGATCAGGAGCAATTTAA
162	Ar_GB_EKS_MAG_00080_000000000004	76880	78767	f									K+-sensing histidine kinase KdpD (KdpD) (PDB:2KSF)	COG2205	Signal transduction mechanisms	T			ATGATCGGCACTAGAGTTTCGAAACCTAGCATCCTGATCCTTATCATTATAATTGTCGTTGGCTTTTTGGCTTCATTTCTTTCCTACCGATACTTCTCGATAACTGCGAACAATGTTGAAGAATTGGCTTCTGATAATGTTCGATCAAACGCTAGGATCACAGCATTCGATCTCTCAAGGCTATTTTTTCATACTGTGAATCCGATCGTGAATAAACTCGAAGTTCTGTCTGAATCTCTCCCCACTGCTTTTAGTAACGATAGCTTGATTCAAATACTGCTTAACAATGCCCAAGATTCTACATCTGAATTAACCGAAGGATACTACTTCTTAGATCAAGACGGAAGAATCCTATCATGGAGCGGCGAAGACCCCCAAAATCTCACCTCCATCAACGCT…
163	Ar_GB_EKS_MAG_00080_000000000004	79174	79528	r															ATGGATTTTGACAAACTCTGTAAGGAGGTTCTTGATTTAGCATCCGGGATTAGGTTTGCTGGGATATGCGATGATTCGGGTGAGATAAAGTATGGGGGACACAGAGAGGGAATAGCAAACCTTCTTTCTGCAGACGAAACAAGAAGATCAAATCTGCAGGCATTGGCTAGATGGGCTTTGAGGAATTCGCTTGCGTCAAAGATAGGAGAAGGAAGGTATGCAATGGCAGAATATCAGAAGATCAAACGGATAACTGTTCCCTTGGAGCAAAACCACTTACTCCTCGTAACTACTGAAGTTAACGCAGATCATGATAAGATAATAAAGAGTATTCTAACCATGGTTGGGAAATAG
164	Ar_GB_EKS_MAG_00080_000000000004	79941	80760	f			Aromatic amino acid biosynthesis	COG0134					Indole-3-glycerol phosphate synthase (TrpC) (PDB:6BMA)	COG0134	Amino acid transport and metabolism	E			ATGGGTAAATTCGGAGAACACCCCAGTTTCCTTCACAAGCTTGTTGATAATTCTTATCGAGCACTTGATAATGGAGCATATAACCTCACGAGATTTAACACCCGATCACACGATATCCTAAATCTTAAAAAATGCATTCTATCGTGCCCATACGTGCCCATAATCGGAGAAATCAAGTATGCTTCGCCATCACATAGAATGTTAATGAAGGAAGAAATCATGCCCACAGATATCGCCGAAATGATGATTAATTCTGGAGCAATAGCCATATCTGTGTTGACTCAGCCTTACGAATTCCGTGGATCAATTGAACATATTTCAAACATCAGAGGTAAAATATGCGCTCCTATCCTCATGAAAGACGTAATAGTTAGCGACGTACAAATCAAAACAGCCAGG…
165	Ar_GB_EKS_MAG_00080_000000000004	80884	81349	f									Heme A synthase (CtaA) (PDB:6A2J)	COG1612	Coenzyme transport and metabolism	H			ATGAATTCTTTGCCTCACTATAAGAACCTCGCATATCTCTCTTTTACATCCCTCTTATTGATATATATTACAATGTTATTTGGCGTTTATCTCAGTTCAATTAGTCAACCCGTGAATTGTCAACAATGGCCTCTCTGTCCAAATGGGCTGTTTAACTTTCCAAGCCCCTCATACATCATTGAGTATCTCCATAGAGTTCTTGCGTTCTCATCTGCAGCTGGTATTTGTATCTTGGCGATATATACATATTCCAAAATAAAAAAAATACGCTTCCTATGCATCACAGCAGTTCTCTTAGTGATAGTTCAGGTCTCTATAGGAATGTTTGTGGCAACGACGCAGGTCATTCCACTGGCAAGTGCAGGGCACTTATCTATAGGGGTAACGCTTTTCGGTCTG…
166	Ar_GB_EKS_MAG_00080_000000000004	81450	81618	r															ATGAACCAAATAGAAATAGGACATAAGGGAATGTCGAACGTAATTGTGTGCAGAAATTGTGGATTTCATCTGGAGATTGATGATGATCGAGACGCGAGGGACATGGTATACATTCACAAGAAAATAGGTTGCAAGGTTTTCAACGAGAGGTTCAGCGAATTTACATAA
167	Ar_GB_EKS_MAG_00080_000000000004	82037	82514	f									CBS domain (CBS) (PDB:1B3O)	COG0517	Signal transduction mechanisms	T			ATGCTCGAAACCAATGACGGATCATATTTATTGTTAAACTCTGCAATACGTCCTATGGAGGAAGTTGTGAGGAACATCATGACAAGAGAAGTTATTACCATAAAAGAAAATAGGACAGTCATGGATGCCGCGGAGCTGATGACAGCTAACCAGATAAGTTCATTGATAATCGAGAAGAATCAGAACGCTATAGGAATTATCTCAGAAAGAGATTTTGTTAGAAAAATATGTTCAAAGGATCTTCTTCCGTCCAAAATTTTGGTTTCAGATATAATGTCTAGTATCGCACAGACTGCGGAACCAGATACGCCTCTGGAAGTGGCGGTTCAAAGAATGATCAACCATAAGATAAGGAGATTACCGGTTCTCGAAAAAGGAAAGATGGTTGGCATAGTGACC…
168	Ar_GB_EKS_MAG_00080_000000000004	83000	83216	f															ATGACACATATGATAGTAATGTCTTGGTCGTCCGCTACTCACAACGGCGTGATTACGTGTGATGCGTTCTTTGCAACAAATACAGAGACCGTTCTGTTTGTTTTCAATCATTCCGAGTATTCGAGTTATTCTTTCATTGGGGTTTATGATTATTGGGAGAACCAGATACTGAATACCAAAATGCATGTAAATGAGAGTTATTATGCACTAACATAG
169	Ar_GB_EKS_MAG_00080_000000000004	83253	83448	f															GTGCACGAATGCGTTCTTTACACTAAATTGACGTTGTATAAAAGATTTGGAACAAAATACATTACACCAATCTCTTCTCAGTTAATTGTGAATGATCACGCTCTTAATTCTAATTATTACAAACAAAATCAATTCAGTGAAGAGATGAAGCATTCTTTAATTAAATTGTCAACATCATACTGGTTCAATCTTTGA
170	Ar_GB_EKS_MAG_00080_000000000004	83437	83653	r									CheY-like REC (receiver) domain, includes chemotaxis protein CheY and sporulation regulator Spo0F (CheY) (PDB:6QRJ)	COG0784	Signal transduction mechanisms	T			ATGGGCATTAAAATAGATCTTATACTCATAGATTATAGATTGGGTGATATGGTGGGTGATTCTGTTGCTCGCAAGTTAAGAGAACATAACGGAACCAAAATAATTCTCATCTCAGCATATGAGCTAGATGCTGATCTGATAAAAGAGTTAGAAAACTCTAAGATTGAATATACTTCTCCAATATCTTTTTGTCAGTTTTATACATTCAAAGATTGA
171	Ar_GB_EKS_MAG_00080_000000000004	83642	83837	r															ATGGATAATATTCAGCAATTAACATATAATCATAGTAATTTTGAAAGACAAAAGAAAACAATTATGATATGCGATGATGAACCAGATGTGCTTCTATCATTTGAGCTAATGTTGAAACCAAGTTATGATGTAATAATGACAGGTTCTGGCAAAGAGTGCATTGAGAAGTACATAAAAGAAAACTATGGGCATTAA
172	Ar_GB_EKS_MAG_00080_000000000004	84656	85508	r															ATGGATAACAATAAACAAATACTGCTTAATCCACATCCGACTAGGAAGCATAGAGAAATGACGTGTATCATTGGTGGTAAGTGCGAAGATGGGGTTGTATTAATCTCGGACAGCAAGATTACGTATGATGACCATCCACCAGATTTTTCACAAAAACTACATCGCGAATTCTGTCCAATAGTTACTGGTGGAGCTGGTGCAGCAGATTTGTACGATATCTTTAGAAAGAATGTGGTCCCAGTGATGCAATCTGGAGCCATCATTCCAACCACTTTTCCATATCAGTCAGTTCGAAGCAGTCCAGCAATGGTTCAGACTTCGGGAGTGATAAATCTGTATAGTACTGGTACGCCGGGTGTGTATAGTTATAACACTATACAAGACCAGTTTTCGACACTT…
173	Ar_GB_EKS_MAG_00080_000000000004	86107	86389	r															ATGGCCAGCGTACGATTGAAAAAATCTAATAAGCGTCGATTAAGTAGAAAACCTAGAATCAGAAGTTCGATGACTAAGAAATCAGTTGTTAAAACAATACGATTTAGGTATGATATAAATAAAGCAACTGCCAAAAGCGAAATTCAAGAATTCATTAATAAGTATCCCGGCAGTTTAACGAGTGAGATAATAGAAAAACTACGGATAGAGCCGCCATTTGCAGTAGACGTCTTAAGAGAGTTAAAAAATGAGGGTTTGGCAGTGAGTCAGCTAGTTGACTGA
174	Ar_GB_EKS_MAG_00080_000000000004	87229	88492	f	replication factor C large subunit	K04800							Replication-associated recombination protein RarA (DNA-dependent ATPase) (RarA) (PDB:3PVS)	COG2256	Replication, recombination and repair	L			ATGATGTGGACTGAGAAATATAGACCTCAAAGATTCGAGGATTTAGTAGGAAATGATGAAGCTCGCTCGAGCATTTTGAAATGGCTCAAGACATGGGTGAATGGAAAAAAACCCTTGCTCATTGTCGGCCCGCCGGGTATCGGTAAGACTTCTTTCGTTCATATCTTATCAAAAGAATATGACTTTGATCTCATTGAAATGAATGCTAGCGATTCTAGGACTAGGGATATTTTGGAATCTAGAATTGTGCCGGTTCTAAATAATACTAGCCTCACCGGAAAGCGAATGATGTTATTTCTTGACGAGGTTGACGGAATTTATCGAAGGCATGACGTAGGGGGATTAGAATTATTATCACGAGTACTAAAGGAGCCTACGATACCAATTATACTTGCTTCC…
175	Ar_GB_EKS_MAG_00080_000000000004	88656	89739	r	GTPase	K03665							50S ribosomal subunit-associated GTPase HflX (HflX) (PDB:2QTF) (PUBMED:22905870)	COG2262	Translation, ribosomal structure and biogenesis	J			ATGAATTACCACAAGCCTGCGATACTGATTACCTATCCCTATATGCATGGGATACAAGAAGCAACTGCTCTAGCAAATGCAGCAGGATACAAGATCGAGAAAATAGTTACTCAAAAAAATCTTACGAGATCAAGATACGGAATAGGTCATGGGAAGGCTCTAGAAGTACAAGGCATGGTAAGACAATTTGTTCCAGATGTTATTATATTCGACGAAGTGTTGAAGCCTTCTCAACAGTATAATATAGCAAGTTTATGCAAAGTAGATATAAAGGATCGAGAGAGGCTGATTCTTGACATATTTGAGAGGAGGGCTACTACAAAAGAGTCTACAATTCAGGTAAAGCTCGCCGAGTTAAGATATGACATGGTCAGGATAAAAGACAAGGTCAGACTTGCT…
176	Ar_GB_EKS_MAG_00080_000000000004	90493	91090	r															ATGAGGTGCAATTTAAGCAAAACTCATATATTGCCTTCGTATCGCTTATTCTCAATAATGGAGATACTCCAAGATAGACATTTAGCAAAATACTTATTTCAAAAATATTGCTCTAATCCTAAAAATTGGAAGTTTCTTATTAGTCCCTCATCCTATGATGATGGTTTTTTCGATGCAACGATCTCTAATTTGGATGAAGTATGGCAGATCAAAGTTGATTCCATTTTCAAACCTGTCCCCTTGATTTTAGGGACAAAAATTGATGCAGACGCTACTAAGGTATATAAACAAATCAATACGGCTTCATTCGGTTATAGAAAGATCGATCTAGATTTGATAATGAATGTGCTGTTGAGGGCCACAGATGAGAAAGATGTCATGAAGCCAGGCGAACAGAGA…
177	Ar_GB_EKS_MAG_00080_000000000004	91611	92298	f	diphthine-ammonia ligase [EC:6.3.1.14]	K06927							Diphthamide synthase (EF-2-diphthine--ammonia ligase) (Dph6) (PDB:2D13)	COG2102	Translation, ribosomal structure and biogenesis	J			ATGAGACTCGCTTGTCTTTTTTCTGGCGGAAAAGATAGTACTTATGCAATATATGATAGCATCAATCAAGGACACGAAATCAAATGCCTGTTAACATTGATTCCCCCTAGTAGTGAGAGCCTCTTATTTCACTATCCCAATGTCAAGCTGACGCCGTTGGTTGCCGATGCGATGAGAATACCTCACTTGGTGTTTGTGGTAAATGGAGTGGATATGGACACCGAGTTAGAGGCACTTGAAGTTTTATTACGACGAGCGAAGATTGAATATGGTATCGAGGGGATTGTACATGGCGGGATTTCAAGTAGGTTTCAAAAGTCTCGCTTTAGCTCTTCTTGTTCCCGGTGTGATCTGCATGTAATTAGTCCCGTCTGGAGAAGACCTGCGGTCGGATACATG…
178	Ar_GB_EKS_MAG_00080_000000000004	92312	93680	f	signal recognition particle subunit SRP54 [EC:3.6.5.4]	K03106							Signal recognition particle GTPase (Ffh) (PDB:2V3C)	COG0541	Intracellular trafficking, secretion, and vesicular transport	U			ATGCTTGATAGTCTTCGCACCAATTTGAGGAGCGCTCTTAAAAAAATCATCGGCGCTTCTGACATAAATCAAGAGCTAATAGAATCCCTCTGCAAGGACATTCAAAGGGCATTACTGCAGTCCGATGTTAATGTGAAACTGGTACTCACTATAACTCAAAATATTAGACAGCGGTGCTTTAACGAGCAGCCCCCTAAAGGATTATCTCGAAAGGATCATATCATTACAATATTGTATGGCGAGTTAGCAAGGCTTCTTGGTTATTCAGGAGATGACATAAAAAATATAGATAAGTCCATTCATCTAGATGAGGAATTATTCTCGTTCAATGCAGGGAAGCTTAGCGTCGTACTCATGCTTGGGATTCAAGGGAGCGGTAAGACGACAGTTTCAGCAAAA…
179	Ar_GB_EKS_MAG_00080_000000000004	93741	94812	f	tRNA pseudouridine synthase 10 [EC:5.4.99.25]	K07583	tRNA modification	COG1258					tRNA U54 and U55 pseudouridine synthase Pus10 (Pus10)	COG1258	Translation, ribosomal structure and biogenesis	J			ATGAGACAGGGTTTTGACGAAACGTTGTTTGAAAAGGGACCAAGTCCATGCTTTATTTGCCAAGATTTGATGGATAAATTGGACGAAATGAATAATGCTCTTGTCACTAAGGTGAAAGAAGGGTATGAATTCAAGTCTTTCCAGATTGGAGTTTCACTGCCTTCGTCTTATGTGGAAAGAGAAGATGACGTCAGATCACGACTGGGAGTGAAGGGAAGGAACAACATAAAGAGCCAACTTGTTAGATATCTAAGGGAAATGTTCATGGATTCAGTAGGAAAGGACTTGGACAACACTTCTCCTGATCTCCGGATAAACTTGACAGTCTGTGATAATAATGAATTCTTTTTCGATATCGTTCCAACCTCTGTTACAATTGCTTGTAAATATTTGAAAAAG…
180	Ar_GB_EKS_MAG_00080_000000000004	95749	95947	r			Archaeal ribosomal proteins	COG1998					Ribosomal protein S27AE (RPS27ae) (PDB:2K4X)	COG1998	Translation, ribosomal structure and biogenesis	J			ATGTCACCAGGGGAGGACAAGAACGTATCAGTTTACAAGTTTTACAAGATCGAAGGCGATAAGGTCATTCGGACCAAAAAGGATTGCCCAAGATGCGGGAAGGGGGTATTTATGGCTGAACATCAAGATCGACTTAGCTGTGGAAAATGCGGATTTACTGAATTTACCAAGAAGGATTCTGCGAAAAAAAGATCATGA
181	Ar_GB_EKS_MAG_00080_000000000004	95958	96315	r			Archaeal ribosomal proteins	COG2004					Ribosomal protein S24E (RPS24A) (PDB:1XN9)	COG2004	Translation, ribosomal structure and biogenesis	J			GTGAATCTGTCGGATACGGCCAATACGTTGTTAAATAGACGTGAAATAAAGTTGATATTTAAGGAACAGGCTGGCAAGTTAAAGAGAATTGAAGCTGCTGAAATTGTTGCCAAAAAGTTTGGGTTAAACGCGAATTGCGTAATTCCAATATCTATGAAAAATAAGAGAGGCAAAAGAGATTTGGTTGCAATGTTTTATGCATATGATAGCGAGGGCACAACCAAAAAGCAGCTACCGAGATTTCTCCTATTACGAAATCTTTCTAAGGACGACAGAAGAAAATTAGCTAATGAAGAAAAAGCCGCAAAGCTAAAAGCGAAACGAGCAGCTGCTTCTGAGACAAAAGGGACTGGTTGA
182	Ar_GB_EKS_MAG_00080_000000000004	96428	96782	r															ATGACAAATTTCCCTCTCCACGTTAAACATCATCGCAACAGATACGAAATCGTTAATGAGATCCTGCTTGTGGTATTATCAAGAACCCAATCGGTTTCTTCTTTCTACAAATGTAAGCTGTTGCATATCGCCTATGACGCCGGCTTATCTTACAGTCAATTGCTTTATTATCTAGATCGCTTAGTAGCTGAAAGATTGCTGCTGATGACAAAGCCCACAAAATCCGAACCGCATCCATTGTTCGAAATCACCGATAAAGGTAGACACTATCTGAAGGTATTCGCAGGATTACAGCGAGATATGCACCAATACTCCATTGGCGAGAGTAGGCAATCTGTCGTCAATCTGACCTAA
183	Ar_GB_EKS_MAG_00080_000000000004	96912	97047	r															ATGGGTAAACAAATGCATTTGAATTCTCATTTTTATATCAGTGTGCGTATGCGAGAATCTTCTCAGTTTGAGCATCCCATATGTAAAATCAACAGTAATCTTTATGTAATTATCGGTGACGGTGGAGCGCATTGA
184	Ar_GB_EKS_MAG_00080_000000000004	97690	98047	f															GTGTATGTAAAATTAGATCAATTAGAAATAATGGGCACTCACTTGGAGGACGTAAGAGTAGGTGATATTTTATCTTTAGAAGCGGTGATTAGGAACCCCTTAGATTGGGACCATTTCTATGAGAGAATTGAAGTATTACAACACCACAGGAAGACACCGTTCACAGTTGTCACAAGGGAAGGAGACAGAATCCAAGGCTTAGGAGAAGTCGTTTCGACGGAGAAATGGAGAAACGGAGTTCATCTCGGCTTCAAGATCAAGGTCAAAGTAAAGAGGCAGAAGTCATTAAGCGATAGAAGAGCACATAGAAGAGGCAATAACCCTGTCATTCCACAATTGAATCCTTTCTCCAGTTGA
185	Ar_GB_EKS_MAG_00080_000000000004	98354	98990	f	phosphoglycolate phosphatase [EC:3.1.3.18]	K22223							Hydroxymethylpyrimidine pyrophosphatase and other HAD family phosphatases (Cof) (PDB:1YMQ)	COG0561	Coenzyme transport and metabolism!!!General function prediction only	H!!!R			ATGCTTCATCTCCCAGCTATCCTTGAGTTAAGAATTCTTGAACAAATGGGTTTTAGGGTAATATATGTTACAGGAAGATCGTCATTTGAAGCCTATACCTTAGCTGTATTTGCTGGGACCACAAAAATATCCGTAGCCGAAAATGGTGGAGTCATAACTAAGAGCCCACAAGAACATTTGGTTTTAGGGGATAAGAAAATTTGCATGGAAGGCTACAACGTCCTTAAAAATAATATCAACGGGGTCAAGTGTAAGGAAGTGTTTAGTAGAATGTCTGAAGTTGTTTTGTGTAGAAACTTTGATATTGTGGACGCTCAAAGAATTCTCGACCAACACGGGCTCGGTTTGTATCTGAGTGATAGTATGTATGCATTCCATATTAACCAGAGGGGAATAAAC…
186	Ar_GB_EKS_MAG_00080_000000000004	98993	100913	f	arginyl-tRNA synthetase [EC:6.1.1.19]	K01887	Aminoacyl-tRNA synthetases	COG0018					Arginyl-tRNA synthetase (ArgS) (PDB:1BS2)	COG0018	Translation, ribosomal structure and biogenesis	J			ATGACTTCAAGAGCCCTTAAAAGAGAAGCAGCCGGACTTGTAGAAAAGATACTTTCAGAAAGGAATATTGGAGAAGTACATTATTCTCTTACCGAACCCCCAAGCACTGAATTCGGAGAGCTAACTTGCAACATCGCGTTCTTGTTGGCTCAACGATTACATCGTAAACCCTATGAAGTTGCAAAGGAATTGGTAGAGTCACTCACAGAGTATCTGAATCAGAGAGATTCCGGTTCTTTGCTACAGAAGATAGAGGCCCATCCTTCAGGACATATCAACTTTAGAGCTGAATGGAATGTTGTTTCAAAAACGGTCATAGAAGACATTTTGAAAAACAATGATTACGGGAAATTCAATTTTGGGAATAAAAAAAGGGTTATAATAGAACATACTAGTGTA…
187	Ar_GB_EKS_MAG_00080_000000000004	101250	101361	r															ATGTTTCTATTATTCGTTGAAATAGGACTTGATCCTGTTATATATTCTGATGCCAGTATTAGCGCTACCTTCTCATATAGGAGAAGCGACTTCGTCCCCGAGATCGCTTAG
188	Ar_GB_EKS_MAG_00080_000000000004	101469	102054	r															ATGACACTGTTCGCAAGTCATGTTTCGGCACAAGAGCAGAAGCAACCAGCTATTCAGAATACCAACCAAGACAACACTTCGAAGATAGTAATTACATCCCCAGTGGCTGACCAGCCTGTTTTTGTTTCCTCAAACGATACAACGACCCTAGGCGGCACTAATGATTCTGTGTCAGGTACAAACCCAGTTACCATCGGTGCATTAACTGCGGTGGCTATGAACAAAGTCGTTCTAAACGTTACTCAAAATGTGCTGAATGAAACGTCGAAATTGTTGGAGTTAAAAGAGTTTGTGCTCCGAGTCTCGGCTCAAGAATCCGACAACGCAATGCTGAATCTTACTTTCTCAGCATCAGATTCTGAGTCATCAGCCAATTTGGAAGGAGTTAGTATAGATGGC…
189	Ar_GB_EKS_MAG_00080_000000000004	102195	102804	r									Serine/threonine protein kinase (SPS1) (PDB:6G4J)	COG0515	Signal transduction mechanisms	T			ATGAAATACGATTTTATATGTTTGATATTTTCTGGCGCATTATTACTAACGATAATGCATGCTTTGGACGTAGGCCAAGAATTTTCAGCCGCAGCTGTGGTTTTTTTTGACTTTGATGATAATTCAAGCATTGTAAACTATCTGGTATACGACGATATGGGTTCTGGCGTGCGCATCAAGTATCCTTCAAATTGGAATATGCTTGACAAGCTTGGAAATATTTCAGGCAACAATATACTGGTGGACTTCTACCATACGGGTATAAATAATACGCTTGGATATTCAGAGAACGCAAACGTTATTGTAACAAGTATTGACGCTATGCAGGGAAAATCATTGAACGCGTTCACAAACTCTACTATTACGAATCTTATGAATACTCTAAGCAACTTTACATTG…
190	Ar_GB_EKS_MAG_00080_000000000004	102933	103671	f									ABC-type multidrug transport system, permease component (YadH)	COG0842	Defense mechanisms	V			TTGAACATAGCACTCACACAGATTGTCTTTATTGCCTATATGACAGGAATCTTATGGCTAAGGAGAAACCCACTTTCGATGTTATTTTCTGCAATAAGTCCGTTTTCTATTCTTTTTGTCCTTTTTGTAGTCAGCAACGGTCAGTACACAGATATCGCAATTGCAGGAAGTCTTGTCATGGCGACTGTGGGTTACGGCTTGGCTCTTGGACAAGACATATCATTTTACAAGACAGAGTACAAGATCCAAGACATATTTGTTGCCTCACCGGTTTCCTCTCTCACGTACATGACTGGACTCGCACTATCAGAACTCTTATTTGGCCTTCCTGCACTAACTGCACTCACTATATTAGCCGTCTTGTTAGGAGATGGCCTATCCACTTTGCCGTTGCTGATC…
191	Ar_GB_EKS_MAG_00080_000000000004	103761	104028	r															TTGATAGATACAGGTCTCGATCTGGCTGCTGAAATACTTTCATTCTCGGATAAAACTGGAAGGCTGAAAATTCATAAAATAGAAAAGTTTCTTTATCGTTATCAATCACGTATACCAGAGTGTCTATTGGATCTAGAATACTACAACCTTATCTCGTATGACCAATCTCTTGTAGAGTTCATTATGACTATCAAGGGCACAGAATTTTTGAATCTGTATAATGAGCTCAAAGAACTAGTATGCCTAGATAATAATCTGAATTTATGA
192	Ar_GB_EKS_MAG_00080_000000000004	104228	104570	r			Thymidylate biosynthesis	COG4508					Dimeric dUTPase, all-alpha-NTP-PPase (MazG) superfamily (Dut2)	COG4508	Nucleotide transport and metabolism	F			ATGAGTCACCGTGAAGATATGCTTCAAAAAATCTTTGATTTACAGAAAGAACTAGTCGACTTCCTGGTAGCAGATAGATATCCAAGAAAGCAAGATGAGAGAATATCAGTTCTTATGACAGCACTTATGCATGAAGCCATCGAGCTCCAAAGCCTGACCAGCTGGAAATGGTGGAAAAGACCCAGTGAATTTGAAATCGAGAAGGCTCAAAAGGAATTGGTCGATATTCTTCATTTTGTTATCCAAACTGCCATCGAATTGAACATGACGCCTGAAAAGTTATTGCAAGAATATATGAACAAGAACTACATAAACAGAAAACGAAAGCAACAAGGTTACTAA
193	Ar_GB_EKS_MAG_00080_000000000004	104883	105060	f									Small nuclear ribonucleoprotein (snRNP) homolog (LSM1) (PDB:1B34)	COG1958	Transcription	K			GTGAGACTAAAAAGTGAAATAGAATATCGCGGAAGAATGAGCAACGTGGATACATATATGAATCTAATTTTAGTTGATGCGGAAGAATTCAATCGACAGGATTTGCAAGCTAATTTTGGAAAAGTAGTCATTCGAGGCAATAATGTCCTATTCATAAAATTGGAAAAAGATCTTTAA
194	Ar_GB_EKS_MAG_00080_000000000004	105103	106264	f	S-adenosylmethionine synthetase [EC:2.5.1.6]	K00789	Methionine biosynthesis	COG0192	Cysteine biosynthesis, methionine => cysteine!!!Methionine salvage pathway!!!Methionine degradation!!!Ethylene biosynthesis, methionine => ethylene	M00609!!!M00034!!!M00035!!!M00368	Pathway modules; Amino acid metabolism; Cysteine and methionine metabolism!!!Pathway modules; Amino acid metabolism; Cysteine and methionine metabolism!!!Pathway modules; Amino acid metabolism; Cysteine and methionine metabolism!!!Pathway modules; Amino acid metabolism; Cysteine and methionine metabolism	M00609!!!M00034!!!M00035!!!M00368	S-adenosylmethionine synthetase (MetK) (PDB:1FUG)	COG0192	Coenzyme transport and metabolism	H			ATGGTCCGAAGGTATATTTTCACTTCGGAAAGCGTAACGGAGGGACATCCTGATAAGATTTGCGACCAGGTGTCAGACTCGATATTAGATGAGTTTCTCACAAATGACTCTGACTCTAGAGTTGCTGTAGAATCGTTAGCTTCTACTGGAATAGTCTTAGTTGCAGGGGAGGTGACATCAAGGCGCAGAGTTGACATACAAAAAGTCGTAAGGAGAGTATTACGTGAGATCGGATACGACAGACCTGAATACGGATTTGATTGCGAGTCATGTTCGGTCCTGGAATCCTTACACGAACAAAGTCCCGATATTTCATTAGGTGTCACACCCAATAGCAATAGGGAACAGGGCGCAGGCGATCAGGGCTTAATGTTCGGCTTCGCAACTAATGAGACTGAG…
195	Ar_GB_EKS_MAG_00080_000000000004	106619	106949	f			Fatty acid biosynthesis	COG1028					NAD(P)-dependent dehydrogenase, short-chain alcohol dehydrogenase family (FabG) (PDB:6L1H)	COG1028	Lipid transport and metabolism	I			ATGGAAGGAGCCCCGTACACAATAGCCAAAACCGCCATTGTAGCTACAACAAGGCATATTGCTATAGAAAATGGGAGCAGAAACATCAGGGCGTATACTCTTGCTTTAGGAAATATTGCTACTGATGCCATTTTTTATTCTATGACTAAGCAAGACAGGAACAAAGCTGCTAGGGAACCGGTGATGAAGCGATGGGGTTCGCCAGCAGAGGTTGCCAGAGTAGGAGCATGTCTAGCAAGTGAAAGCTTTTCGTTTGCTACAGGTAATACTATCATAATCGACGGCGGCAAAGTACTTAAACATACTATCGACTTCTGGAATGCGGAATAA
196	Ar_GB_EKS_MAG_00080_000000000004	106938	108138	f	cobalt-precorrin-5B (C1)-methyltransferase [EC:2.1.1.195]	K02188	Cobalamine/B12 biosynthesis	COG1903	Cobalamin biosynthesis, anaerobic, uroporphyrinogen III => sirohydrochlorin => cobyrinate a,c-diamide	M00924	Pathway modules; Metabolism of cofactors and vitamins; Cofactor and vitamin metabolism	M00924	Cobalamin biosynthesis protein CbiD (cobalt-precorrin-5B C-methyltransferase) (CbiD) (PDB:1SR8)	COG1903	Coenzyme transport and metabolism	H			ATGCGGAATAACAATTCTTCACTTAATGATATTCGATCAGTTGATGATTCCCGAGATATTACAGGGGATCAATTTACTCTCGGTGCTGCAAAGAAAAGCGAAAGGAAGCGTACCACTCTTAGAAAGGGATTTACTACCGGGACCTCGGCAGCTGCTGCTACCAAAGCCGCCCTTTTGAGACTTATAGAAGGAAAAAATGCTGATTGTGTCGAAGTTAACTTGCCTAAGGGCGGAAAGATACGTATAAAGATCAAATGGACGCAAATTGAGAAAGGAACTGTGACCTCCGCTGTGACAAAGGATGGAGGAGATGATCCTGACGTGACCCATGGGGCAGAGATTCTGTCGACTGTTTCTCTAGATAGTAATATAGGGGATATAAGAATCGAAGGCGGAAAA…
197	Ar_GB_EKS_MAG_00080_000000000004	108396	109569	f	cobalt-precorrin 5A hydrolase [EC:3.7.1.12]	K02189	Cobalamine/B12 biosynthesis	COG2073	Cobalamin biosynthesis, anaerobic, uroporphyrinogen III => sirohydrochlorin => cobyrinate a,c-diamide	M00924	Pathway modules; Metabolism of cofactors and vitamins; Cofactor and vitamin metabolism	M00924	Cobalamin biosynthesis protein CbiG (CbiG)	COG2073	Coenzyme transport and metabolism	H			ATGCCTACTCTAGGCTATCTATCTATTACATCCGTCTTCATGAATAGGAATAAAAGAGGGTTTCAAGGCTTATCCCTGATAAGATCTAATCTGAATCCCACTAAACCTCAAGTTATCAGTATCGTTGCAATAACAAGGAATGGAATTAGATTAGCTAGAAATATAAAAAGCAAATGGCCTGAAGCAAAGGTATATGTCCCAAGCAAGCATTATGATTCATCTGCAGATATTCAGTGGTTTGACGAGCCAACCTCTCAAGTCATGGAAAACCTGTTCAAGGCCAGCGGAGCCTTAGTGTGCATTTTTTCGCTGGGGGCTGTAATCAGACTCGTAGCACCACACGTAACCAATAAGAAATATGACCCGGCGGTCATTGTGATCGATGATAAAGCTAATTTC…
198	Ar_GB_EKS_MAG_00080_000000000004	109572	110340	f	sirohydrochlorin cobaltochelatase [EC:4.99.1.3]	K03795	Cobalamine/B12 biosynthesis	COG2138	Cobalamin biosynthesis, anaerobic, uroporphyrinogen III => sirohydrochlorin => cobyrinate a,c-diamide	M00924	Pathway modules; Metabolism of cofactors and vitamins; Cofactor and vitamin metabolism	M00924	Sirohydrochlorin ferrochelatase (SirB) (PDB:1TJN)	COG2138	Coenzyme transport and metabolism	H			ATGAGCGCCATCTTGATCATAGATAGAGGCAGTCGGGAACCTGAAGTCAGAGAGGAACTAGAACGGATATGCTCAATCATTTGCAAGGCCTATCCTTACAAATATGTCTATACGACGTATTGTTTTCTGGAGGTAATCCCGCCATACATAGAAGAAGGAATCTCTAGTTGCATTGCTAACGGGGCAGACTTCATTACCATCGTCCCTTATTTTCTCTATCCAGGTATGAAATTAAAGGATTCGGTGAAAAGAGCAGCAGCGATTTGTAGGACCAAGAATGTACGTGTGGCTATTGCTCGACCGCTTAGCAACAACGCTAAAATGATCGAAGTAATCAAGAAAAGAGTTCACAAGGCAAAAGAACAGAATTCCATCATGCTATCGGACTTGGAGTGCGAC…
199	Ar_GB_EKS_MAG_00080_000000000004	110311	111010	f	precorrin-8X/cobalt-precorrin-8 methylmutase [EC:5.4.99.61 5.4.99.60]	K06042	Cobalamine/B12 biosynthesis	COG2082	Cobalamin biosynthesis, anaerobic, uroporphyrinogen III => sirohydrochlorin => cobyrinate a,c-diamide!!!Cobalamin biosynthesis, aerobic, uroporphyrinogen III => precorrin 2 => cobyrinate a,c-diamide	M00924!!!M00925	Pathway modules; Metabolism of cofactors and vitamins; Cofactor and vitamin metabolism!!!Pathway modules; Metabolism of cofactors and vitamins; Cofactor and vitamin metabolism	M00924!!!M00925	Precorrin-8X methylmutase CbiC/CobH (CobH) (PDB:1F2V)	COG2082	Coenzyme transport and metabolism	H			TTGAACGAGGAAACATCACCGAGATCTAGATACTACAACGCAGGACCTGGCTTGCGTAACATGTCAGACAAGGCATTTGGAATCGAAAATGAAAGCTTCACGATAATCGATAAGGAAGTAGGCCCACATTCCTATAACGATCTTGAATGGGCGATTGTGAGGAGAGTGATCCATGCCACAGCTGATTTTGATTTCGCAAGGAAAGAAAAGATTGTATTCCATGGTGATGTGTTCACGGCAGCATTTAAAGCGATCCAATCTGCATGTCATATCGTCTCAGATGTAGACATGGTATTTTCTGGACTAAATAAGCAATTAGTAAAAGAACTAAATCTAAAACCCTTATGTAAGATCTCAGACATTTCAGTTAGCAAATATTCGCGGGAGAACAACTTGACC…
200	Ar_GB_EKS_MAG_00080_000000000004	111229	111652	f									Signal-transduction protein containing cAMP-binding, CBS, and nucleotidyltransferase domains	COG2905	Signal transduction mechanisms	T			ATGACCCACAAATTAGAGGTAGTATATGAATACGAAACTGGTCAGGAGGCAGCAAAGAAAATGAAGCACAAGGATATAGGTTCATTGCTAGTTATTGATGAATCAGGTGAGCATATTGGCATAGTCACGGAAAGAGACCTCGTCTCAAAAATATGTCTTCAAAATAAAAGGAGCAATGAGATACTCGTAAGTGGGCTAATGTCCTCCCCGTTGGTATACACTGACTCTAAAGCAACCCTGGAGGAAGCGGCAAGAATGATGATCGACAACAAAATTCAGCATCTATTGGTAAAGGATGCCGAAATACCAATAGGCATTCTGACAACAAGCGACCTCAGTACTTATCTGCGACAGAACATAGATCTAGATGAAGTTAATGCTGCTATACTTGAATCTCTC…
201	Ar_GB_EKS_MAG_00080_000000000004	111759	112197	f									Uncharacterized conserved protein	COG4891	Function unknown	S			TTGAAAGAACTGGTCACAAGTATAGAAATTAAGTCAAAACCTGAGAACATTTGGAAAATATTGACTGACTTTGAACATTATACCTATTGGAACCCATTCATAATTAGTATTTCAGGGTCTCCCGTACAAGGACAGAAAATTCAAATAAAATTAAGAACAGCCGCAGATAAGACTCGTGTTTACAGGCCACTAATAACTAAAGTTCAGCGGCCCACCGAGTTAAGGTGGTTCGGTAGGGCTTTAATCCCCATGATATTAGACGGGGAACATGTCTTTACGATACAAGAGAATCAAGAAAATGTTTCAACTTTTACTCAAAAAGAAATATTCAAGGGAATAGGAATATACTTGGGAGGTAACAAGACGTTTGACGATATCCGGAAGGGCTTTCAGATGATG…
202	Ar_GB_EKS_MAG_00080_000000000004	112233	113619	r	cobyrinic acid a,c-diamide synthase [EC:6.3.5.9 6.3.5.11]	K02224	Cobalamine/B12 biosynthesis	COG1797	Cobalamin biosynthesis, anaerobic, uroporphyrinogen III => sirohydrochlorin => cobyrinate a,c-diamide!!!Cobalamin biosynthesis, aerobic, uroporphyrinogen III => precorrin 2 => cobyrinate a,c-diamide	M00924!!!M00925	Pathway modules; Metabolism of cofactors and vitamins; Cofactor and vitamin metabolism!!!Pathway modules; Metabolism of cofactors and vitamins; Cofactor and vitamin metabolism	M00924!!!M00925	Cobyrinic acid a,c-diamide synthase (CobB)	COG1797	Coenzyme transport and metabolism	H			ATGTCGCACAAACCAGCTGTCGTTATTGCTGGCACAACCAGCGGAGTAGGAAAAACATCAGTTTCAATGGGAATAATGTACAAGCTTAATGAAAGCGGATTCACTGTGCAGCCGTATAAGATAGGCCCTGACTTTATTGATCCTTGTTATCATACCTTCATCACGGGCCGCCAATCGCGAAACCTCGATGTTTGGCTTATGGGAAAAAAAGGAATAATGGAGTGTTTTGAGAACAACTCTTGCGATGCAGATTTATCTGTGATAGAGGGGGTGATGGGGCTATTTGATGGAATCCCTGGAAAGATGAGTCTTGGAAGTACAGCACATGTTTCCAAGATACTCGATGCTCCGATCGTATTGGTCGTCGATGCCGCAAGAACCTCACAATCAATAGCAGCT…
203	Ar_GB_EKS_MAG_00080_000000000004	113708	115358	r	excinuclease ABC subunit C	K03703							Excinuclease UvrABC, nuclease subunit (UvrC) (PDB:2NRT) (PUBMED:24513124)	COG0322	Replication, recombination and repair	L			ATGAGTCTAGAACAGAAGATATCCCGCATTCCCGAAGACCCTGGTGTTTACCTCATGAAGGACCACATTGGCAAGGTGCTATATATTGGCAAAGCAAAGAATCTCAAAAAGAGACTCAAAAGCTATGCTGTCACCAAAATTGATGATAGTTACCAGAATATCAAAACAGCACGGCTGATCTCGAGGGTTGAAGACATTGATTTTGTTGCAACCCAGAATGAAACTGAAGCATTTCTTCTTGAATCTAACTTGATAAAACAGTACAGACCAACATTCAACATAGAGTTAAAGTACCAGCAAAGATACACATACCTAAAGATAACTGACGAGAAATTCCCCCGCCTTATTGTTGCACGAAGAAACCGAAATGGGGATTTTATTGGGCCTAAGGGAAAGGTC…
204	Ar_GB_EKS_MAG_00080_000000000004	115354	118252	r	excinuclease ABC subunit A	K03701							Excinuclease UvrABC ATPase subunit (UvrA) (PDB:2R6F)	COG0178	Replication, recombination and repair	L			ATGCTTGATAACATCATCATCAAAGGAGCACGCGAACATAATTTAAAAAATATAACCGTCACTATTCCAAAGAATAAATTGGTAGTGTTTACCGGTCTATCAGGCTCAGGTAAATCTACACTAGCATTTGATACGATCTATGCTGAGGGTCAACGTCGATATGTAGAATCATTGTCTGCCTATGCCAGACAGTTCTTGGAGCTGATGGATAAACCTGACATTGATTCAATAGATGGACTTTCGCCGGCTATTTCAATTCAGCAGAAGACTACAAACAAGAATCCACGTTCTACTGTTGGAACAGTTACAGAGATTTACGACTATCTCCGATTGTTGTATGCTCGAATTGGGATCCCGCATTGTCCTAACTGTGAAAGAATAATTAGCAGGCAATCTACA…
205	Ar_GB_EKS_MAG_00080_000000000004	118261	120244	r	excinuclease ABC subunit B	K03702							Excinuclease UvrABC helicase subunit UvrB (UvrB) (PDB:1C4O)	COG0556	Replication, recombination and repair	L			TTGTCTCGGAGCAAGATTATATCTGGCAAGTTCAAATTATCTTCGAATAGTTTTCCTCCTCGCGGAGATCAGCCATCTGCAATATCCAAGCTTTCCCAAGGCGTTTTGGAGAGGAGAGGTTGCCAAACTCTTTTGGGAGTCACTGGTAGTGGCAAGACGTTTACAATAGCAAATGTAATAGCGAATTCTAACAAGAATACCCTCATCATATCACATAACAAGACACTAGCAGCTCAGCTCTATACCGAACTTAAGGAATTCTTTCCCCATAACAATGTAGGTTACTTTGTGAGCTTTTATGATTACTACCAACCTGAGAGCTATATCCCGCAGACAGACACCTACATTGAAAAGGACACCGAGATAAATGAAAGAATAGACAAGATGAGGTTGGAGGCA…
206	Ar_GB_EKS_MAG_00080_000000000004	120331	121540	f									Site-specific recombinase XerD (XerD) (PDB:1A0P)	COG4974	Replication, recombination and repair	L			TTGAATAGCGCCAATATAACAGCAGAAATCCAACAAAAGTATGATATCATAGACTCAAAGACCCGAATATATCTAGTTACTGACGGGATTGACTCCGCTCAAACTCGGGTTGTATATCAACGATACTTTGATCGCTTTCTGAATCATATCAAGATTCATGACCTTCAAGTGCTATTAGATTTTAGTCCTAAAGTTATCAAGCAAATAATAGCAGATTATATTATCAGTCTGCGTGATAATGGGGTTAAACGAGATTCGATAAAGACACAGATTGCAGCTATCTTACATTTTTTCGAGATTAATATTGACGACTTCCCATTAGATATGAAGAAGTTTAAACGTGACCTACCACCCGACGAGACGGTGAATGAGGACAGGCCATATACTACAGAGGAGATA…
207	Ar_GB_EKS_MAG_00080_000000000004	121997	123854	f									DNA polymerase B elongation subunit (PolB) (PDB:6P1H)	COG0417	Replication, recombination and repair	L			GTGCGTAACCATAGAGCTGCTGGCAGATCTCACATACAAGCCGATAACACAGAACTATCTGAGACAAGCCGGTTTATTTACAATCAGCTAAAAATCCCGCCGACTAGCAAAGTGGAAATCGAATATGAAGCAGAGAGACTGCTATCTATATCGAGAATAGACGATAGCCAAGAGATCGCATCACCCCCGTTTAAGATAATGTGTATTGAGATGAATAATGATGGTAACGAGAACAAATCAATAAAACTGGCCGTAACGCTCGAGAGTCAAACATCGGTTGAATTTGACGGACTGACTGACCCGAGCTTTGCTTCTTATATTAGTGAGAATAGGCCCGACATAGTTGTCTTTGCTGGAGATTACCATAGACATTATAACATGCTCAGTTCTGCAGACAAT…
208	Ar_GB_EKS_MAG_00080_000000000004	124002	124167	f															ATGGATATAGATATTTTTGATTATGAAATATTCGTAACAAGCATCTTGAAAAGTTATATAGAACTCTCGACTTCTCGTATTCACCGAAATATGATAAGTGAGCTCAGAAGTCTCAATAACAAGAATACATATGTGCTTGTTCTCGCAATGGCTTTATTCACCTGA
209	Ar_GB_EKS_MAG_00080_000000000004	124285	124450	f															ATGGACGACGTGACGGGCTTGCAGATGGAGCAAGCGATTATAGAAATGGAATTGAAGAATTCGCTAGGTGTCCAGGCGGCTCGTTGGACTATTGTGCTGGGTACGACAATGGGTACCATGATGGTTATGACTCTGCTCGAAAAGTGGGATAGAATGTCAAGGTGA
210	Ar_GB_EKS_MAG_00080_000000000004	124538	125099	f															ATGACTAAACAAAAATCAGTGTTGGTAGCAGTATTTGCCACAATCATGTGGATAAGTATGATATTACCAATTAGTGTAAAAGCACAAGGCACATTCGAAGACGACGGCGATATAGAAGCAGATGATCCAGAAGATCGAGAACAACAAAACGAAGAACACGAAGAATACTATGATGACCAAGATTTACCAAAATATGATGAAGACACTGGAACATACAATGACGACAATAATGATGGTAAAGACGACGACAGTGATAGTGATATCAGCAATGATTTACCAAGATGTAAGCTTGGAGTGGTAAAAGATTGTGTTTTAAACGATCTAGGCCAGACTTGTGAAGTTGGAACTTCTGAAGATGCATGTCAAGATATTTACGGCGGTGTGACTGGAAGTCCAGAG…
211	Ar_GB_EKS_MAG_00080_000000000004	126289	126877	f															GTGATTAAGCTTTATCAAGATGGCAAGCCGATGCGGGAGATAGCTCGTCAAGCGCATTTATCTTTCGGATCAATTGGAAAAATTATAAGAACTATCAATAGCGGCGGCGATGATAACTGCAGCAACAAGTCTAAAGAAACAAAAGCATTACACTTATTCAAAAGTGGAAAGAAGCCGATCGAAGTGGCTATTGAATTAGACATTTCAGCTTCGGAAGTCGAAGAGTTACAACAAGAGTTCTGGGCTTTAAATCAGCTACATGAACTGGGGTTCTTGTTTAATGAGATCAAATTCTATTTGCCATCATTTGTCAAATTGTTCAATCTGTTGAAGCGTAACAAAATGTTGGGTAATGGATACATCACAAAGTTTCTGAGATATGCCAATTATGATTTACCA…
212	Ar_GB_EKS_MAG_00080_000000000005	792	1116	r									Predicted dithiol-disulfide oxidoreductase, DUF899 family	COG4312	General function prediction only	R			AATTTCGATTACAATGTGTCATTTACACCGGAAGAGCTGGGCAAGAAAGAAGCCTTCTACAACTTCACAACACAAGATCCCTTCAGCTCACAGAGGGAAGGAGTCAGCGTATTTTACAAAGACACGAAGGGTCAGGTGTTTCACACGTATTCCGCTTATGCGCGAGGGATTGATATGTTGAATGTGGCATACCACTACCTCGACCTAGTCCCTAAGGGCCGGGATGAGGCTGGTCATGAATTTCCTCAATATTGGGTTCGTCGCCATAATGAATACGACAAATTAGACTTTAATAGCTGGTTGCCTAAAAGCGCGTATCAGTAA
213	Ar_GB_EKS_MAG_00080_000000000006	1	940	f									AAA+-type ATPase, SpoVK/Ycf46/Vps4 family (SpoVK) (PDB:3SYL)	COG0464	Cell wall/membrane/envelope biogenesis!!!Cell cycle control, cell division, chromosome partitioning!!!Signal transduction mechanisms	M!!!D!!!T			CCTGAGACATTGGAAAAGCTCATAATAAACATGAATGATTTCGAAAATGCTACGAGGGAAGTAACCCCATCTGCTATGAGAGAAGTCTATGTAGAACCTCCGGATGTCAAATGGGATGATATTGGTGGATTAGATAACGTCAAGAGGGAATTGCAAGAGGCTGTTGAATGGCCCATGCGTTTTCCAGAAATGTATAAGCAGCTGGGACATGAAGTTCCAAAAGGAATATTATTACACGGACCCTCTGGTACCGGAAAGACATTACTAGCAAAGGCGGTAGCCACAGAATCTGAAGCAAATTTCATTAGTGTCAAAGGCCCTGAACTGATGTCAAGATGGGTTGGAGAGTCAGAAAAGGGTATCCGAGATATTTTTAGAAAGGCAAGACAGGCAGCGCCT…
214	Ar_GB_EKS_MAG_00080_000000000006	1442	3206	r	serine protease Do [EC:3.4.21.107]	K04771							Periplasmic serine protease, S1-C subfamily, contain C-terminal PDZ domain (DegQ) (PDB:2HGA) (PUBMED:29686141)	COG0265	Posttranslational modification, protein turnover, chaperones	O			GTGACATCATTGAGAATATTTAACAGGTATCAGGTAGGACTCGTTATTTTCCCATTAATTTTGCTTATATTAATCACATCAAATGGTGTATATATTAATGCTCAATTAGGACGGAACAATATTAATTCCAGCAATGCTTTCACTGATGAAGAATCGGTGAACAGGACTTTTATCGGACGGACACCTCTCAATCTAACTTCATTGTTTGATATGGTAGATCAATCGGTAGTTCAAGTAAGTGATACCTCTCCAACTTCCCCCGGCTCGAGGGTAGGCTCGGGCTTTGTCTATGATACTCAAGGTCATATAATCACCAATTATCACGTTGTAACTGAATCGCAAGGAATTCCAGAAACGAATCTTGAGAACAAAGAATTCGCAGTATCATTCTTGGATGGT…
215	Ar_GB_EKS_MAG_00080_000000000006	4110	4890	r			Cobalamine/B12 biosynthesis	COG0714					MoxR-like ATPase (MoxR) (PDB:2R44)	COG0714	General function prediction only	R			ATGTCTCGCCTGGGGCCCAATATAAGTAGCAGAAAGCCTACTGATATCGAAGTGGATACTTTACCTTTAAGTGATGAAGAGCAAGGACCTATGGATACGCACATAAATTCAGAGCTTTTGCACAGCGATCAGCTATTTTCCAATATTATAGGTTACGACGATATCAAGAGATTATTCCAATTGTCTCTTTCTTCCAAGGACAGACCAGTTCACATTCTTCTGGTAGGGCCTCCTGCTTCTGCAAAAACTCTCTTCATGTTAGAATGTTTGAAACTTGAACGTTCGTACTTCATGCTTGGCAGCCATAGCACTAAGTCAGGGATGATTGAGTACCTATTTGAAAAACGTCCTAGATACCTGATCGTTGATGAAATCGAACATATGCCGTTAAAAGACCAA…
216	Ar_GB_EKS_MAG_00080_000000000006	5020	5233	r															ATGAAACTATCGACTACTTCAGATACAGTAGCGAGGACAATTGTTGAGACTTTAACAACCAAGACCCCGAATCTATGGTATTTTGTGAGCAAAGATGTCGAGGAATGGAAGGCCTCTAGTAAAACCAAGAGCGAAGATAAATTTTATGACTTGAAGAATTTCGGAAAGAAAATGGTTAGGACCAGCGAATATTTTGCCCAACGAAGCTTCTGA
217	Ar_GB_EKS_MAG_00080_000000000006	5640	6489	r															ATGCACAATTCCTTTTCTCCGTGGCAACTCAAAAGGATGCTAACGAGATTCTTCTTAACCTTAGGCATAGTAATCCTGATTGCCAACTCTATTGTAGTATCGTTACTGTCATATTTTCCCAGCGCATATTATTCCATTACTCTGATTGCCCTCAACTTCAGTGCATGTGTTGCAAGCAGTTTGGGCGTTGTTACAGTATGGCGATATGGTGTCTGTGGAATCCATGGTCGATCGTTACTGTTTCTCACGCTGGGAATAATATCATGGTTTGTAGCGGACTTGACACTAGTGTATGGGCACTTTATTTTACATAAAGAAGAAGAACAGTCGCTAGTAGTCTCCTTTGCAGACTTTTACTGGGTTGTCGGATACGTGTTCTTCTCTTTGCATCTTTTCACT…
218	Ar_GB_EKS_MAG_00080_000000000006	6914	8636	r	aldose sugar dehydrogenase [EC:1.1.5.-]	K21430							Glucose/arabinose dehydrogenase, beta-propeller fold (YliI) (PDB:1C9U)!!!Plastocyanin (PetE) (PDB:3BQV)	COG2133!!!COG3794	Carbohydrate transport and metabolism!!!Energy production and conversion	G!!!C			ATGACCTTTGAAGATGAGATCCACTTGGGTACTCATCAAAGGATACATTTTTTATGTGAATATGAATATTGCTGCCCAACTATCAAACCATTATCCTATCACCGAAAGATTGGGGTTACAAATACGAGCCAGATGAAGGGGATCAGTTATGCAGTTATGCTTTATGTTTTGTGGTTTACATTGTTCTCTCTAAGAGCCTCGTTCAATTATATTGTGGAACCCAAATACCAGATGGTATCAATGAAGTTCAAATGTGATTTAAGTCGGTTGAATTTTATTTTGTCATTACAGGCTTTCAATATTTCGTTGTTTGTTGCCATATTGTCAGCATTAAGCTTCATGGTACTTGGCAACTGGTTCGACTCCCTTATCGTTGACGCATTTGCTTCTTATCAGCCG…
219	Ar_GB_EKS_MAG_00080_000000000006	9511	10171	f									Ferritin-like metal-binding protein YciE (YciE) (PDB:2GS4)	COG3685	Inorganic ion transport and metabolism	P			ATGTCGAAAAGAGTGGAGGAGAATTTTGTTTTGTACTTGAATGACGCATTTGCGATGGAAATTGCTCATGAGGAGAGAATTAAAGAAAGAATCCAAAAAGTCACTCTCCTTCCCGAAGCGAAGCTGAAGTTTGGGCACCATTTGCAGGAAACCCTACATCAGCAAGAAAGGGTGCGCAACCTGATAACGGAATCAAATGGAATAGCAATATATGAGAAAGCAGATCTCCCTGTCTTACGACCTCCGCGCTCTATTCTAGATAATATGAAGAAACAGATTACTTTGGCAGAATGGGAATTAAAGGAGATTGAACAGGATATCATAGTTGAGAATGCAGAAATAGCCAAGTACAATACGTTGATTCAGTTTGCAACAAAAATCAATAGCTTGTTCTTTGCA…
220	Ar_GB_EKS_MAG_00080_000000000006	10585	11563	r	zinc transport system substrate-binding protein	K09815							ABC-type Zn uptake system ZnuABC, Zn-binding component ZnuA (ZnuA) (PDB:1K0F)	COG0803	Inorganic ion transport and metabolism	P			ATGTTTATCACATCGTACGGCATAAAGACTGCTTGTTTAGCATGCGTCCTAGTACTGTTAACAATTTTTGGTTGGACAAGCATCTCTTTTACGCATTCGTCTAGCGAGAACAGCGTAACAAATGGAGGCGCCGGTGTAGATGGCGTTTCAACTATACCCTCAGATGAACCTGTTTCGTTACAAACCAATCAAACAGTGGCTGATACCAAGAAGCCAATCAAAGTATTAGCATCATTCTTCCCAATCTACGAATTTGTAAAGGAAATAGGAGGTAACAAGGTTGACGCAACTACTCTCATCCCCATAGGACTAGAACCTCACAATTACGAGCCCACTATACAGCAGATCCAACAAGCGGAGAGTGTAGATATAATATTCTTTAATGGTTTGAATTTTGAA…
221	Ar_GB_EKS_MAG_00080_000000000006	11939	12947	f															ATGGTTTGGCTCGTTTGTGGCGTGCTTTTTGTATCTGTATTATTTCTTGCTCATATTTCCTGCTCCTCAACATCTCATCTGGTGCTAGCGCTTGGGCAGTCACAATTGTCTAATGGAACATTGCACGATAAGTTTGGAGTATCAGAGATTTATCCGACTAAGCAAAACGGGAGGGAATGGTATATGAACATGAGCAATCCTACTAACGACAGTCTCTTGTCGATCACGTTTGAACCTAACCTTACCAGACAAACCGACGGATCGTGGCGGATTTCTGAAACAAATTCTGACTACTCAAATCCTCAAATAAGAATAAACGTAGATACTCCAAGTGGATCGGAACCATGGAAAAACCTTGAATTGACTGGCTATATCAAAATCGTATCCGCTAATTCCTCA…
222	Ar_GB_EKS_MAG_00080_000000000006	13487	13814	r									DNA-binding transcriptional regulator, ArsR family (ArsR) (PDB:3F6V)	COG0640	Transcription	K			ATGGGTTCGTCCTGGAAAGCATTAGCAGATGACAATAGAAGACAAATTCTGCTATTACTTAAGAAGAAAAATATGATTCCAACCGAATTGGCTACACACTTCAACTTTACCTTATCGGCGGTCTCGACCCATCTCCGTATTTTGAAGGAGGCAGATTTAATCAGAGAAAATAAACAGGGAAAAAATAGATTTTATTCTTTGAACAGACAAAGGCCATTGGAGTTAGTGGAATTCCTTGAGGAAATGTATGACTATAGCTTGAATTCTTTGAAAGAATATGTAGAAAAAAATAAGGGAAAGAGTAGGAAGAAAAATGGGAACCAATAG
223	Ar_GB_EKS_MAG_00080_000000000006	14477	15053	r			Pyrimidine degradation	COG1853					FMN reductase RutF, DIM6/NTAB family (RutF) (PDB:1EJE)	COG1853	Energy production and conversion	C			ATGCAGCTCGCATGGAATGATAGACGTACCAGACAATTTGTAACCAACGTAGGACTGATCACATCAAACGGCCCGATAGGTCCTGATGTGATGGCAGCAGAATGGACTCATCATGTATCCTATTCACCAAGTTTGATATCTATCAACGTACGCGGAACTGATGCGACAGCAGAAAATATCCAAGCTTCAAAAGAATTTGGAATCAATATTGCAGCTGATGATCAGAACGTCATTTGTAGTGTTGCCGGAAGATATGGGGGCAAAGAAGTAGATAAAATATCATTACTCAAGGAAGCTGGGGTTGCTATTTTTTATAATGCGAGCCGTATCAATGTGCCTATGATTCAAAACGTGGCTATGAATGCCGAATGTCGGTTGATGAAGCAAGAAGAACTGGGC…
224	Ar_GB_EKS_MAG_00080_000000000006	15436	15652	f															ATGGGAAACAAGTTGAATCGATTTTCAACGGCCATAAAAACCTGGTTACCACTGACTATCGTAGCTGCTGGGAGTACCTTTATTGTCACCTCTTTAGTGACGCCCATTCCAATTGATAGAGCAATTGGGACCTCGATACTGGTAGCGCTCTTAGTTTTCGGCGGATTTACATTTAGATCTTTTGGTAAAGAAAAAGAACAGTATGAGCAGGAATAA
225	Ar_GB_EKS_MAG_00080_000000000006	16304	16541	f															ATGAGTCGTCTGATACTAACCAAGAGCCGTTTCTCGCTTGACAAGATTCACTTATGTAACTCGTGTTTATCGGATAATATAACCATCGTCCCAAAGTCAAGAAATGACTCTATGTCATACCAGCTATCTCGTTGCAATTATTGTGGGAAAGAATGGAACGAAATATGGCTCAGTTATCGTGATATATTTGTGTCATCAAAATATGAGCATCGATTCAAACAGTTGAAGTATGAATAA
226	Ar_GB_EKS_MAG_00080_000000000006	16947	17154	f															ATGATGAATGTAAGAATAGAAGTATCTCAACCTCAATATGATATTTCTTTATCTATCGCTACGAGACTCAATCAAGAGAATGCGTTGAACGAACCAACAATAGAAGAATTAATACGAACGACTTTGAGGATTTTAATAAACGAATATGAATCAGATCCTCGACGAGTTATTAATTACTATCTCAAAAGAAACTCATTGAACAGATAG
227	Ar_GB_EKS_MAG_00080_000000000006	17884	20005	f									K+-sensing histidine kinase KdpD (KdpD) (PDB:2KSF)	COG2205	Signal transduction mechanisms	T			ATGAAAGGAATAAGCAAGGAAAAAACAGAAGTATATTATAATCCCTTTAATGTTCTCAATACAGTAATTGAATTTGTAGATAATTCTAATGAGAGAATTGATGCATGTGTTGATCACACTCGTCCATCTCTGATTACTGATATTAAGACCCTTGAGATGTCCTTAATTGACGCAAAAAGGAGAGGAATAAAATTGCGCTTCGTTACAGAAATTACAACTGAAAATGTCATTTACTGCAAACAGCTGATGACATCCAGTATAAGCGAGCTCCGGCACTTAGATGGCATTAAAGGCAATTTCTATGTCAGTGAGAAGGAATACGTATCCCCCGCAACTAAACATGAGAAAGGAAAACCTGCTTTTCATATTGTTTATAGTAACGTCTACGAAGTTGTCGAA…
228	Ar_GB_EKS_MAG_00080_000000000006	20466	21201	f									Predicted dithiol-disulfide oxidoreductase, DUF899 family	COG4312	General function prediction only	R			TTGCCAGAAATTGTAACGCGAGAAAAATGGCTAGTTGATCGAAAGAGGTTACTCAAGAAAGAAAAGGAGTTGACTCACGCTCGAGATGTATTGAACGCCGCACGGCGCCGGCTTCCTATGGTTGCGATTGATAAGGAGTATTTCTTTGAAGGCGCTGGAGGCAAAGTAGGACTCCTTGATTTGTTTGGGGGTCGGCGACAGCTAATTGTCTACCACTTTATGTTGCACCCTGATTGGGAAGAGGGTTGCCCCTCGTGTACCGCTTGGACAGCTGAGCGATCCGCTGGTGAGATTGCACACTTAAAAGCTCGTGATACTTCCTTTGTGCTGGTCTCCCGCGCACCTTTTGACAAAATTAAAGTGTTCAGTGCCAGCAAAGGGTGGACGATTCCTTGGTAC…
229	Ar_GB_EKS_MAG_00080_000000000006	21430	21709	r									D-arabinose 1-dehydrogenase, Zn-dependent alcohol dehydrogenase family (AdhP) (PDB:5O8Q)	COG1064	Carbohydrate transport and metabolism	G			ATGTCTCCGAAACTACCTCTTATAGTAGGCCACGAAATTTCAGGATGGGTTGAAGAAATAGGTCCTACGGTTCCTGAGGGCATTATCGAAAAGGGAGATCTGGTTGTAGTATACAGTGGATGGGGCTGTGGTATCTGCCAATATTGCAAAAGAGGTGACGAACAAATCTGCCCTTTTGGAACATGGGTAGGATTCGGAAGGGACGGTGGATATTCGGAATATGTTACTGTGCCATCATATAGATTTTTGATAAGGGTAGACAAAATTAGAAAATCTTAG
230	Ar_GB_EKS_MAG_00080_000000000006	21956	22148	f															ATGAAAGAAGCAGTCAATGTCATGGAGCTCATAAGATGCCCATATGAAGTGTTACCAAAAAATAAGCTCCTCTTAGGTGAGAATGCTGATTATGAACAGGAAATAGATTATTACAAAAAATCATATCACGATATCTATAACTTAGATTTTTCTGGTGAGAAATATGTTTGTTGTTCCAGTTCATTTTGTTAA
231	Ar_GB_EKS_MAG_00080_000000000006	23147	24683	r									Glycosyltransferase, catalytic subunit of cellulose synthase and poly-beta-1,6-N-acetylglucosamine synthase (BcsA) (PDB:4HG6)	COG1215	Cell motility	N			ATGGGTAATCGAGGGTTCGCTTTAAGGTGCCTCGTAATAGCAGCAGTAGTCGTGATACTTTCGATCAAAATCTATCTTTTGCTGTTTGTGATGGACTTTGTGTTAGGGCTCTACAGTTTCTTTTCAAGCTTTTTGCTGCTGAATGTACTTGCTTTTGCTTACTTTAGATATAGAGATCCCTACATTACTGCTCTGTCGAAAGATTCTGAAATAGGAAGCGAGAAGCCTATCATGTTCTCTATAGTAGTCCCAGTGAAAAATGAGGAAGATAATATAAGAAATTGTGTTGAATCATGTCTCAACCAACCTTATCAAAATAAAGAGATCATAGTTGTCAATGATGGGAGTACTGACTCTACAGGACAAATACTAGATTCGATCAGGAGTGAAAACTCACAC…
232	Ar_GB_EKS_MAG_00080_000000000006	24675	24777	r															ATGAGGAATACCCATTTATTAGCCGGAAACTACACAAGATTAGAGGAGAGTGATAGATATCAGCGTACTACAGTATCTGCAATTATCCAAAGAGATGGGTAA
233	Ar_GB_EKS_MAG_00080_000000000006	25514	25850	r															ATGACAATGCTAACAAGGAACTGGATTGTGATAGGGTTAGCAGTAGCTGCGATAGCAGTTTATGTGGTCGGTATACCTCCTTCGTTCAGCGCTGAGTATAGTAAGACATCACAATACAGTAGATCGATAAATAATTGCGGAAATGGTGACAACACTGATTCGCCGCCTGCGCCTCCGCCTGCACCTCCGCCTGCACCTCCGCCAGGTTATGAATCACTCGTTGACCGAACCGGTGAAAGCAAAGGTTTGACCGGTGAAAGCACAGATTGTACAAATACCCACTCGCAAGTTCAAGGCGAGGATAATAGTGTAGGTATTGGATCAGCTCAACGCTAG
234	Ar_GB_EKS_MAG_00080_000000000006	25971	26433	r															ATGGATGTCCATATTAAAAGGAAGCATGGAGACAGAGGATATGCGATACAAACAGGATCAAGCTCTATCAAAAGCACTAGTAGCAGATTTGTCTCTTATGCGACGGATTTTGCCAAGGAACATAGGGATGATAGATCAGCATATGCCAACCAACATGAAGCTTATCATCGTCAGAATACGCCTTTCGATTCGGATCTGTCTCCAAAGAAAAAAGATGACTTTTTAGATCAAATTATGGAGGATATTCGTAAATATAATGAGCTAACGCGTCAATTGGCTGAATTCAGAGAAACCTCAGTCAAGGCATCAAGTTTCCAAATTCCTCCATGGCAGTTAGCAGTATTAATGGCCTCAAATAATTTTCTAAACAAAAATACTGCTGTTACGAGAAAGGCTCAA…
235	Ar_GB_EKS_MAG_00080_000000000006	27165	28473	r									Cell division protein DedD (periplasmic protein involved in septation) (DedD)	COG3147	Cell cycle control, cell division, chromosome partitioning	D			AGCGAGATTGCAGTAGGCATAAATTCTGATAACAGATTGGCTGTGTTCATTATAAATAGTAATAATGCTGTGTACTACAATCGTCAAAGCACTGCTGGCAGCGATACCTGGTCTGGGTGGACCTTCTTGGGAGGAAATGTTAGGACCAATAGCAATCCCGTTGTTGATATAAACAATGACGGACGATTAGAGGTCTTTCAGGTAGGTGCAGGAACGGCTACCACTAATCAACCTCCAAGTGCAGATTCAAAATCTGTTTCAACCAACATCAACACACCTGTAGAGATTCTTCTTAGTGGGCAGGATCCTGAAAATTCTCCCTTAACTTTCAGCATAGTTAGCCAACCACTTCATGCACAACAGCCATTAACTGTATCTCCTCAAAATAGGGTAGTCTAT…
236	Ar_GB_EKS_MAG_00080_000000000007	231	606	f															ATGTCAGATTTCACATCACTAAATCAGCATCAGAAAAAGGCTCTTGTAATCCAACTCTATGAACAAGGTAAGACACGACGCCAAATAGCGGAAGTTGTTCACATGTCATTCAAAGACATAGCTCTTGTGATCAAGAAACACACTGGCGAAGATACCGATTCGGTTGATAAAGCCGAGAAGTCGAAAGATGCTCGCGCTCTTGAGCTATTTTTGCAAGGTAAACAATCAGTTGAAGTTGCAATAGAATTAGATATGTCTGCAGACGAAGTAGAAGACCTGCATGTTCAGTATTGGAGACTTTCAAAATTAGATGACTTGGAGACACTCTATCACGAAGCAAAAATATTCTCTATCATTAATTCTGCGACTCTATAA
237	Ar_GB_EKS_MAG_00080_000000000007	619	1144	f															TTGAGAATTGCGAAAGATAAAGATATTTATGATTTAGTAGAACTAGCCAATTATGGTCTACCAAGTCTTAGAAACAGATATGAAGATTTATTAAATCAAGTAAGAACTCTACAAGGTGAGAAAGTAGCATTAGATATAGAAATTCTGGGATTAAGAAATTCAATTTATGCAAATAATGAAATTATTAGTAGACAGAATGAACAGTCAAAAAAGTTGGATAGAAAAATAAATCAATTACACATCTTGCTCCGAAACGCAAGCAAAGACTCAAACTATCATAAAACGATAGAGATTATAAATCAAAGACTAAATGATAAAAAGCCACTACTGGTCGCTTCTCTCATTGCTGTAATGGAAACACTCAAGAAAAATCCATATGGAATGAACTTGCTAAACAGT…
238	Ar_GB_EKS_MAG_00080_000000000007	1663	2608	r															ATGTGTGATTCAACTGATAAAAATGAAATGGCTACTTCTGAAGATCAAAGACGTCACAATAATCGTAACTCGGATAACGAAAATAGTGAAATCATCTTGTGCAAATGTGATGGCGGTACTTGTGGAAAAAGTTTGATTCCCCCATATTATATTTCACTTACAATCCCGTCTAATCCATATCGAAGATTTACAAGAGAATGTACAAGCTTCCAAGATGAAAAAAACCAAGAAAACAACATCTTATTTCAGATACAATCAGACCTACCAAAATACTCTAAGAGAGAAACAAAAAATCAATCACTTTTCTCTACAAAAGATCTAATGAGAACAAAGAGACGAATATGTGCCGATTGTCAAGAAAAACGGAATTATGACGATAATATTGGTATATTGTATGGA…
239	Ar_GB_EKS_MAG_00080_000000000007	2972	3719	r									DNA polymerase B elongation subunit (PolB) (PDB:6P1H)	COG0417	Replication, recombination and repair	L			TTGCCCCAAGAAACAATTGATACAATTAATCAACATTTAGAAGAAAATAATATCCCAAGAAAGGTTGTAAAATATTGGGTTTGTAGAAAAAGAATTGGCGCGTTTCCAAAACTATTAGACCAGGTCTTGAAAGACCGTGAAAAGTATTTGGAGTTACTAAAAGTAGTCACCAACCAGAATCATCTGCTTGTTGAAGAGTATGAAACATGGCAGAAAGGTGCTAAACTATTTGCGAATGCAGGTTTCGGATTATTTGCCAATGATTATTTTGAGTTTTCAAATTACAAAGTTGCAGAATGCATTACCGGTGAGGGAAGACGTTTACACAGGCAAATGGAAGAGATTGCAAAAGCATTTAATCTTGATATTGTGTTTGGATTTACTGACTCGGTATTTGTA…
240	Ar_GB_EKS_MAG_00080_000000000007	3749	3944	r									DNA polymerase B elongation subunit (PolB) (PDB:6P1H)	COG0417	Replication, recombination and repair	L			ATGATTGAACGAGGAGAATGTATTTTATCATTTACTCCGGACTATAAACTTCAGAAGCAAGAAATTGGAGGTGGTCATCATATCGTTCCAATGAAAGGTATCTTCGTGAATAAAGAAATATACGAACTAGATGTAAAAGGAATGTACCCCACTATTGTAAGAAATAACAACTTGTCATTTGATACACTAAATTGA
241	Ar_GB_EKS_MAG_00080_000000000007	4389	4581	r															ATGACGACTGATGTTCCCGATGAAATAAATGTACATAAGCAAATATGGGGAAAGGATGCGGATCGAGTTATTTATGGTGGATTAGAAGGGAAAAAAGAGGGAGATAACAATGCGGATCTGTGTCCAATATGTAATTCAAGAATTGATGAATTTGGATATTGCGCTTGTGGTGGTAATTTAGGAATTAGCTAA
242	Ar_GB_EKS_MAG_00080_000000000007	4852	6229	f			Isoleucine, leucine, valine biosynthesis	COG0065					Homoaconitase/3-isopropylmalate dehydratase large subunit (LeuC) (PDB:4KP1)	COG0065	Amino acid transport and metabolism	E			ATGCAAGCAGTAGCAACAGATTCCTCATTGCAAAGGCGGCAGCGAAAGCAGGACGTTTCTCGCATCAAAAACATCCTTGATGATAAATCGCTTACCGTTGCTGAAAAGCTGATAAGCATAAAGAGTGTTAAGGCAGAGAATACGAAGTCTAAAACAACACCATCTATGTCAGGTGATATAGTTACTGTAGATGTGGATCTTGCTATGGCACAAGATAGCACAGGTCCTTTGGCCATACGCTCACTTGAGGAAATGACTATCGAGAAGCTCTATGATCCTTCAAGAGTTTTGCTAGTTATAGATCATACGTTTCCGGCAGCAGATGAAAAAGTGGCTAATCTACATGCATTGATAAGAGATTTTGTCTTAAAACACCACTGTCTTTTGGTTGAGGGTTCA…
243	Ar_GB_EKS_MAG_00080_000000000007	6230	6779	f	3-isopropylmalate/(R)-2-methylmalate dehydratase small subunit [EC:4.2.1.33 4.2.1.35]	K01704	Isoleucine, leucine, valine biosynthesis	COG0066	Isoleucine biosynthesis, pyruvate => 2-oxobutanoate!!!Leucine biosynthesis, 2-oxoisovalerate => 2-oxoisocaproate	M00535!!!M00432	Pathway modules; Amino acid metabolism; Branched-chain amino acid metabolism!!!Pathway modules; Amino acid metabolism; Branched-chain amino acid metabolism	M00535!!!M00432	3-isopropylmalate dehydratase small subunit (LeuD) (PDB:3Q3W)	COG0066	Amino acid transport and metabolism	E			TTGAATAGCGATAGTGATCATCCTACGACAATTGATGGTATTTTGAAAGGCAGAGCATGGGTATTTGGAGATAATATCAATACGGACATAATAATACCTTTCAGATTCAAAAGTAGGACTAACGACCCATATGAGATGGCAAAGTACGCCATGTACGGATACGATCCTGATTTTCACAAGAAGATCTCCAAGGGTGATGTAATAGTTGCAGGTCGAAACTTTGGAGGCGGGTCTAGTAGGGAACAGGCTCCAGTGGCATTAAAATATGCAGGCATTTCTGCGGTCATAGCTGAAAGTTTTGCGCGCATATTTTATCGGAATGCTTTTACTATCGGACTGCCAGCACTCGAAATTCCGGAGATAAAGGGCAAGGTAGATCCCCAAGATAAGCTCGAAATA…
244	Ar_GB_EKS_MAG_00080_000000000007	6979	8968	r	2-oxoglutarate/2-oxoacid ferredoxin oxidoreductase subunit alpha [EC:1.2.7.3 1.2.7.11]	K00174	Pyruvate oxidation!!!Pyruvate oxidation	COG0674!!!COG1014	Citrate cycle (TCA cycle, Krebs cycle)!!!Citrate cycle, second carbon oxidation, 2-oxoglutarate => oxaloacetate!!!Reductive citrate cycle (Arnon-Buchanan cycle)!!!Incomplete reductive citrate cycle, acetyl-CoA => oxoglutarate!!!Anoxygenic photosynthesis in green sulfur bacteria	M00009!!!M00011!!!M00173!!!M00620!!!M00614	Pathway modules; Carbohydrate metabolism; Central carbohydrate metabolism!!!Pathway modules; Carbohydrate metabolism; Central carbohydrate metabolism!!!Pathway modules; Energy metabolism; Carbon fixation!!!Pathway modules; Energy metabolism; Carbon fixation!!!Signature modules; Module set; Metabolic capacity	M00009!!!M00011!!!M00173!!!M00620!!!M00614	Pyruvate:ferredoxin oxidoreductase or related 2-oxoacid:ferredoxin oxidoreductase, alpha subunit (PorA) (PDB:5C4I)!!!Pyruvate:ferredoxin oxidoreductase or related 2-oxoacid:ferredoxin oxidoreductase, gamma subunit (PorG) (PDB:1B0P)	COG0674!!!COG1014	Energy production and conversion!!!Energy production and conversion	C!!!C			ATGCATATTCCATCCAAGGTAAATAATTCCCTTAACTGGCTAATTGGAGGAGCGCAAGGCAGTGGCGTAGATTCAGCTGCGAACATCTTCTCCCGTGCATGTGCTCAAGGAGGATTACATGTGTTCGGAAAAAGAGAGTATTATTCTAATATAAAAGGAGAACATAGTTACTTTACGGTTAGAGTCTCTGAGAAAGAGATTCGATCGCATGTAGACGAGATTAACATGCTTGTTACATTTGATGCAGAAACCGTGTTAAGACACGCTGGAGAAGTTACTAGAGACGGAGGAATCATATACGATTCAGAACTTGTGGGTAAAAAGATCGAAGAGGTACCAACGCTCGATGACGCCTTTAAGGACAGGTTAATCAGCCTATTGGAGAAGAATGAAAAGTCC…
245	Ar_GB_EKS_MAG_00080_000000000007	9433	9601	f															ATGGTTGATAATGTCAATGTTGATGCTGATGTTGATGCTGATACACTAATGATGAAAATATGTGTCTATAACTTGTCCAGAGTTCATTCCACTCTTTTCCACAGTTGTTGCACCGAGATATTTGATAAGATAGTGAATTATTTATACGATATTTTGGGACATTTGTAA
246	Ar_GB_EKS_MAG_00080_000000000007	9865	11131	f	mannuronan 5-epimerase [EC:5.1.3.37]	K01795													ATGACTTCAGTTATTTCACTAATCCTAGTACTTTTTACATCCTTCTATACTACTTCAACTTATGCTTCAACTTATGCAACTTCCTCTGACTCATCATCTTCTGAAATGGAAAACCCATCTTTAACAGGTTCTCCTTCTAACTGCGTTACATTCGATTCTGAAGAAAGAAATGTAACAATAACTTGCAAGAATACTAACTTAACGGAGATTGCTAACCAGCTTAAAGACCCGAGCGTTCTGGCTAAAGATAAAACGGTTGACAAAGGATGGATATTGAACGCTGGACTTACGGTAGCTCAAAATGCCGCTCTTTATATTAATTCCACAGACACTTCATGGTTAAAGATAATTGGAGATGGAAATACCGCATATCCTATACTCATATCTGGTAGCTTAAAG…
247	Ar_GB_EKS_MAG_00080_000000000007	11418	11610	f									Uncharacterized Zn-finger protein, UBP-type (UBP14)	COG5207	General function prediction only	R			ATGGAATCTTGTAGTCATCTGGAACAGGTAAACTTTGAAACACAAGCAAAAACAAAAGGTTGCGAAGAATGTGAAAAGATTGGAGATGATTGGGTATCCTTAAGGCTGTGTTTATCATGTGGTCATGTTGGCTGCTGTGACTCTTCTAAAAACAAGCATGGGACCAAACACTTCAAACTAGGTGTTATGTAG
248	Ar_GB_EKS_MAG_00080_000000000007	12657	13062	r									Uncharacterized conserved protein YbaA, DUF1428 family (YbaA)	COG5507	Function unknown	S			ATGAGCAAATTAGATAGTGCCAAAATGGAGAAAGGGTTTGGAGATGTGGTGCAGCACATCGTCTATCGAGTACCGAAAAAGAATCACGACGCAATGTTGCAGCTCTGCGAGGAAGCTAGTGACATGTTTATGGAGAATGGTGGACTGCACTATGATGTTTTCCAGCTCAGCAGTACCAATGTGCCGATGGATGGCTTTACTAACTTTGCCAACATCATCTCAGTCGATCAGGACGAGGAAGTATGGATGGAGTCGCTGTACTACAGGGATGGCCTGCACATGAATGAAGTAATGGCAAAGATACAAAATGATAAAAGATGTGAACAATCTTACAAACAGTCTTTAGATCTACTGACCCCCCGTACTAGCTTCATTATGAGGGAGTTTGGCCGTCTCAGC…
249	Ar_GB_EKS_MAG_00080_000000000007	13841	14108	f															GTGACAATGACGATCAGAGGTGAGTTAAGGAAAATCCTCGATATTATCGCAGACCTAGCTGAAAATGACGTTAAGAAAGATGTCCTTGAGACGGACATAATTGCTAAGAGTGGACTTTCAGATGTCAAGGTAAGGAATTACCTGAATGAGTTGGAGTGGCTGCATTTAGTTAAGGAAGCACTACCCAGACCTAGCCACGCGAATTTGAGATTATGGAGTATAACAGAGAAAGGATTGCAGGAATTATCTGATCAGGACTTTAGATAA
250	Ar_GB_EKS_MAG_00080_000000000007	14783	15014	r															ATGTTTGATTTACATATCTCCAATCAATTCACTAGAATTGTCGATGATCTAATCTTAGCATCTGAAAATGATACAGGATTCAAAGAAGTTATAGAGTGGGTTGATATGCAATCACAGAAAAAAGGAATTAGCTTTTATGAAATGGTTTATACTATAACTGACAAACAGCTAACCAAGAGAAGAGCAAAGCAATTCCTAAGTGAAAAGATGATGCATCGGCCTGAAATATAG
251	Ar_GB_EKS_MAG_00080_000000000007	15387	15636	f									D-arabinose 1-dehydrogenase, Zn-dependent alcohol dehydrogenase family (AdhP) (PDB:5O8Q)	COG1064	Carbohydrate transport and metabolism	G			ATGTCTTTTAGGAAAATCGGACATCGGACTGAAGATTTAGACATTCCTTTTCCCTTTTTTGGACATCGATCAGTAGTGGGCTGGTTCGCCGGATCTTCTATTGATTCAGAAGATACGATGTCTTTTAGTGTACTTTCTGGTGTTCGATCTATGAATGAAGTCTTTCCGCTGGAAAGCGCAGTAGAGGTGTTCGATCTAATGATGGGCGGCAAGGCACGATTTCGAGCGGTTCTTACAACAGGACATTAG
252	Ar_GB_EKS_MAG_00080_000000000007	16823	17180	r									Uncharacterized conserved protein, DUF2255 domain	COG4334	Function unknown	S			ATGTCAACATCTGCATTTAAGGAAGCCTTAAACAGGTCCAGTGAGATTGAACTATCTGTCATCGGTAGAAGCTCGGGCGTGAGCATCGAAAGGCCCGTATGGTTTGTATATAAATCCAATATACTGTATCTACTGCCACTGAATGGATCTGAAACGAACTGGTACAAGAACATACTCAAAAATCCAGCTATAAAGATTTCCGTAGATAATACGAAAATTTCTGCCGACGCAAGACCGATACCTGATTCGAATAGAGTTAAACAAATTGTGGATGCTTTTAGGTTCAAGTACGGACCAAACGATGTCAAGAAATACTACTCAAAGTTTGATACAATAGTTGAAGTGCCTTTGTCGTAA
253	Ar_GB_EKS_MAG_00080_000000000007	17441	18497	f	alcohol dehydrogenase, propanol-preferring [EC:1.1.1.1]	K13953							D-arabinose 1-dehydrogenase, Zn-dependent alcohol dehydrogenase family (AdhP) (PDB:5O8Q)	COG1064	Carbohydrate transport and metabolism	G			ATGAAAGCTGCAAGAATTGTTAAAGTAAATGAACCTCTACAAGTACAAGAGCTTCAAACGCCAAAGCCAAAAGGGTCGCAGATTATAATTAAAGTTCAGTCCTCAGGTGTATGCCATAGTGATGTACACGTATGGGAAGGTTATTATGAAGGTATAGGCGGGCAACCATTAAAAACTACAGATAGGGGTGTAAAATATCCTCTTACCCCAGGACATGAAATTGCAGGTATAGTAGATAATTGGGGTGAACAGGTAGAAGGATTTAGTAAAAATGAAAAAGTTCTCGTATATCCGTGGGTAGGTGAGGGATTGTGTCCTGCATGTAGGATTGGCCAAGAGAATCTGTGTGACAAACCCAGATCATTAGGTATCTACAACGATGGAGGTTACGCACAATAT…
254	Ar_GB_EKS_MAG_00080_000000000007	18493	19897	f	succinate-semialdehyde dehydrogenase / glutarate-semialdehyde dehydrogenase [EC:1.2.1.16 1.2.1.79 1.2.1.20]	K00135	Proline degradation	COG1012	GABA (gamma-Aminobutyrate) shunt	M00027	Pathway modules; Amino acid metabolism; Other amino acid metabolism	M00027	Acyl-CoA reductase or other NAD-dependent aldehyde dehydrogenase (AdhE) (PDB:1A4S)	COG1012	Lipid transport and metabolism	I			TTGAATGGAGCAGCAGAATTAAAGACAATAAATCCAGCAACTGAACAAGTCCTGAATGAGTATGAAATAATTACTAAAGAACAGCTTGAAAGATCGGTAAGGCAGGCAAGATACGCGTTTCTGGAATGGAAGAGTGATATCGACAGAAGAGCAGACTTTCTTTACGCATTTGCCAGGGAGTTTCGAAAAAACAAAGAACACCTTGCAAAAACTGCTACTCAGGAGATGGGAAAAGCGATAAAGGAAGCTAGATCAGAAGTAGAGAAATGTGCTTGGACAATAGAATATTATGCAGATCATGGAAAAATCTTTTCAACTGGCGAAGTCGTTAATACAGACGCAAGAAAAAGTACCATAACTTTTCAGCCACTTGGTGTAATAGGTAGCATAATGCCGTGG…
255	Ar_GB_EKS_MAG_00080_000000000007	20040	21324	f	NTE family protein	K07001							Predicted acylesterase/phospholipase RssA, containd patatin domain (RssA) (PDB:5FQU)	COG1752	General function prediction only	R			ATGAGTACCACCAATACTAGAGAAGATAAGAATAACAAAATTGAAAATGTATTAGTACTTCAGGGTGGCGGATCTCTGGGAGCCTTTGGCTGTGGAGTGTTTAAAGCGATCGTGAGTAATAATATCGAGCTTGATATCATTGCAGGCACTTCTATCGGCGGCATAAACGCAGCGATTATAGCTGGCAGCAAGGATGAAAAACAACCAGAAGAAGCCCTAGAACAATTCTGGTTAGAACTATCTGAAAGCTTTGTAGATTTAGATAAACTTAATCTTTCTCCTACCTTTAGTTCACTACTTGACTTTGTAGAAAAGCTGCTGAAACCATCTGCTTATTCTTATTTTTATGACTTACCAACAGACTCATCAGATCAGAAGAAAAATTATTCTTCTTCTCCT…
256	Ar_GB_EKS_MAG_00080_000000000007	21990	22200	r			Urea cycle	COG0281					Malic enzyme (SfcA) (PDB:1DO8)	COG0281	Energy production and conversion	C			ATGAGAGCAAAAGGTTTAGATGAAGACATGTTGGTAGCTGCTTCATTTGCTATTGCTTCACTAGTTGAGCGATCTCAGTTGAAAGAGGATTATATAATTCCGAAGATAAACGATCCTAGAATTCTTCCGATTGTGACACAGACATTGAAAGATGCAATTAAAAGTCACCTGAGTAAAGATGGTCACAATATGGTTTTACATAAGACATAA
257	Ar_GB_EKS_MAG_00080_000000000007	22196	22379	r			Urea cycle	COG0281					Malic enzyme (SfcA) (PDB:1DO8)	COG0281	Energy production and conversion	C			ATGGTTGAATCAATGAACCAAGATGCTGTAATATTTGCATTAAGTAATCCAGATCCTGAAATAGGCCCACCAGATGCACTGAAAGCTGGCGCAGGAATTGTAGCCACTGGTCGGTCAGATTTTCCCAACCAGATAACAATGCTGTCGTATTCCCTTCAGTTCTTAGCGCGTTACTTGATATGA
258	Ar_GB_EKS_MAG_00080_000000000007	22597	22885	r			Urea cycle	COG0281					Malic enzyme (SfcA) (PDB:1DO8)	COG0281	Energy production and conversion	C			ATGCTTTTGATGAAGAAAAAGGGACTCTTTGGTTTAATCTACACTCCAGGTGTGGCATATGTTGCTACAGAAATAAGCAATAATAAAGAATTGGTATATGATTACACATCAAAGTGGAACAATGTTGCTATAATATGTGACGGAACACGAGTTCTTGGACTAGGGAATATCGGTCTTCTATTCTCTAAAGTTATTAGGCAGAAAATTAGACGGTATCAAGGTAGTTATCTCGGGAGCAGGCTCCGCTGGCTATGGTATTTTCAAGATTCTGGGAAAAGCAGGATGTAG
259	Ar_GB_EKS_MAG_00080_000000000007	23133	23304	r															ATGAAAGGAATCCTTCAAGCAATATGCCTTCCTTTGATGGTATTATCCCCCGAACATAATTTATATCTTAATTATGATAAATTGTTACTACGTACGGGTTTTTGTATAAAATTCGAAGCCCTTATTGTTAGCTATCAACATGACCATGGAAGAGATAGATCACGATCATAA
260	Ar_GB_EKS_MAG_00080_000000000007	23365	25186	r			TCA cycle	COG1053					Succinate dehydrogenase/fumarate reductase, flavoprotein subunit (SdhA) (PDB:1KF6)	COG1053	Energy production and conversion	C			ATGGCTGAAAATTTGAGAAAAAGGTCTAGCCGCTCCTGTGATATTCTAATTATAGGTGGTGGCTCTGCCGGTCTTCGAGCTGCAATTGAAGCTCATGATGCTGGTGCTCATGTTCTCATAATCAGTAAAAGTAAAAAAGGAGATCCTCACACAGTACTCGCAAGAGGAGGTATCAATGCAGCTCTTGGGACTATGGATCCAGAAGATAACTGGATGGTACACGCAGCTGATACTCTAAAAGAAGGAGAGTTTCTTGCAGACTACGAAAGAGTTGAGGTACTTTGCAGAAATGCACCTGATGCTGTGAATGAATTAGTAAAATGGGGTGCTCGATTTCATAGAGAGAAAGACGGTAGATTAACACAGCGCTTCTTTGGCGCTCACACTTATAGAAGGACT…
261	Ar_GB_EKS_MAG_00080_000000000007	25644	25932	f															GTGACAAATGGAGTAGTCTTCTCTGGCCACATTACAGCAACAGGAAAGCCATACCAATTCAGCGTATTTGGTGCTCCTACCCAAACACCACTAATACCCTCAGGAATAATTATGGCGCTAGATAAAGATACAGGAAAAACTCTATGGCAGTACAATGTTGGTACACCTATTGGAATTGGTGGGCCATCAATAGGACATGGAGGAATGTTACTTGTAACCACAGGTAGTCCTGCTGAAATATCATCTAATACTGGAGGCTACATTGTAGCGTTTGCGCTGCCACCATAA
262	Ar_GB_EKS_MAG_00080_000000000007	25901	26171	r															ATGATACAGAAAATACTGCATCAAAGCTTTCACCGTCTCATGGATCTACAGGCGGATAATGCAATGATCGGGTTAACCAATAAAAGAGGACTGTTCATATTACAGAATCCGCTTTACGCGAGCGGGGCCTATCTAATTGCTTTAACTAGATCCACTGCGTTGTGCGGAATTCCTTTGACTTCAGGAACTTCAACGCCATTACTACCCAAGCAGCTTCTCCTTGAATGTAAAAAAGAGTATTATGGTGGCAGCGCAAACGCTACAATGTAG
263	Ar_GB_EKS_MAG_00080_000000000007	26215	26305	r															ATGGTTGATCTAAACCATGTAGAAGGAATTGAGGATCATTCTATAAATGGACATATACTCTTATCAACCTTAGAAAAAATATTAAATTAA
264	Ar_GB_EKS_MAG_00080_000000000007	26834	27479	f															ATGATGTCTTTAAAGAAAGACGAACGAAAGGATGATGAGAGAGAAGCCAAATTAGAACAACAAACTTCATTCACTTCCCAACAACAACCCCAACAAGAAGAAATAAGAAAGGCTATGATAGACGCATTTGAGGAAGACAAGGATAGTACCCAAAGAGCACTACAGGAGGCAAGAAAAGACATTCCACGATATACGGAGGCCGTTAACAATTATCAAGAACAAATGCTCAAAGCTACTAAAGAAATAGCAGATAATTATATAGATTCGCAAAAGGCGATTATAAATTCATTTCAACAATCAGCATGGATTTCACAGATAGGAAATGTATATCAGACTTTTTGGTCAAATTGGATGGTCTCTCCTAGAGAGATGACAGAAAGATATGTAAATATGGTTAGT…
265	Ar_GB_EKS_MAG_00080_000000000007	28034	29426	f	NADH:ubiquinone reductase (H+-translocating) [EC:7.1.1.2]	K03885							NADH dehydrogenase, FAD-containing subunit (Ndh) (PDB:5NA4)	COG1252	Energy production and conversion	C			ATGCTGAGAGATAGTAGTACAGAAAAACCTACGAATCGTTCTACTTCTTCTGCTACACATGTAGTAATTTTGGGTAGTGGTTTCGGAGGGATTGAAGTCTTAAAAAAGCTTCAGAAGAAGTTTGATACTGATGATAGTGTTGAAATTACTTTGATAAGCAAAGATAATTTTATTCTTTTTACTCCTATGCTTCCGGAAGTAGCATCTGGCATGATTGAAACAAGAAACATAGTAACACCCGTCAGATCATTTTGCAAAAAAGCCAAGTTCTATGAAGCCAAAGTTGAATCAATAGATCTTGATAATAAACAGCTCACTTTTACTCATGCAATTGGCAGACAATCTCAACCAAATGATTGGCATGAACACATAATGAAATATGATTACGTTGTTATTGCA…
266	Ar_GB_EKS_MAG_00080_000000000007	29376	29607	r															ATGAACAAAAAAATTGAAGCCCTATATACAGAAAGGAAAGCATATGATATTGGAGAAGACGTCAAATTTGAACAAAACCTCTATGACAAAGCTAAAACATATGAGGAAAAAGTGAGTATATGTGAAAATAGACTTAGTACATGGTTAAGTAGAGGTTTAACTCGATATCTTCGTATCATTATTAAGATTCGTTTCCTGTTCTTTTCCAACTGTCTTTTTCTTCTTCCCTAG
267	Ar_GB_EKS_MAG_00080_000000000007	29653	29761	f															ATGGAAATTTTTGCAGATATAGAACCGAATCAAAAAGAGCAAATTATCTTGGCTTTAAAGAAATTGGGATACGTTGAAGAAGTTGGAAATGTAGAATCCGGAATCTAG
268	Ar_GB_EKS_MAG_00080_000000000007	30769	30961	r															ATGCGAAGCTACAAACCTTATAGCATCATCTACTACCGTGGCATTAGTAGAGTAGTAGTAGTTTCATCTGGTTCTGAAGGCTGTCCTGATGGTTATCATAGTGTAGAAGATGATGAAACAGGTCAATGTTATGATAATGATCTTGGATGCCAATATGATGATTTGATTTTCAATGAGGATAAGACAGCCTGA
269	Ar_GB_EKS_MAG_00080_000000000007	31127	32069	r			Pyrimidine degradation	COG2141					Flavin-dependent oxidoreductase, luciferase family (includes alkanesulfonate monooxygenase SsuD and methylene tetrahydromethanopterin reductase) (SsuD) (PDB:1BRL)	COG2141	Coenzyme transport and metabolism!!!General function prediction only	H!!!R			ATGAAGGTCGGTATACTTTTACCCCATCTTGGGGAGCACCCTACAAAAGAAAATATTGTCTATGTCGCAAAGGAAGCAGAAAAAGCGGGTTTCGATTCTGTATGGGTTCTAGAACGTCTGTTGTGGGCGCTTAAACCCCAGACACCCTATGCGGGCACTCCTGACGGTACTCTTCCTGTTGAATATCAGAACGTCTTTGATCCATTGACTACATTGACCTATCTTGCTGGTAATACTGAGCGAATTTCTTTGGGAACATCATTAATCGACATGCTATTTCATAACCCTGTTGTGTTGGCTAAGAGATTTGCTACGCTTGACGTTCTTTCAGATGGAAGGCTTATCGCAGGGTTAGGAATAGGCTGGTCAAAAGATGAGTACGAAGTCTCAGGTATTCCT…
270	Ar_GB_EKS_MAG_00080_000000000007	32942	33185	f															ATGCAGGACCTATTGGCAGAAATTGACTTCATTCGTCATCTTTTAAATGAAGAGGAAATAAACGATAATGTTGTACTGGCTTACTGCATACCTAGAGTACGCGATATGTTCGCCAGCATAAGCAACATGAATTCTTTACTAAACCGCTACGCGAATCCTTCGTCTTCGTTAGCCAAGTTAATGAAAAAGCCGAATCAGATTAAAGCTGACATGAAGAAATGGTTGGATAACGATAGGTACTAG
271	Ar_GB_EKS_MAG_00080_000000000007	33224	34226	f									Predicted arabinose efflux permease AraJ, MFS family (AraJ) (PDB:4LDS)	COG2814	Carbohydrate transport and metabolism	G			TTGACGAATTCTAAAACAGAGGCAGAATATGAATTCATTCCTGAAAGGCAGCGTTGTCTGCGGGTATTCGCTGAAATGGTGGACGATTTGCAGCTGGCTACAGTTGAAGAAATTCTTTCTGCTAGTTTAGCCGCACAGAAATTGGTGTTTTATGAAGATCTTTCTGCGTATCGATCCGTTAGTCCATTTACTTTACAGGGAAAGCATACGTTGAGATCGTTGTCATCGGAAGCGATTCGTATTATTGAAGATCCAAGATATAAAAATAGAAAAGGAAGGGAAGTAGTAATAATTATGATATTGCAGTCATATACGCCACCTTCAGGAAAGAAGATTCCTGCTTCTTCATGGAGAGTAGTTATAATACTGAGTTCCGTGGCAACAATGGTTCTGTATGCT…
272	Ar_GB_EKS_MAG_00080_000000000007	34333	35494	f									Predicted arabinose efflux permease AraJ, MFS family (AraJ) (PDB:4LDS)	COG2814	Carbohydrate transport and metabolism	G			GTGCTTACATACTTGGAAACAGGAAGTGGTGGCAGTGATAATAACAATTCCATTGATAGTAGTTCGACAATACTGACCGCAAGTTTTATTGTTATAGGAATTATTTCATTAGCGCTTTTCATATTGGTAGAAAAAAGATCAGCATCGCCGTTAGTTGACTTTGGCCTGATGTTGAACAAGAGAATACTTCTGGCCAATATCATAATAGTGGTTGTTGGCTATTCAATGTTTACCGTATTTCAGACTATACCTATACTAGTTCAAAATCCCCAACCAGTTGGATTTGGAGGGGATCCCATTAGTGCAGCAAAATTACAGTTGCCATTCGCTCTTATAATATTAGTATTCGGAGCAGCATCAGGTCTCATAATAACCAGGTTAGGGTCCATGAAGACAATC…
273	Ar_GB_EKS_MAG_00080_000000000007	36224	36623	f	3-phenylpropionate/trans-cinnamate dioxygenase ferredoxin component	K05710			Trans-cinnamate degradation, trans-cinnamate => acetyl-CoA	M00545	Pathway modules; Xenobiotics biodegradation; Aromatics degradation	M00545	Flavodoxin/ferredoxin--NADP reductase (Fpr) (PDB:3OZU)!!!Ferredoxin subunit of nitrite reductase or a ring-hydroxylating dioxygenase (NirD) (PDB:1FQT) (PUBMED:23844911)	COG1018!!!COG2146	Energy production and conversion!!!Inorganic ion transport and metabolism!!!Secondary metabolites biosynthesis, transport and catabolism	C!!!P!!!Q			ATGATTTCATTATTGAGTGAGAATTTTGTAAAAGTCGTTGATATAAAGGATATCCAACCTTCGCAGATGAAAGAGGTTCAAGTCGACGGCGAAGCTATCTGTATCGTTAATGTCGATGGAAAATACTACGCGATTGGGAATGTTTGTACACATGAGGGTGGTACTCTTGCTGATGGCACGCTTGATGGCTACGAAGTTGAATGTCCTTGGCACGGCTCCAAATTTGACGTTAGGACAGGCGAGGTAATAAACCCTCCCGCAAGCGAACCAGAATCCACCTATGCAGTAAAGGTAGATGGTAATAGTATACTAATTAAGAAAAGCACTCCAATCACTGAGCTATCACAGCCACATTCTCGGCCTCCTCGAATGTGGCGAATAGATCTACTTCTGGGGTGA
274	Ar_GB_EKS_MAG_00080_000000000007	37968	38271	f															ATGGTTTTAAGCACTGAAGCCCGAGGCATGGTAGAAAAATACATAGACACAATGCTATCAACCATACCGCCATTGGTCCAATATTTCGGTGAAGGGGCTAACCAAAAGGATTTTCAATACAAAGAACCCAATGACGTTGTTTTTGGCTACGTATGGGGAGCTGTTTCGGCTGCCATTCTTCCTATGTTATTACCCTTCAGTCTTCAACAAAATACCCCTGTGGAAGAGACATTTGAAGAGGTTCGGAGGATCCTAGAAGTTCGGAGTGCAGAGATTCATCATAGGATTTCACATGCTGGTTAA
275	Ar_GB_EKS_MAG_00080_000000000007	38715	39078	f			Fatty acid biosynthesis	COG1028					NAD(P)-dependent dehydrogenase, short-chain alcohol dehydrogenase family (FabG) (PDB:6L1H)	COG1028	Lipid transport and metabolism	I			ATGCGCAAACAGAAGTCCGGCCATATCGCGGGTATCTCGTCGGTTTTGGTGGATCAGCCATTGGCTGACGCGACAACTTCGTTGCCTGTGATTACCAAGTCCACTATTCCGGCGTTTCACCGCGCATTGGCGATGGAATTCCTGGCTTACGGCATACGGGCTAACACAATCTCGCCTGGTGCTGTTGACACTTCGATTTACGTTAACAACGACCACGAAATTCTCAAAAAACGTCAGCCCTTTCCTCGATTGGTTCAAATCTCAGAAATCGTAGATGCACTGCTTTATTTGCAATCAGCACCCATGGTGAACGGTGAAAACATCCGCATTGATGGAGGAGCCCATGCTGGCGCCAAGTGGTAA
276	Ar_GB_EKS_MAG_00080_000000000007	39414	39726	f	muconolactone D-isomerase [EC:5.3.3.4]	K03464			Catechol ortho-cleavage, catechol => 3-oxoadipate	M00568	Pathway modules; Xenobiotics biodegradation; Aromatics degradation	M00568	Muconolactone delta-isomerase (CatC1) (PDB:1MLI)	COG4829	Secondary metabolites biosynthesis, transport and catabolism	Q			ATGGAATACCTCACCGATATGGTTACTACGGTTCCTGAAGGTACTAGCTCAGCCAAAGTTGATGAGTTACGAGCAGCAGAGGCATTGCGTGCCGCTGAGTTAGCCAAAACAGGCCATTTGATGAGGCTTTGGCGACCGCCGCTCAAGCCGGGCGAATGGCGCAATATAGGGCTATTCCGCGCTGACGGCGAGGCAGAGCTTCGCCAAATCCTCGACTCGTTACCCCTTCACATCTGGATGAAGGTCTCCATTACGCCACTGACTCCACATCCTAACGATCCTGAATCTCGCTCCTCTCGAGACCTTGACTAA
277	Ar_GB_EKS_MAG_00080_000000000007	40319	41312	r	catechol 2,3-dioxygenase [EC:1.13.11.2]	K07104			Catechol meta-cleavage, catechol => acetyl-CoA / 4-methylcatechol => propanoyl-CoA	M00569	Pathway modules; Xenobiotics biodegradation; Aromatics degradation	M00569	Catechol-2,3-dioxygenase (CatE)	COG2514	Secondary metabolites biosynthesis, transport and catabolism	Q			GTGCACAGTAGTCGAATTAGAATCGGACCTCCATTATTACTCGTCAATGATATTGACAGAAAATTAAGGTTTTATGGAGAATATTTTAATTTACAGCCGATCAGAAAATACCAGGACCATCGTGGAGGTTTCATCTATGACCTAGGTTTCAGGCATCTCTCGGGTTCATCTGAGAGTTCACCACCACCACCACTAATTTCACTCCAACACAGTCCAGATGCAAAAATCCCTTCTCCTAGATCTGCAGGACTCTTTCACTTTGCAATACTTCTTCCAGATAGGGGCGATCTCGCTGCAACCTACCTTGCCCTCAAAGGGTCTGGAGTGCAGTTCGATGGGTTTGCAGACCATTTAGTCACCGAGTCGTTATATCTGCGAGATCCTGAAAATAATGGCATA…
278	Ar_GB_EKS_MAG_00080_000000000007	41534	41954	f									Type I restriction-modification system, DNA methylase subunit (HsdM) (PDB:2AR0) (PUBMED:26872910)	COG0286	Defense mechanisms	V			ATGGACGCCTCAAAAAAACTAGACTATATATCAATTCAACCATACAGAGACCTTGGAAAAGTGCTAAGGGCAACTAACTTTGATGAACCTGATAATTTTAGCTGGACGACATTTTGGATTGACTTTTCGAAAGAACTGGATTTGGTAAAGACAAAAATCGTCATTCTCAATAGAATTGGGCCTTATGCACCTCATTGGTCTCTTTATTCTTCTAGTTCAGTTCTACCTTTTTTCTACGTTGACACTTGTGATAATAGTTACAACATAGTTGTTGGCACTGCAGCTCCCGGCAGACATGCTAAAAAAATCCACTTTCCCTTATCCCACAAGATACAGATTATGATGAGCAAAATTTCATTTTCGGATGTACTGGATGCATTCCTACCGTTATCATTGGTA…
279	Ar_GB_EKS_MAG_00080_000000000007	42033	43047	f									NADPH:quinone reductase or related Zn-dependent oxidoreductase (Qor) (PDB:2VCY)	COG0604	Energy production and conversion!!!General function prediction only	C!!!R			ATGAAGGCAGCAGTTTTTGAGAAGCCTAGCTTGGAGAATTTAAAAGTCATGGACAACCTTGAAAAACCAAGGATAGATGACCACGGTGTATTGATAAAGGTCAAAATGACGGGAATAAATCCGATAGACCACTTAGTGGTTTCTGGCGCATTACCAAAAATAGAACCGATTCCACATATACCTGGAGCAGAGACAAGCGGTGTCGTAGAAGAGATTGGACAACATGTTGATAATAATCGAATTAAGAAAGGGGACAGGGTGGTTGTCTTTTCGCACTCTTTCGATGGAACGTGTGATATGTGCCTTAATGGTCTTAATATGATTTGCAGAACCGGTGGAATAATTGGTGCCATCACGAATGGAGGATTTGCAGAATATATGGCAGTACCTGAAAGAAAC…
280	Ar_GB_EKS_MAG_00080_000000000007	43258	43588	f			Pyrimidine degradation	COG4221					NADP-dependent 3-hydroxy acid dehydrogenase YdfG (YdfG) (PDB:3P19)	COG4221	Energy production and conversion	C			ATGACAAAGGTGGCTGTCGTGACAGGCAGTTCAAGTGGAATAGGTTATGAAACATCTCTACTGTTAGCGAGAAATCAATTTACAACATATGCAACTATGCGAAATATAAACAAGAGTGATAGACTACGGGAAATCGCATTAAAGGAAAATATCCACCTTAATGTTACTCAATTAGATGTAAATAGTGATTCGTCGGTAGATGATGCCATCGAAAATGTTGTAAAATATGATAAGCAACAGATTACAGAAATTTATAGAAGGAGGCTTAATTATGTGAATGTCATTTATTCTGCTTATCAAACAAATTATTGTTGTAATGTTTTCGGATAG
281	Ar_GB_EKS_MAG_00080_000000000007	44312	44609	f									Nitrous oxide reductase accessory protein NosD, contains tandem CASH domains (NosD) (PDB:2KZW)	COG3420	Inorganic ion transport and metabolism	P			ATGCAGCAACGACAACAATTACAAGAACAACAACAAGCAGTACCAATTAGTCCAGCATGTGGACAAGTTGTAAGCGGAGTAGTAAATCTAACTGCAAACCTTAGCTGCAGTGGTGAAGATGGTATCATAGTAGGTGGTCCAAACACAGTAATTAAAATGAATGGATTCTCAATCACAGGACCTGGACAGGACAGCTCTAAAGTTGGAATTATGGTACCAAATGTTGATAATGTAGTAGTAAATGGACCTGGTTCAATCAGCAACTTCCAAGCAGGAGTACTTCTTACTGGAGCAACT
282	Ar_GB_EKS_MAG_00080_000000000008	0	399	r			Purine biosynthesis	COG0518					GMP synthase, glutamine amidotransferase domain (GuaA1) (PDB:4WIM)	COG0518	Nucleotide transport and metabolism	F			GTGAAAGACGTCATCCTCTCTATCCAAAATACAGAGATTGAGACACTTGGGAATTTAAAGAAACTATTTGAGGCAGATGGATATAAGATCAAGACTGTAAATGTAAAAAGAGACCATATTCCACATAACGCAGATCAGTATGCTGCAATAGTCATTTTGGGAGGATACATGTCTGTGTACGAAAACCTATCTTATCTAAACGAACAACAAGAATTAATAAGGGATGCTCGACAGCATCAAGTTCCGCTCCTTGGAATTTGTCTGGGGTCACAATTAATTGCCCAAGCACTAGGCGGGAGAGTTTATAAAGCAGAGAAAAAAGAAATTGGATGGTTTGATATAGCAATAAATAATGAAGGAATGAATGATATCTTCAAAGGGATAGCTAATAAGAATATG
283	Ar_GB_EKS_MAG_00080_000000000008	610	757	f															ATGCGAGATTTGATTGACAGTGATTATGATGTACAACAAGTATATTTATTTTCACATTTACAATTTACGGGTTCTTTTAGGCATAACGGACATACTATGATGCCACAACCTATACAAGTATTATCTGCAGCATTACATGCCCAATGA
284	Ar_GB_EKS_MAG_00080_000000000008	971	1400	r	DNA-3-methyladenine glycosylase I [EC:3.2.2.20]	K01246							3-methyladenine DNA glycosylase Tag (Tag) (PDB:1LMZ)	COG2818	Replication, recombination and repair	L			TGGCGTATTGTTCTTAGAAAACGACAAGAATTTCGAAAGGCATTTGATAATTTTGAAGTACAACAAATCGCTAAATATAACAATTTAAAATTTAAGCAACTTTGTTACAATCCATTAATAATTCGAAATAAAAAAAAGATAGAAGCAGCAATCATAAATGCTAATGCATTTCTCAATGTCCAAAAAGAATTTGGTAGTTTTGATACCTATATATGGAACTTTGTAAGATACAAACCTATACAAAATTCATGGAAAAGTTATAAAGATGTTCCTTCTATGTCCCAAGAATCTGACATCATTTGTAAAGATCTTAGAAGTAGGGGATTCAAATTTGTAGGCTCCAAGATATGTTATGCAATGATGCAAGCAATAGGTATGGTTAATGATCATACAATAAAT…
285	Ar_GB_EKS_MAG_00080_000000000009	0	78	f															GGAGATATTATTCAAGTAGCTACTGATTTTTATATGGTACAGGAGGTTGGTGCGAGGAAAATACAGGTAAATGATTAA
286	Ar_GB_EKS_MAG_00080_000000000009	252	639	r									DNA-binding transcriptional response regulator, NtrC family, contains REC, AAA-type ATPase, and a Fis-type DNA-binding domains (AtoC) (PDB:1ZY2)	COG2204	Signal transduction mechanisms	T			GTGGATGACGAGCTAGATATTACTGAGCTCTTTCATGATGCGCTATGTGGGAACATCGATGGGATTTTAGTTGCTACTTTCAACGATCCTGTGAGTGCTTTAGAACACTTTTCAGAAAATAAACACACTTACGCACTGGTTATTTCTGATCTAAGAATGCCAGGTCTTAATGGTTTGGACCTACTAAAAAAGGTAAAGGGTTCCAATCCTAATGTAAGAACGACATTGATGAGTGCTTATGATTTTGAAGAAGATGAACCATTCCACAGATATATGAAAGAAGGTATTATAGATTCATCTATTCAGAAACCTGTTACTGTAAATGCACTATGTCAAAGAGTAAGGGATGAATTTGCAGCCTATCAATTAGCATCACATTTAAAATAA
287	Ar_GB_EKS_MAG_00080_000000000009	1232	1559	f															ATGAATGAAGTCGATTCTCCAGCTTTTTTAGAAATTCCTGCTTCCTTAGTAGAACAGATGTTACAGAAAACTAACGAAATCGGAGGTATACTTCAAAGCTCACTTCGTGACATTAATAATAAAAGAGAGAAATTCCGCTTGCAACTTAAGCAAATAGGATTACTAGATAATGATATTAAATTTAGAAATATTAGGCCATTAGTCTCATGCGGAATAGATGGTGCTTATGCAATAGATCGTCTCTTAGGAACCGATTTACTATTTGCGGCTGCTGTAGGGGTAGAAGGTATTAGTGAATTACAAAAGGGAAACCTGAATGCCTCCAAT
288	Ar_GB_EKS_MAG_00080_000000000010	2	260	f															ATGAATACCAAATACTTAGTTGTTGTAGCCGCAATGGCAGTAATGTTAGTCGCAGCAACAGCACTTGCAACGGACAATGCATTTGCAGATAAGAACAGAAAGCACGATGGTAAGGGTGGATATAAGAAGACCCAAGCAGTTTCACAAGTCAACGATTGTGGAAATGGCGATACACCAATCGATGTGTTCTGCCAGAACCTAGCATCGCAAATACAAGGCGACGGCAATGCTGCAGTTCTTGATGCTGACCAAAGCTAA
289	Ar_GB_EKS_MAG_00080_000000000010	540	822	f															ATGGACCGTATACCATCTGCTGCAGCTGCAGCGATAGTAGTAGTCATAGTTTTATCGACAGTATCATTTATGAGTATACATACTGTCTTTGCTGATAGTTACGAAAAAAGCCAAGCTACTTCACAAACCAATAAATGCGGCAGCTATTGGTTCCCAATTAATGTATTGTGTTCTAACATCAATTCCCAAACCCAAGGCGACGAAAATAGTGTTGCAGTCACATCAGCACAAGAAGATGGAAACGTAGAATCTACCAAAAACCTTGGTGCTCCATTTCCATAG
290	Ar_GB_EKS_MAG_00080_000000000010	1821	2445	r	pyridoxal 5'-phosphate synthase pdxT subunit [EC:4.3.3.6]	K08681	Pyridoxal phosphate biosynthesis	COG0311	Pyridoxal-P biosynthesis, R5P + glyceraldehyde-3P + glutamine => pyridoxal-P	M00916	Pathway modules; Metabolism of cofactors and vitamins; Cofactor and vitamin metabolism	M00916	Pyridoxal 5'-phosphate synthase subunit PdxT (glutamine amidotransferase) (PdxT) (PDB:2NV0) (PUBMED:18801996;24083939)	COG0311	Coenzyme transport and metabolism	H			ATGACTGATCAAAGGTTTATCATAGGAGTGTTAGGAGTCCAAGGGGACATAGAAGAGAACGTTTCCCAAACAAGGGCTGCACTGAAATCTCTTGGAAAGAAGGGGGAGGTAAGGGTAGTGCGGCAATCTAGAGACGTCTTGGAATTGAACGGATTAATTTTGCCTGGGGGGGAAAGCACTGTAACGAGCCGCTTGGCAACTATACACGGAGATCTATTCCATAAAATAACTGATGTCATATCTAGAGGAATGCCCGTGCTTGGGATCTGTGCTGGTATGATTTTATTATCAACTAGAGCTCATGACAGAGTGGTTGGACAGACAACACAGAAGTTAATGTCTCTTTTAAATATCGAAGTAGAAAGAAATGCTTTTGGCAGACAGAAAGAATCCTTTGAG…
291	Ar_GB_EKS_MAG_00080_000000000010	2441	3413	r	pyridoxal 5'-phosphate synthase pdxS subunit [EC:4.3.3.6]	K06215	Pyridoxal phosphate biosynthesis	COG0214	Pyridoxal-P biosynthesis, R5P + glyceraldehyde-3P + glutamine => pyridoxal-P	M00916	Pathway modules; Metabolism of cofactors and vitamins; Cofactor and vitamin metabolism	M00916	Pyridoxal 5'-phosphate synthase subunit PdxS (PdxS) (PDB:2NV2)	COG0214	Coenzyme transport and metabolism	H			ATGACGATATCTCTTGTTCCATCAGAAATTAATGAACTGAGAAGAGAACAAAGACTTGAGGGAAAGGAAGGTGCGCGATTTACCGTTGGAACAACTTTAGTTAAGAGAGGGTTTGCACACATGCAGAAGCACGGCGTTATTATGGATGTGACCAACGTTGAACAGGCACAAATTGCTGAGGATGCTGGAGCTGTAGCTGTAATGGTGCTTGACAAGCTTCCCCTCGATGTGAGGCTAGCCGGGGGTGTAGCGAGAACTGCTAGTGTGAAGGTAATACAAGAGATAATGGATGCTGTCACTATTCCGATTATGGCAAAATGCAGGATAGGTCATCTTGGAGAAGCTAAGATCTTGGAAGAGATAGGGGTAGATATGATCGATGAAAGTGAAGTACTTACT…
292	Ar_GB_EKS_MAG_00080_000000000010	3760	3922	f															ATGAGAGCTCCACAGAACCTCCCCCATGTGATATCTGCGGTAACCCTGTTGAAGCCTGCTTATGTGTATGTCCATATTGTGGCGAGCGAGATAAGTGTGAATGCTGTTTATACGACGCAGCTACCGGTGGTGGCTGAGACAGAACACCGAAAAAAATTGTAA
293	Ar_GB_EKS_MAG_00080_000000000010	4181	5345	f	2-oxoglutarate/2-oxoacid ferredoxin oxidoreductase subunit alpha [EC:1.2.7.3 1.2.7.11]	K00174	Pyruvate oxidation!!!Pyruvate oxidation	COG0674!!!COG1014	Citrate cycle (TCA cycle, Krebs cycle)!!!Citrate cycle, second carbon oxidation, 2-oxoglutarate => oxaloacetate!!!Reductive citrate cycle (Arnon-Buchanan cycle)!!!Incomplete reductive citrate cycle, acetyl-CoA => oxoglutarate!!!Anoxygenic photosynthesis in green sulfur bacteria	M00009!!!M00011!!!M00173!!!M00620!!!M00614	Pathway modules; Carbohydrate metabolism; Central carbohydrate metabolism!!!Pathway modules; Carbohydrate metabolism; Central carbohydrate metabolism!!!Pathway modules; Energy metabolism; Carbon fixation!!!Pathway modules; Energy metabolism; Carbon fixation!!!Signature modules; Module set; Metabolic capacity	M00009!!!M00011!!!M00173!!!M00620!!!M00614	Pyruvate:ferredoxin oxidoreductase or related 2-oxoacid:ferredoxin oxidoreductase, alpha subunit (PorA) (PDB:5C4I)!!!Pyruvate:ferredoxin oxidoreductase or related 2-oxoacid:ferredoxin oxidoreductase, gamma subunit (PorG) (PDB:1B0P)	COG0674!!!COG1014	Energy production and conversion!!!Energy production and conversion	C!!!C			ATGCTAGTTTCCTTTGATGCAGAGACTTTGTTAAGACACGCCGGAGTGGTCACCAAAGGCGGAGGAATTGTATACGATTCAGAACTTGTTGATACCAAGATCGAGGAGGTACCAACACTGGATGATTCTGCTAAAGATAGATTAGTTAACCTACTTGATAAGAATCAAAAGGCAATAACAGTTCAGGGAATTCTAGAATACGCTTCTGACAATGGAGTAAACCTTTATGGGATCCCATACTTTCAGTTGCTCGAAGAGTTTTCGACGAAAACTAAAGACCATTCGCTAAGTAAGTTGTCGCGGATGGTCAATGTTATGTCTTTATCTGTTTCTCTTGCACTATTAGGTTTTGAGTTTGAAGCCCTAAAAAGTGCGATCAAAATCGTTTTTAGATCCAAG…
294	Ar_GB_EKS_MAG_00080_000000000010	5284	5938	f			Pyruvate oxidation!!!Pyruvate oxidation	COG0674!!!COG1014					Pyruvate:ferredoxin oxidoreductase or related 2-oxoacid:ferredoxin oxidoreductase, alpha subunit (PorA) (PDB:5C4I)!!!Pyruvate:ferredoxin oxidoreductase or related 2-oxoacid:ferredoxin oxidoreductase, gamma subunit (PorG) (PDB:1B0P)	COG0674!!!COG1014	Energy production and conversion!!!Energy production and conversion	C!!!C			TTGGAAAATGTATCCTCCCAGTCACCTGATCTGGGTCGTGCCGGACACTATCGAAGGTTGAGATTGACCCATGATCACAGTCGAAATGATAGAAACTGCTCCATATCTCCTCGTCTTCCACTCGGGACAGAGAATGGAATATTTTGGAATACGGGAGATGAACATAACGAAGAAGGTCATATAACAGAGGACCCTGACATCAGAAAGGCAATGATGAACAAGCGTATGGAAAAGTTAAAGATAGCCTACGATGAGATTGACGATCTAGACAAAGCTACGCTGCATGGAGTTAAGGATTCAGACACCTTGACTGTAATCAGTTGGGGTTCCACTAAGGGAGCCATTCTGGATGCAATGGACAAACTGATAGACGAAGGGAAGATGATTAAGTTTGTGCAG…
295	Ar_GB_EKS_MAG_00080_000000000010	5927	6893	f	2-oxoglutarate/2-oxoacid ferredoxin oxidoreductase subunit beta [EC:1.2.7.3 1.2.7.11]	K00175	Pyruvate oxidation	COG1013	Citrate cycle (TCA cycle, Krebs cycle)!!!Citrate cycle, second carbon oxidation, 2-oxoglutarate => oxaloacetate!!!Reductive citrate cycle (Arnon-Buchanan cycle)!!!Incomplete reductive citrate cycle, acetyl-CoA => oxoglutarate!!!Anoxygenic photosynthesis in green sulfur bacteria	M00009!!!M00011!!!M00173!!!M00620!!!M00614	Pathway modules; Carbohydrate metabolism; Central carbohydrate metabolism!!!Pathway modules; Carbohydrate metabolism; Central carbohydrate metabolism!!!Pathway modules; Energy metabolism; Carbon fixation!!!Pathway modules; Energy metabolism; Carbon fixation!!!Signature modules; Module set; Metabolic capacity	M00009!!!M00011!!!M00173!!!M00620!!!M00614	Pyruvate:ferredoxin oxidoreductase or related 2-oxoacid:ferredoxin oxidoreductase, beta subunit (PorB) (PDB:1B0P)	COG1013	Energy production and conversion	C			ATGGCGCTTAAGCTCAGCGATTACAAAACGGACGTTCACAATGACTGGTGTCCAGGATGTGGGGATTTTGGCATTCTAAATGCCATTCAGATGGCATTAGCCGAGATGGGTATCCAGAAGCACAGAACAGTGGTTTTCTCAGGGATCGGATGCTCTGGTAAGACACCTCATTTCATAAATACATATGGGATACACACGTTGCATGGTAGAGTACTTCCCTTCGCGCAAGGCGCAAAGCTTTGCAATCCTGAACTCGAGGTTATCGCGGTCGGAGGTGATGGTGATGGATTAGGGATAGGCGCTGGACATTTCGTTAGCGCTGGTAGACGAAATGTGGATATATTATACATCATTTTTAACAATGGGGTCTATGGATTAACGAAGGGACAAGCCTCTCCG…
296	Ar_GB_EKS_MAG_00080_000000000010	6986	7637	r	methane/ammonia monooxygenase subunit A [EC:1.14.18.3 1.14.99.39]	K10944			Methane oxidation, methanotroph, methane => formaldehyde!!!Nitrification, ammonia => nitrite!!!Complete nitrification, comammox, ammonia => nitrite => nitrate	M00174!!!M00528!!!M00804	Pathway modules; Energy metabolism; Methane metabolism!!!Pathway modules; Energy metabolism; Nitrogen metabolism!!!Pathway modules; Energy metabolism; Nitrogen metabolism	M00174!!!M00528!!!M00804							ATGGTCTGGCTTAGAAGAACAACGCATTATCTGTTCATAGTTGTCGTAGCTGTCAATAGTACGCTTCTGACTATTAACGCTGGAGACTACATATTCTACACTGATTGGGCATGGTCATCATTTGTCGTGTTCTCAATATCGCAATCGACGATGCTTGTTGTGGGTGCGATCTATTACATGTTGTTTACAGGGGTGCCAGGGACAGCAACCTATTATGCCACTATCATGACTATCTATACTTGGGTTGCAAAGGGGGCTTGGTTTGCTCTTGGATATCCATATGACTTCATTACCGTACCTGTATGGATACCATCTGCAATGTTGCTGGACCTGTCGTACTGGGCAACAAGAAGAAATAAACATGCGGCGATACTGATAGGAGGAACGTTGGTTGGACTC…
297	Ar_GB_EKS_MAG_00080_000000000010	7755	8052	r															ATGACTTTACCAAAGGGATTCGGACCTGGTGGAAGAAGAGTTGAGGGAGGAGCTAGAGACGACGTAGAAAAGATGATTGGACGCAGAGTCGAAAATATGAAGGGTATCTTTATTTTGGGCTTTGCGTTATGTTGGGCAGGAACAGCTGGCGGAGTTTATGTAGGTGTGACTGTTTATCCGTGGGCGTACCCTCTACAGAGCGGACTTTTTGCACTATCTGTGCTTACTGTTATTGAGTCGCTAGGCTTCTTCTGGATGTGGAAGATCGCAACTGAGAAACCACTGCGTCCATATTGA
298	Ar_GB_EKS_MAG_00080_000000000010	8381	8939	f	methane/ammonia monooxygenase subunit B	K10945			Methane oxidation, methanotroph, methane => formaldehyde!!!Nitrification, ammonia => nitrite!!!Complete nitrification, comammox, ammonia => nitrite => nitrate	M00174!!!M00528!!!M00804	Pathway modules; Energy metabolism; Methane metabolism!!!Pathway modules; Energy metabolism; Nitrogen metabolism!!!Pathway modules; Energy metabolism; Nitrogen metabolism	M00174!!!M00528!!!M00804							ATGATTAGGAACAAGGTCATGGTCTTGACAGGTTTGGCTGCAGTATTGGTGATGTCTAGTGCATTTGCATTTATGCCTTCCGTAGAGGGACACGGTGTTCAGGCCCAACTCCAGAGCAGGTTTGTGAGAATTCAGGATGAATCTTTTTCTGCTCAGACAGTTCAAACAGGTGACGAACTAACAGTAACCGGAACACTTCAGAGTTTGGTGAATAGACCACTGAGGGCATGGTTGTCACTTTTTAGCGAGTCCACAAACGCAGGAAACAGATGGGAATTCGTTGCTCGTGATCCCCCCGGAAATATTTTCGACATTCAACCAGGAGCTACTATTCCCTATTCGCTAACAGTAAAAGCCTTAGAACCAGGCATATATCATGTCCACACACAACTCAACATC…
299	Ar_GB_EKS_MAG_00080_000000000010	9075	10347	r	seryl-tRNA synthetase [EC:6.1.1.11]	K01875	Aminoacyl-tRNA synthetases	COG0172					Seryl-tRNA synthetase (SerS) (PDB:1SER)	COG0172	Translation, ribosomal structure and biogenesis	J			ATGATGATTGACCCGCGACTGCTTAGGGAAGAACCTGAACGCGTACGCCAAATGTTGGTTCAAAGGAACCTGACATTTCCATTGGATAGCTTGTTATCACTAGATAAAAGGAGACGTGATCTGATCAATGAAAGGGATAAAAAAAGGCATAGGAAGAACTTGATCTCTCAGACGATTGCAAATAAGATGAAAACTAGAGAGGAGTGTTCTGAGGAGCTCGATGAGATGAAAACAGTCGGTGAAGGGATTTCCAATCTAAGCAAAGAGCTCGAAGAAACAGAGGCAGAATTTAGACATTTGATTATGAGCTTGCCTAATCTTATCAGTAGCTCTGTACCTACTGGGAGGGATCAAGCAGATAATGTCGTAATTCGACTTCTAGGAAGACCTAGGAAGTTT…
300	Ar_GB_EKS_MAG_00080_000000000010	10336	10600	r															ATGCAGCACTTTCTCATTGATAAAGTCACCGTAGATATAGAGATCGATCTACAGAATGAATCCAAAAAGGATGCGATAATGAGGTCAATTGTTGCAGACAACGTCGATTTTCCGGAAGGTCTAGAAATGCATATACATTCGCCTTCAAAGCACATACTTTCAATGCGATTGAAGAGCAACGGTTCTATAGAGACCATTTCAAATACGATAGACGAACTTTTGAGTCATATCTCTATCGGGAAACTGGTGTTGGATGATGATTGA
301	Ar_GB_EKS_MAG_00080_000000000010	10580	12044	r									ssDNA-specific exonuclease RecJ, DHH superfamily, may be involved in archaeal DNA replication intiation (RecJ) (PDB:1IR6)	COG0608	Replication, recombination and repair	L			ATGCTGATGAGCCCAAGAAACACACTAGTGAATGCGCTCGCAACTATTTCTGAAGACATACGCCACATATTGGATCAAGATGGTAGGATTCTCATCATATCAAATCTTTCAGCTGACGGTATAGCTGCCGGTAGCATTATGCTCCAAACCCTGCAAAGGTTAAACGCCAAGTGTGCGTTAAGAACCTCACAAAATCCCACAGATTCACCACTAATTGCGGACATTTTTTCAGATCAGAATGCTTACCATTTGCTAATAGATTTCGAATTCGAATCCCCTGAAAAACTTGAAAAAAAATTTCAAGACAATTGGGTACTAATTCAGCATCGAGCAAGTAGTGAGAAGGCCTCAAGCTCCGATGAACTGCATACAGAGAAGGTTCTGAATATAAACAAATAC…
302	Ar_GB_EKS_MAG_00080_000000000010	12053	12497	r			Ribosome 30S subunit	COG0184					Ribosomal protein S15P/S13E (RpsO) (PDB:4V4H)	COG0184	Translation, ribosomal structure and biogenesis	J			ATGCATGCACACACTCGTGGCAAATCACATTCCACCCGTCCTACCTCTAAGAGCGTGCCTTCTTGGCTAAGCATTAGCCCTTCAGACCTAACATCGCTTATCATTAAATTGTACAAGGATGACGGTCTAACAGCTTCCCAAATTGGTATCGTCCTCAGAGATGAGCATGGAGTTCCGCTAGTGAAACCTATTTTGGGTAAGACTATAACTGAGATTCTAGGAGAAAACGGAATTAAGCAGGATATGCCAGAAGATCTAGACAGGCTCGTAAAGAAAGCTCTCGGTCTACAAAGGCATCTGAGATCACACAACAGCGATAAAAGAAATGTTCGTTCTTTGGAACTCATTGAATCAAAAATTCATCGCCTCTCTAACTACTACAAGAATAGGGACAAGATT…
303	Ar_GB_EKS_MAG_00080_000000000010	12782	13193	f															ATGGTCAAAACGTACGTACTGGTTTTATCCATGATAGCATTGGTTGCGGCCGCGGTATTTGTAGTGCCTAGTATTCAGGTTGCGAATGCTCAATACACGGGTGGAGGTGCAGGTAGTGTAGAGGAGCAGCTGAAGCTTGCTAGAGAGAAGACGTCACTCGCAGAGCAACAGGGCGCATATGGTTCTGGTACCTCAATGTTAAGTGCCACCCTCGACAGCAGTATACTATTTATCATAATAATCGTTGTAATATTTGGTGGAGTTGCAGGGATGTTCTTCGCTCGCTCCAGAGGGGCGAGAAAGGCAGCTACTACATATGATACGCATGATAAAGAACCAGACTGGAAAAAAGAAGCTCAGAGATACAAAGATCAACTAGAAGCACTACAGAGAGAAAAT…
304	Ar_GB_EKS_MAG_00080_000000000010	13387	13666	f															ATGAGCGCTATCCTAAGCCTTGTGGGAATGTTCAGTACCGGATTCGGGAGTCTTCTGAAGCAGGTGGGACCAGCATATGACCCATTATTCTTTGATGTAATGATATACATATTTGGGACAATGCTATTCGCCGTCTTCCTCCTAAGTGTGATTGCCTTTTGGCTCAGACGGAAGGGACTTGGAGGAGGTTCAGCAAAGGAAAAATGGACACAAGAATTAGAAACATACTTCGAACGTGAACAGATAGGACTTATTCCAGACGAAAAGCACCACTGGTAA
305	Ar_GB_EKS_MAG_00080_000000000010	13798	14011	r									Radical SAM superfamily enzyme YgiQ, UPF0313 family (YgiQ) (PDB:6FD2)	COG1032	General function prediction only	R			ATGCTAACTGACATGGACATCCTGACGGAGCTGGAAGGACTCGTTTTGTTATTTGATCCATACAAAGAGGTAATCTTTAGAGCAAATCATGGTTCAAACGTATACAGTCTCGGTGGAACGCTGCCATTTGAGAGGCAACGACTGCTGAAACTGACCAAAAAATTAAAGTCAAGTCCTGATATGTTAAGACCAAGGATCACAAGAAGGTTTTGA
306	Ar_GB_EKS_MAG_00080_000000000010	14034	14454	r									Radical SAM superfamily enzyme YgiQ, UPF0313 family (YgiQ) (PDB:6FD2)	COG1032	General function prediction only	R			ATGTACAGAACGAAGACCTATCAAGAGAGACCATTGGAAGAGATAAAATATGAAATAGACTTAATTTCTAAATTCCTCCCTCAAACTGAAAAGATCTTTCTTGCTGACGGGGACGCACTGAATCTAAGAACTGAGAAGCTTGTGGAGATTCTAGACTATGTATCACACAAATTTAAAAATATTAAACGAATCTCGTGTTGTGCTATGCCAAAGAATTTGCTCCAGAAAAGCCATTCTGATCTGGAAACCCTGCGGAATCGAGGCCTAGGTATGCTCTATGTAGGAATAGAGAATGGAAATGATATTGTCCTAAAAAAAGTCACAAAAGGAGCGACTCCCTCCAAAATTATTGAAAGTTGTAAGAAGGCCATTGACCATGAATTTGTACTCTCGTGTATG…
307	Ar_GB_EKS_MAG_00080_000000000010	14796	15732	r	ribonuclease Z [EC:3.1.26.11]	K00784							Ribonuclease BN, tRNA processing enzyme (ElaC) (PDB:1WW1)	COG1234	Translation, ribosomal structure and biogenesis	J			ATGGACCTGAGGATTGTATTCTTGGGCACATCGGCTGCCAGTCCCACGGAAGATAGAGGCCTTTCTTCTATAGCGGTAATTCGCGGAAACGAGATTCTCCTCTTTGATGCAGGAGAAGGAATGCAAAGAAACTTTGTTAGGTCTAGCCTTAAAATGAATAGCAAAATGAAAATTTTCATTACTCACTTGCATGCTGATCACTCTATCGGAATCTTAGGACTCTTGCAAACATTATCTCTTAACGGCAGAACAATGCCAATTGATATCTATGGAGAACCCAAACTGGCAGAATTCTTAAAGTTTAACAGGGATCTCATAGGTTTCGGCCTTGCTTTTGATGTTAATCTTCATAATATCGAAAGAGAGGGATTGGTGGTGAGTGAAAAAGACTACCAAATC…
308	Ar_GB_EKS_MAG_00080_000000000010	15773	15968	r															ATGGCCATCGTTATTGATCTGGCATGGGGTCCAAACAAGACCCGCGATTCAATGCTTTTGGTACTTGGACCTAGACAATTTTTATCCACGTATTTTGTTGTAAGAGCCATCAATTTTGTTAACATGCTGGTCGAAGTTACAAATTTACAAATTGAAGAGATCCTGGGGAAGAAGATACGAGATTGCCGCAGATAA
309	Ar_GB_EKS_MAG_00080_000000000010	16009	16924	r	ribose-phosphate pyrophosphokinase [EC:2.7.6.1]	K00948	Histidine biosynthesis, Purine biosynthesis	COG0462	PRPP biosynthesis, ribose 5P => PRPP	M00005	Pathway modules; Carbohydrate metabolism; Central carbohydrate metabolism	M00005	Phosphoribosylpyrophosphate synthetase (PrsA) (PDB:1DKR)	COG0462	Nucleotide transport and metabolism	F			ATGTCTGTAATTGCAGGACCCGCCTCAAATGACTTGGCGTGTAATATCGCGGATAGATTAGGAGGCGATCTTATATCTCCAGAAGTGAAAATCTTTCCAGACGGAGAGAGTAGACTGAGATTTGGTAACGTGAAGGACAGACTCTGCGTTATTGTACAATCAACGTATCCACCCACAGATCGACATTTCTTGCAAGCTCTTATGATGATAAGCAAATGCAGAGAAGATAAGGCAAAAGGTATTGTCTTAGTAGTTCCATACCTAGGTTACTCTCGTCAAGATCGCTCTTTCCTGGATGGTGAGGTAGCTTCTATGAGGGTAGTAGGTCAATTATTAGAATGGTGTGGTACTTCCATGTTTCTTACTACAGATGTCCACAGTAATGCAGCTATATCACAT…
310	Ar_GB_EKS_MAG_00080_000000000010	17316	18138	r	glutamate racemase [EC:5.1.1.3]	K01776	Mureine biosynthesis	COG0796					Glutamate racemase (MurI) (PDB:1B73)	COG0796	Cell wall/membrane/envelope biogenesis	M			ATGGTGCTGCTTCTTAGCTTGCTTGATAATCCTATAGCAGTATTTGACTCTGGCCTGGGTTCTCTCTCCGTCATAAAACAATTGCGCAAGGAGTTGCCGTGCGAAAACCTGTTGTATTTGGCAGATGAGCAACATTTCCCATATGGAAAAAAGACAAAACAGGAATTATTGACCATCATTACCGACATCATACGATATCTAGAACGTTACAAGCCAAAACTAATAGTTGTGGCATCTATTACCCCATCCATCCAGGTTCTTGACCAGGTTAAACGTTCATCAAAGATAGATGTGCTGGGAATCATCCTTCCTTTGAAGAACGCGTGCAAACTAACAAAGAAGAAGCACATCGGTATTATGGCAACTGAGGGCACGATTAGTAGTAAGGAATTGGGAGCT…
311	Ar_GB_EKS_MAG_00080_000000000010	18276	20472	r	V/A-type H+/Na+-transporting ATPase subunit I	K02123	A/V-type ATP synthase	COG1269	V/A-type ATPase, prokaryotes	M00159	Pathway modules; Energy metabolism; ATP synthesis	M00159	Archaeal/vacuolar-type H+-ATPase subunit I/STV1 (NtpI) (PDB:2JTW)	COG1269	Energy production and conversion	C			ATGGCAACAGCCAAACTATTGAAAACAACACTTGTTCTGCCTAGAACTGAAACTCAACAAGTAGTAAGTAGACTTGCAGAATTAGAATGGTTTCACCCATTACAACATGCATCAGAGCATATCAATCCTTATTATGAAGACCTGCTGTTAAAGGCTCAGAGGCTTTTCCAAGATATCGATGATGTAGTAAAGGACTTGGGAGTTCCTCTCGAAACCGGCGTAATGGATACCATGTTTAAAGGGGCTCCAAAGGAACAGACAGACTACGACATCAAAGATATCCAAGGTTTCATAATTGATCTAGAGGGAAGAAGTGCTGCGTTGCTTCAGGAACCTAAGAGAGTACTCGCGGAACAGGGTCAGGTTTCAAAACAATTGGAAGAATACCGGACGATAGCT…
312	Ar_GB_EKS_MAG_00080_000000000010	20533	20872	r			FoF1-type ATP synthase	COG0636					FoF1-type ATP synthase, membrane subunit c/Archaeal/vacuolar-type H+-ATPase, subunit K (AtpE) (PDB:1C17)	COG0636	Energy production and conversion	C			ATGAAGAAAGGAAAGGGAAGACATATTCTTATCCCGGTTATAGTGGTTTTATCCACAACAACTTTCATAACTCTTAGTCCCATAGGTTTGACAGCATATGCTCAGGAGGCTGGCTCCGCAGGTGATACAAGCTCCTTCAAATTGATAGGTGCAGGAATGGCGTTTGGTTTGGCTGCTCTTGGAGCTGGAATTGGACTTGGATACGTAGGAGCTGCAGGCCTAGCAGCAATTAGCGATAATCCAAAAATGCAGTCAAGAGTCTTCATTATTGTGGGTATGGTAGAATCAATCGCAATTTACGGCATCGTCATGATGTTCATCATACTCGGTCAGGCGTGA
313	Ar_GB_EKS_MAG_00080_000000000010	20992	21124	r															ATGAGTGATAATATCATCACAAGCTACTTTGAGGAATCAAAGGCGCTCCTCAAAGAAGAATATGAGGCCATGGTACAGCAAATAAGAGAGATGCTAGCTGAGTATAAGCGTAAAGCGCTCTCTAAAATCTGA
314	Ar_GB_EKS_MAG_00080_000000000010	21160	21799	r	V/A-type H+/Na+-transporting ATPase subunit D	K02120	A/V-type ATP synthase	COG1394	V/A-type ATPase, prokaryotes	M00159	Pathway modules; Energy metabolism; ATP synthesis	M00159	Archaeal/vacuolar-type H+-ATPase subunit D/Vma8 (NtpD) (PDB:3AON)	COG1394	Energy production and conversion	C			ATGTCATTTGGGGGCAGAGTAACAGCTACAAAGATCGAATTGATCAAGATCCGTCGCTCCATGCAAGTAGGCAAGATGGTTCACAAGATCCTTGATGATAAGCGAGAAGTCCTGCTGAAGAAGATCGATGAAATGATAGAGGAAGCGAATAAGGCAAGAGGTGATATCTGGACTCCACTAGCCGAGATCTACTCTTCCGTTTATGATTCATATATGTCACTTGGAACTACAACATTAGAATCTATATCAGATTGTACACCAAGTATCATGGAGGTTGATGTAAATGTGCGAAGAATTGTGGATGTGCGCATTCCAACTCTTCAGGTCAAGAGCAAGCAGCGCGGTCAAGAATTATCATACGGCTTCGTGGAAACGAACGCTTCGGTGGACAAGGGCGCG…
315	Ar_GB_EKS_MAG_00080_000000000010	21808	23242	r	V/A-type H+/Na+-transporting ATPase subunit B	K02118	A/V-type ATP synthase	COG1156	V/A-type ATPase, prokaryotes	M00159	Pathway modules; Energy metabolism; ATP synthesis	M00159	Archaeal/vacuolar-type H+-ATPase subunit B/Vma2 (NtpB) (PDB:3GQB)	COG1156	Energy production and conversion	C			ATGGACAGTTTAAAGGGCTACAGCCAAAGGAAGAGGTCAAAGTGGTTGTCTGAATCAGCTGCCATAGAATATACCAAAGTAGCCGAGATTAAAGGCCCCCTGATCATAATAGATGGTATAACAAAGGCTTCCTTTGATGAGCTTGTTGAAATAGAGACCTCGGAGGGCAGCAGGAGGCTTGGACGAGTCCTGGAAGTTGGTTTTGGTAAGGCAGTAGTACAGGTATTCGAAGGTACTACTGGACTGGCTATTAGTGGAACTAAAGCTAAATTCTTGGGCAAAACCATGACCATGCCGGTTTCTCAGGAACTTCTAGGTAGGGTTTTCGATGGACTTGGCAGACCAAACGATCGTCTTCCGGACCCCATAGCAGACAAATTTCTTGACGTTAACGGAGAA…
316	Ar_GB_EKS_MAG_00080_000000000010	23189	24980	r	V/A-type H+/Na+-transporting ATPase subunit A [EC:7.1.2.2 7.2.2.1]	K02117	A/V-type ATP synthase	COG1155	V/A-type ATPase, prokaryotes	M00159	Pathway modules; Energy metabolism; ATP synthesis	M00159	Archaeal/vacuolar-type H+-ATPase catalytic subunit A/Vma1 (NtpA) (PDB:3J9T)	COG1155	Energy production and conversion	C			ATGGTTGCAAAAGGTAGGATAGTCTGGGTTAGCGGTCCAGCTGTCAGGGCAGATGGTATGTCATCTGCAAAGATGTACGAAACAGTTGAGGTTGGTGAATCCAAACTTATTGGCGAAGTCATTAGACTCACCGGAGACGTGGCATTTATTCAGGTTTACGAGACGACCTCCGGTTTAAAGCCGGGAGAACCTGTGGTGGGAACGGGGCAACCGTTGTCCGTTATTCTCGGTCCAGGTATCATAGGGCAAATTTATGATGGCATACAAAGGCCATTAAGTGAGATGGCCAAGAAATCAGGCGATTTTATCGGAAAGGGAATCGCGACCACCGCTATAGATCTAAAGAAGAAATACAAATTTGTTCCAACACTAAAAAAGGGGGACAATATAACGTCCGGT…
317	Ar_GB_EKS_MAG_00080_000000000010	24984	25599	r			A/V-type ATP synthase	COG1390					Archaeal/vacuolar-type H+-ATPase subunit E/Vma4 (NtpE) (PDB:2DM9)	COG1390	Energy production and conversion	C			ATGAGCTCATCCTCGCCGCTAGAGGGGACTATAGATAAAGTTTTAGCCCAAAAGGAAAGTGAATTACTATCAAAAATAGAGTCTGGCTATCAGGAATCGCTCGGGAACCTTGACTCATCTAGGAGTAAACTTCTCTCCGAATACCTAACGATAATCGAGAACGCAAGGAAGCAAGCAGAAAACCTCAAGCGACAGATCATAGGATCAAATAGGCTATCCGCGAGGAATAATCAGTTGATCCTGATAGAAGATGCGGTTAAAAATGTTCTCGAGATGGTAAAGGAGAAATTGGCCGCTATAAACAAAGATCCAAACTACGAACAATTGATGGAGCAAGCTATATTGGATAGCGTCAAGGAAATAGGGAGACCCGAGCTCATTATCGAATGCAACAAGAAT…
318	Ar_GB_EKS_MAG_00080_000000000010	25719	26235	r	uncharacterized protein	K09122							Uncharacterized conserved protein, contains PIN-related Mut7-C RNAse domain (Mut7-C)	COG1656	General function prediction only	R			GTGAAGAGTGTAGAGGTGAAACAGCCGTATAGAGATTTAGCGTTCTTTGCAGACTCTATGCACGGAAGTCTAGCTCGTAAGCTTCGCATATTTGGATTAGATACAACTTACATGAACTTCATTTGTGATGAACTTGTTATGAGTTATTGTGACAAGGAGCGGCGTATACTGTTAACATCTGACAGAGAATTGTTCAGAAGATCATTGAAAAACAGAATCAATGTCCTGCTTTTGAAAGGACATTCGGACAAGGAGAATTTGATAGACATCTTCGGTCAATATAAAATTGCGAAAATCTCCTTTGATCCTGAGCTTGCCAGATGTCCTTTATGTAATCAAGAACTCGATAAAAAAAACTCCTGTGACCTTTCGGGTAAGATTCCTACGAGGACAGCGAAG…
319	Ar_GB_EKS_MAG_00080_000000000010	26203	26791	r									Predicted transcriptional regulator, contains an XRE-type HTH domain (archaeal members contain CBS pair) (AF2118)	COG3620	Transcription	K			GTGGCCGAAAAGGATTCTATTAGCAAGCACCGGGATGCAAACATGACTACGAGGGTTCTTGTACGAGATATTATGAATAGTACTGTTGTGTCATGCCGTCCGGATAACTCTGTGAATGAGATCGCCAGTAAAATGAAGGATGAAAAAATAGGAAGCATCGTAATCATGAAAGATGATAAGCCAGTTGGAATCGTTACGGATTGGGACATAGTAACGAATACAGTTGTTCAAGATATCAAACCTAGCATGATGAAAGGATCTGACATAATGAAAAAGCTGTACACAATAGAGGGAGAAGAGAGTGTTACCGAAGCGGCAAGAGAACTGAGGCAAAAAAACATCAAGAGGTTGGGTGTCGTTTACAAGGGAAGACTTGTGGGAATAATATCTGCGTCTGAT…
320	Ar_GB_EKS_MAG_00080_000000000010	26898	28902	r									Ribosome quality control (RQC) protein RqcH, Rqc2/NEMF/Tae2 family, contains fibronectin-(FbpA) and RNA- (NFACT) binding domains (RqcH) (PDB:5H3W) (PUBMED:31155236;24646681)	COG1293	Translation, ribosomal structure and biogenesis!!!Posttranslational modification, protein turnover, chaperones	J!!!O			ATGGAACTATCCGGACTTGAGTTACATTATCTAATCGGAAATATTAACGAGAGATTAAATGCGGGATACTACGTAGGCAGTATTTCTAGCATCTCCAGAGAATCGTTTTCTCTGAGAATGCATCATTCAAGTCTTCCTGATATCGCTTTAGTTCTCTCTACAAAGGGATTATGGATTACAAAGATGAAATTTCGTTCTTTCCAAGATAGTCCTATTATTACCAACATGAAAACACAGATTGAGAGAGCAAAGTTCGAGAATATCGAGCAGATTGGTGATGAGCGTATAGCGTACGTCAATTTTAGGCATCTAGATGGACGCGTGAGAATATTGGTCGCTGAATTCTTTCGTAAAGGAAACGTCATCATTTGTGACGAGAACAAAACGATAATTGCTATT…
321	Ar_GB_EKS_MAG_00080_000000000010	29012	29321	f															ATGCTCGATAAATTGGATCTGCTCGATAGAGTTTATTATATGCGCGCAGTTCTAGGTGTCATTGGTGGAATTGTCGCTGGTCTAGTTATAAATCCCGGAAGTGACCAAGGAGCTGTAATAGGTATCATAATACTTATTGGTCTCTTTTTTTATCTGATATCATACGGTATATCAAGGAAAATTGGTCGTACGGTACAGAAAGCACAAAGGAAAAAGTTAGCCACTAATGGCATTTTTCCTTTCATCTTCTTGCTTGTGATGTTTATGATCTTTATATATACCGGATTACATCAGAATCTTGCAAGTTAA
322	Ar_GB_EKS_MAG_00080_000000000010	29347	29941	f			Cobalamine/B12 biosynthesis	COG2242					Precorrin-6B methylase 2 (CobL) (PDB:1F38)	COG2242	Coenzyme transport and metabolism	H			TTGCTTTGGAGATATGCAACTCCGGGAATTCCAGATGAGCTCTTCGAGAGATCTGAGCAAGTTCCAATCACAAAGGAGGAAGTGAGATCCTTAACTATTAGCAAGCTCAGGTTAAAGGAAGGGTTCTCGGCAATCGACATTGGCTGCGGGAGTGGAAGCCTCACTGTCGAAATATGCAATCAAACCAAACACGGGATGATGTATGCTATTGATTTTGACGAAAAGGCGGTGGAATTAACAAAGCTCAACTTGAGCCGATTTGGATTCACAGCCCAGGTGATTTTGTCTGATGCGACAGAAATACTTCCAAGGCTCCCTCAAGTGAATGCTATCGTAGTAGGCGGAACCTGGAGTAATACACGAAGAATAATAGAAATGGGGGTCATGAAGCTACATGAC…
323	Ar_GB_EKS_MAG_00080_000000000010	30141	30861	f	precorrin-2/cobalt-factor-2 C20-methyltransferase [EC:2.1.1.130 2.1.1.151]	K03394	Cobalamine/B12 biosynthesis	COG2243	Cobalamin biosynthesis, anaerobic, uroporphyrinogen III => sirohydrochlorin => cobyrinate a,c-diamide!!!Cobalamin biosynthesis, aerobic, uroporphyrinogen III => precorrin 2 => cobyrinate a,c-diamide	M00924!!!M00925	Pathway modules; Metabolism of cofactors and vitamins; Cofactor and vitamin metabolism!!!Pathway modules; Metabolism of cofactors and vitamins; Cofactor and vitamin metabolism	M00924!!!M00925	Precorrin-2 methylase (CobF) (PDB:2QBU)	COG2243	Coenzyme transport and metabolism	H			ATGAGACTCTCTTGTATTGGATGTGGACCGGGTGATCCCGAATTGCTTACATTGAAAGCATTAGAGAGGTTAAGATCCGCTGACATAATATTTGGCCCAACTTCTAGAGAAGGGAAGCCGAGTATAGCAATTGGTATTGTTGATAAATATATCAATAAATCTGATCAGGTGACTAGAAGCTTGATCTTTCCTATGCGAAAAGACAAGGAATCGTTAGTATATTATTGGAAGAAGAACACCCATGAGATAGCGAATACAGTATACTCTGGGAAGAACGTTGTCTATCTAACGGTTGGTGATCCATCCCTGTACAGTACATGGACTTACGTGTTTAAAGAGCTAAGAGAAAACTACCAGGACATTGAAATTGAAATCATACCGGGTGTCACATCAATTTTC…
324	Ar_GB_EKS_MAG_00080_000000000010	30857	31664	f	precorrin-4/cobalt-precorrin-4 C11-methyltransferase [EC:2.1.1.133 2.1.1.271]	K05936	Cobalamine/B12 biosynthesis	COG2875	Cobalamin biosynthesis, anaerobic, uroporphyrinogen III => sirohydrochlorin => cobyrinate a,c-diamide!!!Cobalamin biosynthesis, aerobic, uroporphyrinogen III => precorrin 2 => cobyrinate a,c-diamide	M00924!!!M00925	Pathway modules; Metabolism of cofactors and vitamins; Cofactor and vitamin metabolism!!!Pathway modules; Metabolism of cofactors and vitamins; Cofactor and vitamin metabolism	M00924!!!M00925	Precorrin-4 methylase (CobM) (PDB:4E16)	COG2875	Coenzyme transport and metabolism	H			ATGAACAACCAAAGGAAAGTCAATCCTATTGTATACTTTGCGGGTTCGGGCCCTGGAGATCCAGACCTTATTACAGTGAAAGCGAAAAACTTACTCTCTCAGGCAGATACGATTGTCTATTCAGGTTCCTTACTAAATCCAAAACTCCTAGATTACGCAAAGCACACAGCAAATTTGTATGACGCGGCATTGATAGATAGGGTGAAGATTTTTGATATACTAAAAGACTCCTCACGATTAGGCGAACTTGTCCTCCGTTTGCATGATGGAGATCCAAGCATCTATGGCGCTATTAAAGAACAAATTGACAAGCTCCAAGCAGAGGGGATAACCTGCAAGGTCATACCCGGTGTAACTTCGCTGCTTGGTGCAGCTGCCTCCATGAATATGGAACTAACA…
325	Ar_GB_EKS_MAG_00080_000000000010	31697	32018	r															ATGTCTTCGATTGCTTCTGGCGTGACGAAAGTACATATCATAGTTCATGGAAGAATGAACCTGATCGATAAGGTTAAAGATCTACTTTCGGAGAGGGGTTTTGATACGGAAAAGATGCATTTGGCAAACTTAGAAAAAGCAGGCAGTAAAGGAGAATGTGTGGCTATGCTTTGGCCGCCCTGGAACCCTAAAGAGATAATCTTAAGTGAGATCACGGAGAAAGCCATCTCATCTTCACAAGAAACGCAGACAGAAACATCAATGGCAATGGGTGCTTGGTCAACTGTGGGACAGAAGGAGTTGTATAGAATCCAGTTATAG
326	Ar_GB_EKS_MAG_00080_000000000010	32040	32661	f															ATGACAATGTATAAACGTGTTTACCTAAACTATCTAAAATTGCCGTTGAGTACTGTTTCAAATTCGTACATGGGTCTGCTTTTTCCTGAAGATCTCCCCGAAAGGATCAAATCATTTTTGGATGGCGAAAGAGACTTCCCGTACATCTCAGCGGATGAGATCATAGGTCTATTCTATATTTATGGTGGAAGCAAGAGAGGGGTTTCCTCAAATCTACGATACCCGGACATCTTGGAATTGTGTAGCCGAACCGTGCATGATTTCGATATGGAGATACAGCGTTATAAGACTAACCCACTCTCGATAGATTCTGAATTTACAAGAAGCAAGTATTTTAATCGACAGCTGCGGATCACAGTGGAAATGAGGCAGAAGCCCAAATTAGAAAAGCTATGCAGT…
327	Ar_GB_EKS_MAG_00080_000000000010	32737	33793	r	V/A-type H+/Na+-transporting ATPase subunit C	K02119	A/V-type ATP synthase	COG1527	V/A-type ATPase, prokaryotes	M00159	Pathway modules; Energy metabolism; ATP synthesis	M00159	Archaeal/vacuolar-type H+-ATPase subunit C/Vma6 (NtpC) (PDB:1R5Z)	COG1527	Energy production and conversion	C			ATGAGTACTGCCGTGAGTATGCCAAGTAAGATCTTTGGGACTGTGTTGTCCCATGGACTTCGAGGACGAATGCTATCGAAAAACGAACTTCATACTCTTGCAGAATCAAGGGACATAGATGAACTTGTTACAAGAATGAAGAATACCGTATATCTGGACGCTCTAGCTAAACTGCCCAAGCCATATACTGCGGAGAAGGCAGAGAGCGCGCTGCGTGAGTACCTTGTCAATGTAAACGCCAAATTGGTAAATATATCAGGGGGATCAGGGGTGTTAAGCGCATATTTTACAAAGCACATTATTTGGAACCTTAAACTGATCCTGAAAGGAAAAGCACTTGGAAAATCATACGAGGAACTCTTGCCAAAGATTAACCTTAGAGCAGAGGAATTGGTAGGA…
328	Ar_GB_EKS_MAG_00080_000000000010	34021	34189	f															ATGTCATCTGTGTTAGAGTTGATAATGACAAAGATGCTTAATGGGGGTAGAGAAAGTATCAAGGCCATCGCGGTGCTAATCCAGAGAGTCTTCAATAAATCATCAGGGGAGAGATCTTTATACGGCTTGTACAAAGAAACAATCCTTGAAGGAGGTTTATTCATATAA
329	Ar_GB_EKS_MAG_00080_000000000010	34709	34937	f															ATGAAAAATGGAGGTGATAGATCTGGGTCGTTGAGCAAGATGAGATTGTTTGGAGTAAGCACCCTTATTGCCCTAATTATTTCGGTCCCAGCTTTAATCGTCACTTTTTTGATGCACTATATAGTTAAGACCGACCTGTTGATCACGGTATCATTGGGACTTCTAACACTTTTTATTGGGATGGCAGCAGGGTACGGGATTTCCAAAAGATTCGTAACGGTGAATTAG
330	Ar_GB_EKS_MAG_00080_000000000010	35128	35389	f															ATGACATTACCAAAAGGATTTGGTGGACAGCCCAAGAGTGGGGGAAAGAGGAGCTATGCTGAATGGTGGGCCACAGTTCCAGACGATCTGAAGTCTAAAACCAGAAAAGGAGATGAGAACAATAAACCATTACTAAATCAGGTTAATTATGTACTATTGCATCTTCATCTGGCAGGAAAACATGACGCCAAGCCAAGCCACGAGGAACTTAAGGAATGGCTGCATAGTGGACAGGTAGACGTTCTTAGGATGAATAAATAG
331	Ar_GB_EKS_MAG_00080_000000000010	35779	36358	r	aspartate carbamoyltransferase regulatory subunit	K00610			Uridine monophosphate biosynthesis, glutamine (+ PRPP) => UMP	M00051	Pathway modules; Nucleotide metabolism; Pyrimidine metabolism	M00051	Aspartate carbamoyltransferase, regulatory subunit (PyrI) (PDB:1NBE)	COG1781	Nucleotide transport and metabolism	F			ATGTCCTTCGACGATAGATCCTTTTTGCCGGTGTTAGAAGGAATACTCCCAATATATTTAAGATCGGATAAGGGAGCTCACACATACTATTTATTTCATGTATGTGTCTGCGCTACTATGTCCGATTCGAGTCAGCTTCTGGTACGGAGAATTAAGGAAGGCACGGTCATAGATCATATCGAATCAGGAAAGGCTCTCACTGTCTTGCGCATACTAAATATCACGGGGATGGAAGGTAACGTAATCACAGTTGCTCTAAATGTGCCAAGCAGTAAACATGATAAGAAAGACATGATAAAAGTAGAGAATAGACTCCTCAAAAAGGATGAGACTGATAAACTCGCTCTTATAGCTCCAAGGGCTACCATCAATATCATAAGCGATTACAAGGTTGTTGAG…
332	Ar_GB_EKS_MAG_00080_000000000010	36677	37166	r															ATGGAAGATGAGGAAGGAGGAAGGTATAACCTCTCGTTGGAAGGGAGTATATCGAAAACAAAGATTCTCAAACTTTATGAATTCATGAATATGATAGATGGGAAGACTACTAACTACAATAAAAGTAATCAGGAGACTAGCGGGATTTATTCTAAGGCAAATGGCATGGTCGATGAATCCCGGCCAATTTCGGTCGGAGATAAAATTTGGAGTATTGTAGCAAACAAGTTCCATCTAAACGCATTTACTTCATCAGATATTTTAGAAATGTACGAATCCGAATACGTAGAGCCTATACAATTAAGCATCATCTCTACTTATTTGTCGAGATACTGTGAGAAGGGAAAGCTAACTAGACTGAGGAAGGGAAAAGAATGGGTATACAGGTTAGGTAGTAAA…
333	Ar_GB_EKS_MAG_00080_000000000010	37471	37873	f	periplasmic divalent cation tolerance protein	K03926							Divalent cation tolerance protein CutA (CutA1) (PDB:1NAQ)	COG1324	Inorganic ion transport and metabolism	P			ATGCTATACCTAGTGGCTATGGTTCCCGTTGAAAGTTTGCATAATGCAGTGGTAATAATTTCAACTTTTCCTAATGAAAAGTCACTGCGAGATACTGCCTATGAGGTGATTGTAAATGCAAAATCTTGTGCGTGTGTAAGTTACACTCAAGTTAGATCTTTATACTGGTGGGAAAGGGAGCTACATGATGAAGAGGAGGTTATTGCACTATTTAAAACTACCAAGATGAGGGCAAGAGAATTGAGAAGTGGAATTGAAAAACGACATCCTTACGATGTTCCAGAAATAATAGAAATTGTAGCGGACAAGACATCTGAGCCTTACCTCGACTGGTTGATTGGATCAACTACAATCACATTGGACCGCAAGAAGAGAAGAACTCAACACAGGAAAGCTCAA…
334	Ar_GB_EKS_MAG_00080_000000000010	37950	39045	r	protein pelota	K06965							Stalled ribosome rescue protein Dom34, pelota family (PelA) (PDB:2VGM)	COG1537	Translation, ribosomal structure and biogenesis	J			ATGATCGTCAAGGAAATAAAGGGATCAGCTGAGAAAGCCTATTTTATGATTCCAGAGGATGCAGATGATCTTTTCAGTATAAGAAGAATATTATCGAGTGATGATCTAATTATAGCAAACACTACTCGAGTTATTAAGCAAGAGAAGGAATACTCTCGTCCAGATCGTGGTCAACGAATTAGTGTCAAAGTTTGGCTTAAAGTCGAAAGCTTGGGATTCGATAGTATGGTTGATAGACTTAGGATTAAAGGAATAATTTCCAACGCAAGTAACGATTCGGTACCCAAAGGCTCTCATCATTCAATAACAATAGGAATAGGAGATAGCATTACAATTGAAAAGAAGAGAAAATGGCTGGACTTGGAGATGAATATCATGAATCGATTCACAGATTCGTCA…
335	Ar_GB_EKS_MAG_00080_000000000010	39105	39657	r															TTGGTTGTCATAGAGACTACGTGTTCTCTTGAAAGTTTTCGGAAGTTCATCATTGTTAGTACCTGTAGATCCTTTATTCCGGAGAGTTATCTCAAAGACTACGAAGTTTTTCCTGAAAGAGAAGAAGGCCCTGGGGCCATCTATATCGAAGCAGCTGATAAAGTTACTTTGAAACGGATAAGGGAAATGACGTTCGTAAACGCCAAGGAGATCCTGGGCATTATCTATTCATCAAAGAGTGGGAATACTCGGCTCAAGTGGAGGCAGACGAGAAAAAAAATAGGAAAAGTCCAAGGGGAAGCTTCGTCCAATGCACTGGTAAATTTGGTTGAATCAGGAGTGCTGACTCAAGAGTGGGTCGACGATTACTTAAGAGCTTCCCAGTCTAGAAGGACCTCG…
336	Ar_GB_EKS_MAG_00080_000000000010	39988	41698	r	7,8-dihydro-6-hydroxymethylpterin dimethyltransferase [EC:2.1.1.-]	K06937							C-terminal domain of the GTP 3',8'-cyclase MoaA, radical SAM superfamily (molybdenum cofactor biosynthesis) (MoaA2) (PUBMED:25941396)	COG1964	Coenzyme transport and metabolism	H			ATGGAACTAATTCAAATTGCGAATATTTCTAGTAAAAATACTGGAGTTAAAAAAACCATAAGACACACACAGAGTATTTGTCCGGATTGCAACATGATCTTGGATGCAGAGGTCTTTGAACGAGAAGGGAAGGTATACATGACAAAGACATGCCCATCTCATGGGGAGTGCGAAGAGTTGTACTTTGGCTCCTACAAGATGTACCAGAAGTTTAGCACATACTGGATGGACGGGAAAGGCGCACAGTCGCCAAATGTCATGGTCGATAAATGCGCATGTCCTAATAACTGCGGGCTTTGTACCAACCATTTATCCCATTCTGGACTTGCCAATATGATTGTCACTAACAGATGCGACCTCACATGCTGGTACTGTTTCTTTTACGTGAAGAAGGGATTA…
337	Ar_GB_EKS_MAG_00080_000000000010	41666	41873	r															ATGTTTAAGAATCAGACTAGCAAGACAACATATTTCATGGATTCACACGTAAAGGGATGGCAGGTCGAATACAAAAAAGGAAATCAGATCTATCCTATTCACCTTATGATTTGTAAGGTTATGTTTATATACAAATTAAAGCGCATTGCGGTTTGTCTAAAAAAGGTAGATACAGATGGAACTAATTCAAATTGCGAATATTTCTAG
338	Ar_GB_EKS_MAG_00080_000000000010	41928	42708	f	HTH-type transcriptional regulator, sugar sensing transcriptional regulator	K23356							Sugar-specific transcriptional regulator TrmB (YrhO) (PDB:5BPD)	COG1378	Transcription	K			ATGATAATTAGCGACAAGTCAAGGAGAGCAATGGAGAGCCTTGGCTTGACAGGCTATGAAATCAAAGCGTATTTGTCCATCCTTCAAGAAGGCCCGGCCATAGCTTCAGATATCAGCAAGAGATCTGGAGTTCCTTATTCAAAAATATACGAAGTCATCAACAGCCTAGAGGACAAAGGCTGGCTAGAATCGAGCAGCTCAAGACCTCAGAAATTCTTTCCGAGATCTCCGCCAAGTGCCTTGGCGGCCATGCGGATCAGAATGGAAAATGGAATTAAGGATAATGAGAATTTAATTATAAGCGAACTGTTGCCTATATACCAAAAAAGAGGAATCAAGGAAAGACCGGAAATATGGGTTGTTCGAGGCATACACAACATTGCTGGGAAGGTAAATGAA…
339	Ar_GB_EKS_MAG_00080_000000000010	42849	43704	f	3-hydroxypropionyl-coenzyme A dehydratase [EC:4.2.1.116]	K15019	Fatty acid biosynthesis	COG1024	Hydroxypropionate-hydroxybutylate cycle!!!Anoxygenic photosynthesis in green nonsulfur bacteria	M00375!!!M00613	Pathway modules; Energy metabolism; Carbon fixation!!!Signature modules; Module set; Metabolic capacity	M00375!!!M00613	Enoyl-CoA hydratase/carnithine racemase (CaiD) (PDB:1DCI)	COG1024	Lipid transport and metabolism	I			ATGAGATATATTCAGATTGAGCCCCAAGGAGAGGTGTGTCTACTACGTATCAATAGGCCTGAGGCTTTAAACGCTATGAACACAGATGTTATCGCCGAATTGTCAAGATCGATTGATATAGTTGGAGTCGATGATTCCATTAAGGTTGTCATAATTACTGGCTCAGGTGACAGATCATTCTGTGCTGGTGCAGATATAGCGTATATGGTGAATATAGATCCGATGAAGGCAGAAAAATATGCTTCTTCTGCTCAAGGAGTCCTAAACAAGATTGAACGCCTCGAGAAACCTGTTATCGCTGCAGTCAACGGATTCGCCTTGGGAGGAGGATGTGAACTGGCGATGGTATGTGATATAAGAATAGCTTCTAGCAATGCAAAGATCGGTCAGCCCGAGGTT…
340	Ar_GB_EKS_MAG_00080_000000000010	43929	45045	r	homoserine kinase [EC:2.7.1.39]	K00872	Threonine biosynthesis	COG0083	Threonine biosynthesis, aspartate => homoserine => threonine	M00018	Pathway modules; Amino acid metabolism; Serine and threonine metabolism	M00018	Homoserine kinase (ThrB) (PDB:1FWK)	COG0083	Amino acid transport and metabolism	E			GTGAAGTGCAGGATAGAAATAATAATAATAATAATAATAATACCGATAATAGGAATAAAAGCCACAGGTAATCCATTAGCAATGCAAGGTAAAAGCACAGGTCTATCTTCATCTTATTCTGTTACAGCAGCAGCGCCCTCCTCCACTGCCAACCTCGGTCCTGGATTTGACATTTTCGGCCTCGCCGTGGATGCATTCGAGGATTATGTCACAATATATAGAACTTCTAATAAGCACCTGAATAACACTAAAGCATTAGAAGATGTCGTAGAACACGCATCCGGTGTCTCCAGCGCAGTTCATATAGAAGTAACTGGCGAATACTGCAGATCAATCCCCGTTGAAACAAATAAGAATTCAGCCGGATTAGCCATACAGAAGATTTTAAAGGATTTTGAC…
341	Ar_GB_EKS_MAG_00080_000000000010	45079	45838	r	GPN-loop GTPase	K24104							GTPase SAR1 family domain (Gem1) (PDB:4C0J)	COG1100	General function prediction only	R			ATGGACGCGATATTTGTTACCGGAACGGCAGGAGCAGGAAAGTCCCTTCTTGCTTCGAGACTGCTTCAATGGTATTCGGACAATAACTCGTTCCCTATCTCTCTTAACTTGGATCCTGGTGCAGAGAGTCTTCCTTACGAACCAGATGTAGATGTGAGGGATTATGTCAATATCCAATCCATAATGGAAAATTACAGCCTAGGACCAAATGGATCCCTCATCATTGCTAGTGATCTCATAGCAACTCATCTCGAAGAAATACAAAATGAGGTAAACGAGTTGAATCCAGATTACCTGATTGTCGACACCCCCGGACAGATAGAATTGTTTGGATTTAGAGCTAGTGGTCCATACTTTGTAAGTAATTTTCAGGCTGATAGTAAAGTGACCATATTTGTC…
342	Ar_GB_EKS_MAG_00080_000000000010	46069	47179	f	glycosyltransferase 2 family protein	K07027													TTGATAGCAATACCAGCAAGTATTGTTCCGCTAGTCTTGATGGTTTTGTTCACTCACTTAACTTCGGATGATCTCTTGTCGGTGGGGATCATTCCATTTATTCTCTCCTCAGCCGCAGTGATGGGAAGGGTCCTATTGCAAGCATACAGGTTCAAGTATTTCATTCGGAAGTTCATTGGAAATGATGTTAGTACAACTTCGAAAACAATTTCAGCAAGACTCGGTTCAGAATTTGTTTCACAGACTACGCCATCTTACATAGGCGGAGAAATAGTTAGAATCGCATGGCTAACACGAAGGGGAGTGCCTCCTGGAAGGGCCGCATGGATAACAACTATAGAGATAATCTCCGATGTTTTTGTAGGGACAATCCTAGGGGTCATTTCAGGGATATTTGCA…
343	Ar_GB_EKS_MAG_00080_000000000010	47441	47909	r															ATGGCAAAAAATACCAGAGCAACGCGGACGTCCCAAGATGAACCAGAAGTGCTTCCCAAGTGGGCAGAAGATGAAATAAAGTCTGTTAATTTTGGAGAACCTGAGGTCGTATCTAGGACCGGCTATATTCTTGATATCTATGATAAGGACTATAGGGTAGATATACAAGTATATGAATCGCTTCCAGATGGGCGTACAATCGTCGAAGGGTTAGATGTTCCGACTACTATGAAGATATCTGAATTTATGAAAGGTTTTGTTTATGAGTTTAAGATAAAGATTTTCAAGGGGACGCTGAGCTCAAAGTTAGTAGACCTACTGAAGAACAAGTACGCACTAGAAATGGATAGTATCTATCGTTTCGAAATGGAAGATCTGCAAATGATGGATGTCGAATCA…
344	Ar_GB_EKS_MAG_00080_000000000010	48255	48879	r															ATGAAATTGATAACGTTGAATATCTATGGCAGGGGCAGAAAACGACCTGTAGGAAGAGACGAAGGAGATAGATTCGGCAGCTCAGACAAGATAGCGAAACGAACTCATCCCACAGAAACTATCACCTTTAGATTGCCCACTGCTCTCATAGATGAGCTTAGAAAGGATGCTGAGCTGGAAAAGATAAATCTAAACGCTTTTGTCTCGAGAATATTTTCTAATCACGTACAGTGGGAAAGGTATGAACGCAAGATGGGATTACTCCCAATGACAAAACCTTTCCTCAAAGAGGTGATTAATCAGCTGACAAATGATCAAATTATGAATCTAGCCCAAAAGATTGAAAAGGAAAACTTCAAGAATATCTTGACATTTATGAATGAGAGCCACGACCTAGAT…
345	Ar_GB_EKS_MAG_00080_000000000010	49937	51062	f															GTGAGTCTACAAGGGGTCCAAGAAAAACCGGTATCGGATCATAATAATTACAAAAAATACGGATGGAAAAATGTGGCTATTAAGGTAAAGGAAACTGATCTCATATCGCTTAACAGACAACTTCAAAGGCTCGGCTATGAAACGCTGGGAGATCTTGCCAAAGATCTCATGGCAGGCAAGATAACTAAGATAACAGAGGAGAAACAGATTGAATTAATGAAGATGAACTTACAAGCTGCTGGCCTGAATACTGTCCAATCAGGTAACTATTACGATTTCTACAAAAATATTGACATTGATGATTTGCTCAAAGAATATATGAAAAGATATCATTCAAAAACCTCACGCAGTTTCGTTGGTTATTTCAGAAGATATTCTGACGTATTCTTTGGACCCTCT…
346	Ar_GB_EKS_MAG_00080_000000000010	51151	51550	f															ATGAAAAGTGGCCACGATAAAAATCCTTCACAGAGAAATGGTAAATTATCAAGCAAAAAGCGACACAATTCGAATCTTCAACGGATATGGGATTCGATTGTCACGAATTACGAAATGATCCAAGGGGCTCAATTCTCTAACAGCTTCATAATACTTTTGGCCTTAAGTGAGGCTAATGAACCTTTAACTACAACCCAAATTTCAGAAATCATTACCAAGCAAAGCAGTGGAAACATATACAAAATTTCCTCAACGCTAAAGGACTCTTTGGAGCATAGACTCAAGCGCGAAGGTTACGTTCAAGGTGTCGACAATGAGCGTAAAAGTCTATACTCAATCACCCCTAAAGGGGTCAAGTTATTGGCAGGATGGATATCTTTTCTAACAGCATATTCTTAA
347	Ar_GB_EKS_MAG_00080_000000000010	52621	52885	r															ATGTTCACATACATAAGTCTGATGTTAATGTGCGGGAAAAGATATTTGCTTGTGAGACGTGTCATAATTGATAAGGAAGAAGCGGCAAGTGTGGCTGAGTTAGATCTTCACAGGTCTAGAGTGTCGTCTTACGAATGGCTGAAAGGATTTGTTAATAACGGTTCGAATGGTTTGAAAGACAGAGATAGAAGTGGTAGACCGACTGCTGTATCTGAAAAGAAGTTGGTAGAGGTAGGAACGATTTGTCTGAACGGCCTGCCCTGA
348	Ar_GB_EKS_MAG_00080_000000000010	53592	53790	f															ATGTTCGCATTTAAGAAATATTTTAAGGACACTGAAAATCAATACGATGCTAAACTTGGCTTCAAGAAAGAGATTGAGGAAATGAAGAAATTACTTATTGGGAAACAACAAGAGTTTCATTCTATCTCATCAGAATGCTCACGGCCCCCCGCGGAAGCAGAGGATGTTCACGATAAGCTATTCGAGCTTCTTGAGTAA
349	Ar_GB_EKS_MAG_00080_000000000010	54844	55012	f															ATGGATTCCTTCGAACGTGTCAAACTTTCTTACAATTATAAAAAACAGAGTATGACGCTAGGGAGAAAGAACTTTACTAAAGTAATAGAATTTAATATTGCTGACTTCATAGATTGGGATTGCGAGAATTACCCTGATAATCCATGTTTTTCGGTTATTTTGAGCTAG
350	Ar_GB_EKS_MAG_00080_000000000010	55339	55612	f									Predicted transcriptional regulator (PDB:1R7J)	COG3432	Transcription	K			ATGACAAAACAACTCAAACACAGATCCAGATCCGAGATAATTTCAGCTATTCTTGAGGTTACTAATGGCAACAGAGCGAGAATAACTGAGATTCAGTTCAAAACATATCTCTCATATAACATACTCAAAGAATACCTGGTTACATTGCTTGAGAGTGATCTTATTGAATATATAGAAGGTGAGAGGGCATTCAAGACAACTCCAAAGGGAATGCAAGCATTACAAGTCTACAACAAGATGGACGAACTCTTCGTTAGAACTCGTCAAATTTAA
351	Ar_GB_EKS_MAG_00080_000000000010	55863	56265	r															ATGAATCACCTGTTCATTACACTCTCCTTAGAGCACAACTTATTGCAATTGCCTATTAGAACATTATTGGTCATCGATATCTTATTCATAAGGAGTGGCATTTTAAAAAAACTAAATGTTAAAAGAACGATATTACTTATTGCAATACCGTTAGGACTGTCAAGTACATTGATGATAGCGGCAGATCTGCGTGCAGGGACCGACTTGAATGATAGTTGTAGAGATGCTGGGTATGGGAATGGACGAGAAGGTCATTTTAGCCAAGAAACATATGATCACTGTGGAGATGAAGAAGGCGGTAATGATGCTTATTACGAGGAATTCATTGATGGATGTATGTCTATAGAAGGCAATACGAAAGATGTCTGCGAATCTGCAACAGACTCATCGAATCATGTA…
352	Ar_GB_EKS_MAG_00080_000000000010	56588	57107	f															ATGTCATCATCATCATCATCAGAAACTAAAACACCAAGAAATAGCGCAGGTAACAGAGATAGAGCCGTGAACGTAGGTCAAATATTCGATGCGATAAACGATAATTTCACAAAACTAGTGAATGAATCCGCAAAAGTTCAGCCTCAATACGCACAAGCAGTCTCGAATTTGCAGCAAGAATACATAGAAGCAGTCAAGAATGCCATCCAGACAACAACCTCAATTCAAAAACAACTAGCTAACAGCAACAACAATTTCAGTAACGTCATTGTCTCAGACTCAGCAGCACCATTCGTTCAGGGTTTGGTAGCACAATCAACTGAATTTACAAACAACCTCATCAGACTAACAGACATCAACAATCAGTTAACAATCAACGCGATAAACGCCATGAAGGAG…
353	Ar_GB_EKS_MAG_00080_000000000010	57717	58887	r															ATGAAACAACAACAACTACTACTTTCAAATAGATTGATAAATAGCAGTAGTTCATTAGAGAAGGATCAAGAGTGGAAGGATAGGAGAAGTGAGGTCATCCACACCAAGAATCCCTCAAACGCTTTTCTCAATAGGTATAATGGTCTTACTATGGGAGCATGGATCCCCACTAATAAGAGTTTCATTCTAGAGAATTCAGAGGAGAATAACCAAACTAATGTGATAAATAGCTTTCTTGTTCAGGGGTTTAATGAATATTATTTCATAATGCCTGATTTTAAGAATCCAAGAGCCGTCAGCGTGACTGAAGCACTGCTAAAAGCAGCTGATAAAACAAATCTAAAGATAATTTTAATACTACTTCCGCCCTCGGAAGGTGGCCCTTCTGGTAATTATGAT…
354	Ar_GB_EKS_MAG_00080_000000000010	59127	59478	f															ATGCCATCAAATCCATTAGTGCCAGGCAATCCTCGTATAAGATACAAAATACTTAAATTCAGGATCAGGAATTTAAGCAACCTAAAACAAATTGTACTAATGGTTCAGATTCTATATCAAGATTTAAGCAAGTCCGATCCAAATTATTACTACATCGGCATACCTAAAGATTGGAGTGGAGCTAGTGACAAAGAGGTGACCGTAATCGTCGACGATGTATGTGTCATCGTTCCTCAAACAATTGCAGGGGCAACAGGAGAGCTAATAGTGTTGAGGTTGCTTGAGGCAATGATGGCCGGAGATATAATTGATGCAGGGGACATACAAAAGGCTATAGAGCATATTCTCTAG
355	Ar_GB_EKS_MAG_00080_000000000010	60767	61646	f									Plastocyanin (PetE) (PDB:3BQV)	COG3794	Energy production and conversion	C			ATGGATTCTAGAAAACAAAGATATTCTAATTTTAGAACCAGATATCAGCCCGTTCTGCTATTCGTTCTAATTTCAGTAGCAAGCATCGCGTTAGCTAATCAATACCTCGGAAAAACTTATGGGGTGAATCTAGCACAAACTACATTCCCACCACCCATATTTTATCAATTAAGAAACGAACCTTCTTATGTGATTACTCTCCCATTTAGCCCTACTGGAATTTCATCCCCTGATCCAGCAGAGATTTCCATACCTACTGGAATGACGGTTATATGGTTTAACGACGATAATGGAGACCATTCTATAACTACAGTATCCAATAGTACGTATTCTCCTCCAGAAAGTTTTGATTCAGGTCTTATCGTTTCTGATGGGGGATCTTTCGTACATACCTTCGAC…
356	Ar_GB_EKS_MAG_00080_000000000010	62139	62604	f															ATGAGCGAGAGGGAGCGTAAGGTTTTAAGTCAAGTATGTAAGGAAGTCCTAAAGATCGATGCACACATAGGTTTTGCATCGGTGGTTGATGGTACTGGTAAATTGCTTGTTGCGAAGTCTAGGACGATGAATTGGGATATGATATGTGATTCATCGTGCTGTTATAGCTGTAGCTCTTTCTACCGCGACTACCTCATGTTCGTTCTCCAGAATCGTAAGATCTCCCCCTTCTCTATTGTATACGTCGATCAAGGATTCGGGAGGTCTTATGACGATACAACAGTAGACTTCGAAGTTGTGGGATATAACAATAATATCAATCTACTCCTGACTGCGTTGCACATGTTCAGAGACAGGTTCCTTTGTATTTATTTTCATCCACATTACAATACTGATATG…
357	Ar_GB_EKS_MAG_00080_000000000010	62686	62989	f															ATGTCATCTAGTATATCAGACACTAGGTTATTCGTTGGTATACTATTTGGGCTCATCGCTACCTTAACATATTGCTTACCCAATCTATCCAGTGCTCAAGTAGACAATAATACAAGTTTAACCGTAGACAATCAACCACAAATTGATAAATTCATACCAGAAGTAACTTTGGACAAACAACAGATCCAAGATTTAAGATCTATCTTGAACAGATCAATTGAGTCACTAGAGAAAGGAAATATTACAGAGGCAATAAATAATTTAGGAATAGCTGATGATCAGTTACGAATACTTGAAGACTGA
358	Ar_GB_EKS_MAG_00080_000000000010	63178	63595	r									Predicted transcriptional regulator (PDB:1R7J)	COG3432	Transcription	K			ATGCCTAATTATCATCAAGCTTATCGCGATAGGATAGATATTGTAGAGGATATAATTCTAAAATTAGTGGAGCATGGCCAACTCAATCAAACTTCGCTAATAAGCTTTTGCGGTCTTAATCTCAAGAAGCATAGGTATATCCTGGATGAACTAGAATTTAAGGGACTCATAAAGAAAAAAGGGGTATCATTTGGAAAAAGAAAGGTTACAGTATACCAAGTAACCACAGAGGGAAATGACTTTTGTTCTACTATCCTTATTCCTTATGAAAAAATGTTTCCTGGATCTAAACACTCTAAACTAGATAAAGACCTAATAAATAGTGAGCCATATAGAGAAGAAACGCTACAGCACATCATTTATCCTTTGGCTGATTCAGGTGGCAAATACTATACTGAG…
359	Ar_GB_EKS_MAG_00080_000000000010	64027	64285	f															ATGAATATTGCGGAGACGGAAGCACCTTTAATAATAGTTGCAAAAATATGTGGATCCAAGGAAGGCGGATCAAACAGGAAGATTACTTACTCTATAGTAGATGCATATCATAACCTTTGTTTAGATAAGAAGGACATTATATCATCCGAGTTAGAGGCTTGCGAACGGCTGTTAAAGTATACAATAGAACAAAATGAGATAGAAATAGCAGAAAGGGAGATCACCGAGTTAAAAATGACATTAGATTTTTTACCTTGA
360	Ar_GB_EKS_MAG_00080_000000000010	65409	66408	f									Regulator of protease activity HflC, stomatin/prohibitin superfamily (HflC)	COG0330	Posttranslational modification, protein turnover, chaperones	O			TTGTCAGCATCATCATCATCATCAATACTTGATTCGGTTGATGTAAATGTTGGGAAAAAAAACTCACCTGCATATTTCATTCTAGGTCTTCTAGTCCTTATTGTCGGAACTGCTATAGGAATTAGGCTAGAGAGTCCGTTGATAATATATGTATCAATAATTGCCGGCATAGCTGCAATGGTTTCTTCATTTCTCATGGTTATCAGACAATATGAACGAGCAATAATACTTAGGTTCGGAAGATATCAGAGGCAAGTAGGTCCAGGGATTCAAAAAAAATTTCCATTTGCAGATAACGTGTTGGTGGTAGATATAAGGGAAAGAGTAAGCCATTTCAAAGCAGAGCGAATGCTTACAAGGGATAATGTCCCCGTCATTATAGATGCGATACTGAGATAC…
361	Ar_GB_EKS_MAG_00080_000000000010	66526	66847	r			Purine salvage	COG2236					Hypoxanthine phosphoribosyltransferase (Hpt1) (PDB:2JKZ)	COG2236	Coenzyme transport and metabolism	H			ATGGCACGAGAACTCGGTATTAACAATATACAATTCATACCCGTTAGAAATAAAAAGCTGAACAAAGAGGAGATGTTTCCACTATTTAAAGACAAAAAATATCTTATAGTTGATGAAATATACGATACTGGTAATATGTTTTCTAAAGTCTGTGATGCGGTACGAAGGTTTGATTGTGATTTCGCATATCTTATGAGGAGATTCAAAAACGATAATGATGATGAAGGAGAATATATTGGAAAACCACAACAAATGGATTGTATTCCCCTGGGAATGAAAAGCGATTCTTTAAGAAAGGATCTTATGCTGCAATACTTATAA
362	Ar_GB_EKS_MAG_00080_000000000010	67077	67854	f									Zn-dependent amino- or carboxypeptidase, M28 family (Iap) (PDB:1AMP)	COG2234	Posttranslational modification, protein turnover, chaperones!!!Amino acid transport and metabolism	O!!!E			GTGCACCTGAAGGATGAGCTTACCAATATTGGTTATGGCAATAATGTGCATTATCATAATTACGTTGAAGATGGATATCACCTGAAAAATGTTATCTGTCATAAGCAAGGCAGAAGAAATGACATTCTTCTTTTTTGCGCACATTATGATACCATATTGAATAAAGATTTTGAAGATGCGCGATCAAGAGCACCTGGCGCAGATGATAATGCATGTGGCGTAGCATCAATAATCGAGCTTGCTCGCATTCTTTCGACAGTAGAGTCAGAATATAGTGCGCGATTTGCATTTTTTTCTGGTGAAGAACAAGGACTCTGGGGATCAAAGCATTATGCTCAATACGTACAAGAAGCAGAAGAGAACCTCGTCTGCGTAATAAATATGGACATGTGTGCGGAA…
363	Ar_GB_EKS_MAG_00080_000000000011	490	1024	f									Dienelactone hydrolase (DLH) (PDB:4ZV9)	COG0412	Secondary metabolites biosynthesis, transport and catabolism	Q			TTGAGCATCAGGAAGCAGAAAAAACGTAAAAACTTGGGAGACATTTTTGATAAACATGTAAAACACGAATTCATTGATCATGATGTAGAAGCAACCATGAAGACTATGGTAAATGGACCTATTGTACATAACGTACCGATAATGACAGGAGGACTTGGTTTTGATAATGTATTTGATTTTTATAAAAATGAGTTTGTTGGCAAGATGCCCGATGATACGAAGATTACTCGCATTTCAAGAACTGTTGGTAAAGATCAGGTTGTGGACGAGCTCATATTATGTTTCACTCACGATATAGAAATTAAATCTATGTTGCCAGGAATTCCTCCGACTGGTAGGTATGTTGAGATTCCACATGTAGTAGTTATGAAATTTGAAGGAAATAAGATATCACATGAA…
364	Ar_GB_EKS_MAG_00080_000000000011	1231	1498	r			Menaquinone biosynthesis	COG0596					2-succinyl-6-hydroxy-2,4-cyclohexadiene-1-carboxylate synthase MenH and related esterases, alpha/beta hydrolase fold (MenH) (PDB:4MYS)	COG0596	Coenzyme transport and metabolism!!!General function prediction only	H!!!R			TCATTTGAACATTTTCGAGCTTTTCCTATTGATGCAGAGCAGAATAAAGAAACGGCCAAGGCTAAGATAACAACACCCGTATTAGCTTTGGGTGGCGATATTTATCCGGCTCTTGGCGGAGATTATCCGGGTAACTTTGCGTACAGTTCGTTAAAATCATTAGCCTCTAATGTAACTGGTATTACAGTTCCACTCTCAGGACACTGGATTCCGGAAGAGCAACCCCAATTTGTAATAGATCAGCTATTGAGGTTCTTTGGAAAATAG
365	Ar_GB_EKS_MAG_00080_000000000012	1	709	f									Signal transduction histidine kinase (BaeS) (PDB:1JOY)!!!CheY-like REC (receiver) domain, includes chemotaxis protein CheY and sporulation regulator Spo0F (CheY) (PDB:6QRJ)!!!HPt (histidine-containing phosphotransfer) domain (HPtr) (PDB:3IQT)!!!PAS domain (PAS) (PDB:2MWG)!!!Signal transduction histidine kinase regulating C4-dicarboxylate transport system (PDB:4GCZ)	COG0642!!!COG0784!!!COG2198!!!COG2202!!!COG4191	Signal transduction mechanisms!!!Signal transduction mechanisms!!!Signal transduction mechanisms!!!Signal transduction mechanisms!!!Signal transduction mechanisms	T!!!T!!!T!!!T!!!T			CGCATTCAAAAAGCAGGTGCCATACTTGAAATAACAAGCAAATTACCACAGGTAAGAGATGTTCCCTATGCACACTTGCTTAATCAAACATTAAACACATTACATGGAATACCTCAATACGCAGACATAGAAAAAAGACAGGTAGCTAAGAACATAATAGATAGTGATAGCGATTTATACAAAACATATTTTATTATGCCAAATGGAGATATGTATTTTCTTGAGCCTTATTCTACGCAACAGACTCTTACCAAAAACAATTATGCATTTAGAGATTATTTCCAAGGGGCAATTAAAACAAATAACACTTATTTAGCAAATGTTATAATTGCTACAGCTGCCTCTCATCCCAGAGAAGCTGTGATTGCTGTACCGGTATATTCTTTAAGGGATAACTCC…
366	Ar_GB_EKS_MAG_00080_000000000012	727	1117	r									Glycerol uptake facilitator or related aquaporin (Major Intrinsic protein Family) (GlpF) (PDB:1FQY)	COG0580	Carbohydrate transport and metabolism	G			TTGCAGCAGACATTTCTGTTACTGAAAAGAGTAATAATAGATAAACTAACATTAAATCATAAAAAGTTCATCGTAGAAGTAATAGGCACGTTCATAGTAGCTGTCTTGGCTACAGAGGCAGTAGTAATCGATGCCAAATATAACGGAGTAATGGGTATACCGTTCGTAGCATTTCTTCCATTCATAGGAGTAGCGGCAGGAGTATACTTATTTGGAAAGATATCTATGGCACATTTTAAACCCGCAGTAACAGTAGGTTTTCTGATTACCAAACACGTGACAAAGAAACAGCTGGTATACTACTTTCTGGCCGAAATCCTTGGTGCAATACTTGGCACTATATTTGTAATGTATGTGATTGGTAGTGAAGAAAAAATGTGTGTTTATTGA
367	Ar_GB_EKS_MAG_00080_000000000012	1073	1256	r									Protein-tyrosine-phosphatase (Wzb) (PDB:4D74) (PUBMED:26641313)	COG0394	Signal transduction mechanisms	T			ATGGGATGCATGGATAAAGACTTCTGCCCTACATTGTTTATCCCAAAAATAATCGAGTGGGGGATAGAAGATCCGAAAGGCAAACCAATCGAAAAAGTAAGAGAGATTAGAGATGAGATAGAAAGGAGAATCATGGAAATTGCAGCAGACATTTCTGTTACTGAAAAGAGTAATAATAGATAA
368	Ar_GB_EKS_MAG_00080_000000000012	1271	1388	r									Protein-tyrosine-phosphatase (Wzb) (PDB:4D74) (PUBMED:26641313)	COG0394	Signal transduction mechanisms	T			ATATCGCAGATTAATCCACTTGCAATACAGGTAATGAATGAAATTGGAATAGACATATCCAATCAAAAGTCTAAAGACCTCACTGAAGACATGATTAGAAATTCAGATTCCAATTAA
369	Ar_GB_EKS_MAG_00080_000000000013	2	74	f															CAGAAGTCTGGTATTTTTGGTCTAATTTCATTAGAACTAGACCGAACACAACAATTAGTGTATATCCAATAA
370	Ar_GB_EKS_MAG_00080_000000000013	112	424	f															ATGTTACAAGTATTGATCACAATTAAGAACGACCTAGAGTCCGTAACTTCAATTTTATGTAAGACCTTAGAAATAACACCATTCAAAAGAGACTATGATTCCTCATTTGGAGAAATTGCAAAAATTCTAAAGCGTTATGACATGAATGAAAATCCAAGAAACCTACGTTTAAGATTCACTTTGTCTATGCAAGAATTTTTTGATTCTATTCCAGAAAACCAATGGGATCTAAAGGATCCTAAATTCATAAAACAATCTGAAGAATTTGCAATTAAAAAGTTTAAAGAGTGGATATTGGAACAAGTAACGTAA
371	Ar_GB_EKS_MAG_00080_000000000013	529	871	r															TTGGATGAAACATTGAATCAACCACAATTTCTATATTTAACAACAGTGGGATGGAAGACAGGCAAAGAACATAACATAGAGATCTGGTTTGTAGAGCATAACAAAAAATATTATGTAATCTCAGAACTCGGAAAAAGTGCGCATTGGATTCGAAACATTAGTTATAATCCCAGAATTACATTCAGCATTGACGGTACGACTTTTGATGGTGATGCACGAATAGTCAATCCAATAAAGGAAGGTCAATTAGCTTCTGAGATTTCGGAGTTGATGGATATAAAATATAAATGGAATCAAGGACTGATTGTGGAACTTAGACCACTAACCTTTAGTGAGAACTAG
372	Ar_GB_EKS_MAG_00080_000000000014	1	184	f															CGACAAGCACAAAATCAAATCGAAGCACTACAGCGACAACTGGAACAACAAAAACAACAACCCCAACCACAGCAAGAAGACCTTACTGAAAAGTTGAAAAAATATGCTGATTTAAAGAAACAAGGATTATTAACAGAAGAAGAATTTCAGAAACTCAAGGCGGACTTATTATCAAAATTGTAA
373	Ar_GB_EKS_MAG_00080_000000000014	523	916	r									Predicted ester cyclase (PDB:3EHC)	COG5485	General function prediction only	R			ATGTCCAATACACAGTATAGCACGATAGCTCGAAGTTTTGTTGAAGAAATATTTAATGCGCGGAAAACAGAATTGGCAAAGAACTTCGTTACACCCGATATAATTTACCATGGGGCGGGTGAAGAGGTTAGAAGCCTAGAGGAATTCAAAAAGTGGGTATCCGAAGATCTTTCCGCATTTCCTGATATGAAGGTCACAGTACTAGACGTCTTTGGGGAGCAAAATAAAATTGCCATTAGATGGACCTTACAAGCTACACATGAAAGGGACTTTGCTGACTTTCCTGCAACTCACAAGAAGTTTGAGACTCAAGGAGTCGAAATCTTGCATTTTGAGGGAGACAAAATCAAGGAGGCATGGACTGTATGCGACATGTCTGTACTGTTCCGGTGA
374	Ar_GB_EKS_MAG_00080_000000000014	1228	2182	f															ATGACACGACTGTGGAAATTATACTGTCAGGCAATGGAAATCACCTCAATGCTTTGCAATTATGACAGTCAAAGCTATTTAGATAAAATTTCTGAGGCGATAAGAGATCTAAACTCTACCACTGACACTCTACTTTTCGTACAGAAGATGGTGTCTTTAAGTGCATTGTTAAGTAGCTTTGATCACCATTTAAATAATTCATTTCCAACCATTGATGATAAGGCAGATGATCCTACCTACTTCATAGCTGCTTACTTCGATACAAAAAATGTAGCTGAGGCATTATGGGTATATAAGATAGTAAGGTCGTTAACCAGGTATATTCTACTCTCAGATAGATTTTATGAAACTGGAATAGATAGATATGCTGTTCTTGCAAAACAAGTGCATGAATCAGTA…
375	Ar_GB_EKS_MAG_00080_000000000014	2368	2764	r															ATGAAAAATAAAAAAGCCAATAACAACAGCAATGAAAAGAAAGAAGATGACAAACTGAAGAAAAAGAATGGCTTAGTTAACCCTGACGAAATTGCGTCAATTAGTAATTTATGGCAACAATATTCTCCTATGGCCTGGAGCGAAATGTATAATGAATATATTAATTACACAAGAAGAATGACTGAAATTTATAATGAATACGCTAAAAGTTCACAGAGGATGACACAGCTGTACAAGGAACTGGCTGCAAATGCAGAGAAGATGACTGAATTGTATAAAGAATCTGCCAATAGTACAGAAAAAATGACCAAATATTGGTTACACTTCCTTTGGTTGAAGCCATTGTCGAAAAATAAAGAAGGAAAACAAGAAGAAGATCAAAAAGAAAGCACATAA
376	Ar_GB_EKS_MAG_00080_000000000014	2912	3386	f															ATGCAATTTCGTAAAACAAAACAATATATCATACTCTCTGTGTTAGCCATACTCATCACTTTTACTATCCTATGTTTTCCAGAGGTAGCAGAGAACCAATATGCATACTCCCAATCTACCAATTCGACTGGGAATACGACAGGCTTAGGGGTTGATCTGATAAATATTCATCCTTCACCTTTACACTTAAAGGCTGGCAGCAAATTTGAAATATTTTCAACAGTGGCTAATGATTCACCAACCATGATAATGTTTACTGCAGGAGCATGTGATTCGCCTTTATCTGCGCAATTTCTCAGAAACGTGGTAATAAAATATACCCAGGGCTGTACCGCGACTTCACCTCCATTCAAATTAAACCCCGGAGAAGAGATTTCAGTAGCTGGTCCATCTTCGGGG…
377	Ar_GB_EKS_MAG_00080_000000000014	3499	3664	r															ATGACTTCAGGAAACTTATCCATGTTCAGTCCGAGGCTTTTAGCACCACATCAAGAAGCATGTTCTGAACGTCAAAACAACATATTCATACTCATACTCATATATGCGGAGCTTGCAAATATGCCAGATGCTGGCGGAAAATGCATGGAGGGTTATAGTGACTAG
378	Ar_GB_EKS_MAG_00080_000000000014	4451	4976	f															ATGCAACAGCAACAAGTCGAATGGCGAAGAGTTAAAGTACTGGAACTAATGAGCAAAGGAGAAACCAATCAATCCGAGATAGCAAGAATACTACAGGTAGATAGATCCATAGTATGCAGAGATGTTGCGTATTTGAGACAGCAGGCAAAAGAAAACATCTCTAGATATGTAGACGAAAGACTTCCCGAAGAGTATGAGAAATGTCTTGTAGGATTAAACAGCATCCTAAAAGAAGCATGGACTATGTCCCACACAGATGACAGTGTAAAGAGTGACAAAATAAAAGCTTTAACTCTGGCAAAAGACTGTTATACAATGAAGTTAGAGTTGCTTACCAATGCTACGGTAGTAGATGATGCCATAAGATTTGTAGCTTCACATGCAGTGTCTACAACAACA…
379	Ar_GB_EKS_MAG_00080_000000000014	5063	5261	r															ATGACTATACCAGATAGTAATGCATTTCAGAGTCCAGCCGGTACATTTCCAGCTATAGCTGATGGCTACTTTGTATTCTTGGAACCCTTGTCACCTGGAGAACATACTCTAGAACTGCAACAGAGTGTTCTAAATCCTGTCCAACCTGAATATAATTTCGCTTCAAAAACAACCTATATTCTCACAGCAGAGCCTTAG
380	Ar_GB_EKS_MAG_00080_000000000014	5378	5537	f									Predicted acylesterase/phospholipase RssA, containd patatin domain (RssA) (PDB:5FQU)	COG1752	General function prediction only	R			ATGAATATTCCAGAGAAGGAACGAGCGTTAGTACTTCAAGGAGGAGGATCACTTGGTGCCTACGAATCTGGAGCGTATAGGGCAATATATGAATTCGGGATGAAGAGGGAGGAGGGAAAGGAAGGCCCACCTTTAATATTGTTGCAGGCACTTCAATAG
381	Ar_GB_EKS_MAG_00080_000000000014	5572	6313	f									Predicted acylesterase/phospholipase RssA, containd patatin domain (RssA) (PDB:5FQU)	COG1752	General function prediction only	R			GTGGAAAATCAGACTTACGAGGGATCTGCAGAAAGACTAGTTGATTTCTGGAACTACCTTTCCAAAGAATCAATGGCAGAAACAAATCCATTCTTTAAACCATGGTGGGATTATTGGCATGCAATTAATAGAGAAGCTGCATCAGGAGAAGCTGCAAGAAGATACTTTTCAGCTAAAGAGTTTGCAATATTTGGAGCACCAAACGTCTTTTACCCTCATGGACCTACACATGACAATAAGTTCTACGATTCAGACAATACATGGTACCGGTATAGTAATGAACCATTAAGACGGAGTCTGGAACGATTTGCAAAATTTCCAATAGCGACCATTCAAGAAGAAAATCAACCTAGACTCTTGCTTGTAGCGGTCGATGTCGCTGATGGTATCCCAGTTACA…
382	Ar_GB_EKS_MAG_00080_000000000014	6305	6656	f									Predicted acylesterase/phospholipase RssA, containd patatin domain (RssA) (PDB:5FQU)	COG1752	General function prediction only	R			ATGCATAGGAGTTATTGGTACAAAGTAAGAGGATTAAAAGATACTGTTCCTCGATTAGGTATCTGCGTAATTAATTTACATCCTAAGAAACAGACAGAGATTCCTTCTGATAGGGACGGTGTTATCAACAGAAATAGTGACATAACTTTTTCAGATAGGACTGATAAAGAGGAGGCTATGCTCTTGTTAATATCTGATTATGTTGATCTAATAAGGGAGCTAATAAAGGCTGCAGAGGAGCATGGAGTAAAAGATGATATAATAAATAATCTTCTCAACCAGAGAACAAAATTCCATGGCGAGTTAGTAAAAACTAGAAGATTCCGTGATATACTTGAAGGTCGATTTTAG
383	Ar_GB_EKS_MAG_00080_000000000014	7092	8337	f									NhaP-type Na+/H+ or K+/H+ antiporter (NhaP) (PDB:4CZB)	COG0025	Inorganic ion transport and metabolism	P			ATGTATTTTGTGGCTGAAAGTGAGCTGCTAGTAACTTTCATGCTCAGTTTTAGCCTACTATTAGTTGTCATCTCTGCAGTACACCGTTACACTAGAAACTTCATCATACCTGGAGTAACTATCTTGATGTTTCTTGGAGCAATCTTAGCAGCTGTTCCTATTATTGGTTTCGAAGTAGACGAATTGTACAATTTCATTGAAGGAATACCGGAAGTAATACTTTTGGTTATTATTCCTATTTTGATCTTTGAATCTGGACGCAAATTAAAGATAGGACAGATTGAAAAAGAAGCCGTACCAATCGGGTTCTTTGCAATTATAGGTGTAATATTAACTATTTTGATCATAGGGGTGGCATTTGTCAGTATATTTCAGATTCCATTTATTGATGCCCTGCTA…
384	Ar_GB_EKS_MAG_00080_000000000014	8521	8977	r															ATGTTTCTAATACTTACTCCTTTAACCTTGGGTTACGCCCTTTGGGCTCAGCAATTAGCCTTTGGCCAAGACTCATTTGAGAACACGAGTATCCAAACAGGAAATCGTCTTGATACTATCATTGAGCTTTTGGAACAATCAAGACAAGGAAGTATCATCCAGCTAAACCTGACCATCATTGTCTTCATGATGGGATTGGCTTTTGTAATCTTTGGGCTTTACATTGGACAGGAACAGAAACTTTCTGTCTTTACGAAGAGACTCTATCTGATTGCTTACTTTGCACTTATTGTTCCTATCACCGTCATACTTGTACGATATATAGCTACCGCTCTGTTGTCAGGTGCATTAGACGATCCAGTCCTAACTGTGGCGTTCTTGCTTCTTATTCCCGTTACA…
385	Ar_GB_EKS_MAG_00080_000000000014	9512	9701	f															ATGCCCCGTAATAACAAAGGTAAAGGAAAGACAAAAGAAGAACGCAACGCACATAGACTGTTACGATGTTTGATCGAATACAACAAATATCAATTGATTATAATCGATGACTTTATAGTTGTAAAAGGTACTATCAAGATCTTGAGGTTAAAGGGAGATAACAGAGCAAAACCTCGTAGAATCATTTAG
386	Ar_GB_EKS_MAG_00080_000000000014	9780	10053	f															ATGTATAGCCAACTACTAGAAAGAATAAGAACCATCTTTCCGCTGAGTCATGGTGGGTATGATAAAGCACATATCGAATTATCCTTGACTATACTAGAGGTTTTTTGGTGTGGTTGCTTATCACAAATGAAAGAGAATAGATTCATTCGTGAGGGTGTTACTGCCTATCCAGCAGGAACCACCGATGCGTTCAGAAGTATAATCATGAACACCTTTGATATCGCACGTCAATATGCACCAGTAGACGAACAAAGACGACAACAACAGCAATAG
387	Ar_GB_EKS_MAG_00080_000000000014	10212	10398	f															ATGCAACAAATGAGCTCGGATTTGCAACACCCACAACACTCACAGATCGAATTACGAAGAGCTAAAGTATTGGAACTAATGAGTAAAGGAGAAACCAATCAATCCGAGATAGCAAGAATACTACAAGTAGATAGATCCATAGTGCGCCGTCTGAGGCAGACGGCAAAAGAGAATATCACTAGATAG
388	Ar_GB_EKS_MAG_00080_000000000014	10473	10761	f															ATGTCCCAGACAGATGACAATGTAAAGGGTGACAAAATAAAGGCTTTAGCTTTAGCGAAAGAATGTTATGCAATGAAGCTAGAGTTGCTTACTAATGCTACGGTAGTAGATGATGCTATCAGGTTTGTAGCTTCACATACTGCAGTACCTGTTACAACAGTAAAAGCTAATTCTGATGAAAGAATTACTGTAGATGAGGAGATTAGTAATAGAGATGACATTCAAGGATCTGAGGAAGATCGTAGCCACAAGCAACTATCAACAACAACAAAGAACTCTATTTTCTAA
389	Ar_GB_EKS_MAG_00080_000000000014	10836	11595	f															TTGCTGCTTCAATTATATCATCGGACTACCAAAGAAAAATGCACAAGACGAGCCATTTTTGACTATGAAAAGATGTTATTTGATACTCTCCAACAAGGTAAGCATATCTGGATAAAGAAAGCTACCGGACTTGGTATCACAGAATTTATGCTCCGATATATGGCGTGGCTTTGTCTTAGAAATAACAATCTACAAGGTACACAAATGTGCATCGTTATAGGCCCAAGGATAGATCTTGCTATCACTCTTATCGATAGATTGAAGAGGCTATTCATAGATAACGGACTAGTTACCTTTGATAGCAAGGAGGAGACAGTTATCGAATTAAATGGAGTGCATATTGAGGCATATCCTTCACATCATTTAGACGCAATGAGGGGATTGTCTGATGTATCCTTT…
390	Ar_GB_EKS_MAG_00080_000000000014	11650	12052	f															ATGATTAAGATAACTTTGAGTCTGGTAAGTAAATACGGCATAACATTTGAAAATAACTGTAGGATATTGGTAGATGGAGCAAATCCTTCCTTTATTCATTCGTTAAAGTATCAGTTAGGAGAGAATAAAGAATATGAACATGAAATAGATTATTACAAAAAGACATTTCATGATGTCTATAACTTAGATATCTTGATGAGAAACATGTTTGTTGTCCCAGTTCATTTTGCTAAGGAACATAAACGAATGTTAGCACACGCGAAGAGAGTACTAGAGTATAATGGTGGTTCGATAGCTATTAACCCAAGGTTTGACAAGTTGATAACTTCATTGAGAATAGCAGTAGAGAATGGAGAAGGCTTGTTAGATAAGGAAGCAACGAGTTATGACGACATATTT…
391	Ar_GB_EKS_MAG_00080_000000000014	13238	13580	f															TTGTATGAATCATTTGTATTGCTTGAGGGTTCAAGGAAGAAATTCAATGATATCAACAGCCCTAAGCATAATCGTGAGTCAGAGGAGACTTCAAATAGAGATAGAGTACCGATTGGTTCGAAAAAGAGATTAGTCATCCTAGCATCGATTATTGGAATTGCAATTGGTGTTCTCGGAGGTCTTGTAGGACTAGTTTTAGGAAACATATATGTGCTTGCAATGATACCAGTGTTAAAAATGGAACCAAGAAACAAATCTATCAAGTTAAGTTCATCTAGAAAAATAAATGCTGATTCTGCAGGACGAATTAGCTTTGTTTTGCCAAAGCATACCTGTACCTGA
392	Ar_GB_EKS_MAG_00080_000000000014	13699	14269	r															ATGGTTATCACAGATTGTAGAAATTGCCAAAGACCTTGGATTAGAAGGCCACCGGAAGATGAGGAGATAATTAAAGAGAAAAATTATTTCCATGCCTTTTATAGTTGTTGCAAGGAATTTGGTAGCAGTATATTACTGATAATAGATAACGTTGAAGATCCTCGATCCTTAAACAATGATAGAATTCTATTTGCATCTGATCCTAGTATAAATTTTAGAATTTTAGAGTTGGAGTGCAATATCTTATTTACTACAAGGAGGGATTTTGTTTTACCTGGTATAAAAATGCATAACATCAACTTATTGTCCCCTGAATTCTCATTCGCTCTTCTTAAAAAATATCATAAGTCTACATCGCAATATCAACAAGAGGAAGAAAACTACGGCAGAATGATTTGT…
393	Ar_GB_EKS_MAG_00080_000000000014	15348	15594	f															ATGTCACAGCCGCAGATGACTCGCCTACGCCCCGACATTGTTTTGATCGAATATAGCGATCCTGGAGCAGAGGAGATCCACCTTTCGACTAATACATATGGGCTTCTGAATGCTGGGCGGATGCTACTGGTAGACACCAATGTTTCATCTTTACTCTCTTTTGCGCGGCAGTTGTTTGATGATGGGGTTTCACCATCTGCTTTGGATACGTTGATAGATCGGCGGCGGATCTTGCTTCAATCATGA
394	Ar_GB_EKS_MAG_00080_000000000014	15992	16208	r															ATGCCACATATAATCAGAGAAGATGTACTTACTTTTGGCACTACTGATGGAAGCACATATTCATTAAGCGGCGTTGAAAATATAGGCTTATGTAGTGATCCTGAAGGCAATCTCCCTACTGATGTTGCGGCGGGAGTAGCTGGGGATTGCGGAGACGATGTAACAATACTTTATAGCGATTTCTGGACTTCGTTAACCCTTACAGGCAATGTATAA
395	Ar_GB_EKS_MAG_00080_000000000014	16516	18643	r	NADH:ubiquinone reductase (H+-translocating) [EC:7.1.1.2]	K03885							NADH dehydrogenase, FAD-containing subunit (Ndh) (PDB:5NA4)	COG1252	Energy production and conversion	C			ATGAAGATTAGGACAAAAAAAGACCAGAAAAAAGAATCTGTCCCAATTTCAGAATTTAAGATAGACTTTTCATTTAGAAGAGAAGTATTCTTTATTATTTCAGGAGCCCTTGTAGGAGCTATAGCTTATGTTATTCCTATAACAATATTCGCAATTGAGCAAGGATCTTTGTATTATCTGACATGGATAGTCTTTGGTCATATTGTTGGTATTTATTCTCCTAATACGTCAGTCATAATAGCAGGCTTTTTACTTCATGTCCTAACTGCAACTTGTATCGGCATAATAGCGGGGCTATTTCTATACAAGACCAATATTCTAAACATAAGCAAACCAACTAATGGATTGAAATACGGACTCTTTGTAGGATTTTTAGTATTTGTGATCTTTGCTATCCCA…
396	Ar_GB_EKS_MAG_00080_000000000014	19082	19196	r															ATGAATTACGAGAAATCACCTGAATGGTTTTTAGATTGGAACGAGAAACGATGTAAGAGTGCAGAAGGAGTTTGTTTCAGACTTAAAAAAGGCAGCGGCCAAGACCAACCATGA
397	Ar_GB_EKS_MAG_00080_000000000014	19641	21423	r									Signal transduction histidine kinase (BaeS) (PDB:1JOY)	COG0642	Signal transduction mechanisms	T			ATGATATTCGGTAGCGCTCCATTCTCTGGACATGCAAAGGAAGTAGGCGTCATTTCTACGATCTTGATAATAGTTGTATCATATGGTTTGTTCTTCTACCAACAGGGTATTACTGAAGAGAACGTTAGGAATAGCTTATTTGTGCAGCAGAGAGATCGGCAGATGGAGGCCACAAAAAACATGGCAGGATATATCACTTCTGATCTTCGTTTAGTTCTTTCAATTCTTCAAGGCCTAGCAGGTTCTAGTTATTTGCAAGAAGGTGAGTTGTATGGCGATAGAGTTCAAAAATTAATGATAGAAAGCTTTGACCAGATAAATAATGTCACCAAAGTTGATGGGCTTTTCATTACCGACAGTGATGATGTAATAACGTATAACGTAGTAGGAGAAGGTCAG…
398	Ar_GB_EKS_MAG_00080_000000000014	21431	22568	r	basic membrane protein A and related proteins	K07335							Lipoprotein Med, regulator of KinD/Spo0A, PBP1-ABC superfamily, includes NupN (Med) (PDB:2FQW) (PUBMED:21622736)	COG1744	Signal transduction mechanisms	T			ATGACTAGCAGGTTAGTTATTAGCAAGTTGATTGTAATACTAGCGATTCTTGCAGAATATAGTCTACCCTTCACCTCCGTTGATGCTAGTATAAATAACACCGAAAAAAACCTGCTAACTCCACCTTCATCATCATCATCATCAAATCAAACTGGTCATATTTTGGATACAGAAAAACTAAAGATAGCATTACTAACTGACGCTTTGTTTAGTGACGCCGGGTGGGGTGCATTTGGATATAATGCTGCACAAGCATTACATACAAAATATGGTCATAAAGTGGATTTCAGGGATAATGTAGCTATCCCAGATATTGAATCCACGTTGAGACGCTATGCTGATTCAGGTTACGACTTGATTATAGCTCAAGGTTATGAGTGGGGAAAGCCTGCTGTTAAG…
399	Ar_GB_EKS_MAG_00080_000000000014	23481	24843	r									Imidazolonepropionase or related amidohydrolase (HutI) (PDB:3OOQ)	COG1228	Secondary metabolites biosynthesis, transport and catabolism	Q			ATGATGGAAGAATACGGTATGAACATAATTTATGTTGGTCCTCTCTTGGCTATGGATTTAACTATCCATGATAACAAGTACATATCATCACCGAGTACGGATAGCAACAGCAGTGGAACATTGGTATTGCAAGATGTTACCCTAATTGATGTAACTGGTTCCCCTCCAAAAACTCATGCGGTGATAGTCATCAATGATAACAAGATAATCGCAGTATCGAATCAATCTAACTATCGTGATAATCCGTATTTTAATGATTCTAATTCCAATGAAACACAAACAGGTGTAAGACTTCTAAACCTAACTGGAAAATATGTCATACCTGGACTCTTCGATATGCATGCTCATGTCGCAGGAGTACGAAAGGACTCATACGACCAGGCTATATCAGAAAAAATG…
400	Ar_GB_EKS_MAG_00080_000000000014	25066	26092	r									Uncharacterized conserved protein related to plant photosystem II stability/assembly factor (PDB:2XBG)	COG4447	General function prediction only	R			ATGATGACTACCATAATGGTAGGAATGCAGAATTCAATTCTTGTAATGAATTCTTCAAACGAATATGAAACTCAAGAGTCTTTGAAAGAAACTAATCCACAAAGTATAGCTTTCGATCCTCTAAATTCAGGCCGTGTATACTGTGCTACTTTTGGAAACGGTCTGTGGAAAACTGATGATGATGGTCTGACTTGGAGTGATATTGGAAAAGATGTTATTTCCAGTCCTTATGTTACGTCTGTTGCAGTTAGTTCTCTAAATAGCGGGAATAAGTTCAACAAAGTATACGCTGGAACTGAGCCAAGTGCACTTTATATTTCAAATGATGGTGGCGACTCTTGGGAAAGGATGCAGGCACTAAATGATTTACCTTCATCCAAATCATGGAGCTTTCCTCCA…
401	Ar_GB_EKS_MAG_00080_000000000014	26234	26432	f															ATGTCAATAGTCACAGATGAACAATTTAGCCAATTCATTGACGATAGCAAATGGTTTCATAAAAATTATAATGAGTTAATAACAGAATTCAACTTGGAATATATCGCAATAAGAAATCACATGGTAATGGCACATGGCAAAGAGATGAATGAGTTTGAACGTGAATTAAAGCAACGCAATATAGATCGCTTGATGTAG
402	Ar_GB_EKS_MAG_00080_000000000014	26584	26917	f															TTGATTGGTACCAGGGCATCAACTACACTGCTTAGTTGGAATGAAGTACCATATGTGACTCTTAGAACGAATCTACGTGAACACAGAGCATATACCGGAATGGGCGGTAGTTTTAAAGCATTTCTTTTGCCAGAATGCAGTTTATTTTTTTATGCAAATACTGGCATATATAATCTAGTTGTTGGTGATCTTAGTCTTTTAAATTATCTCACTGTTGATGGTAGATTGTGTCCACGTGTTGCTCGTATCTTGGGAATTGATATTCTCAACAAATTTGATATTTCATTTTCAGATGATTTGGAAAGACTTTTTTTAACCCAAAACATCCAATGA
403	Ar_GB_EKS_MAG_00080_000000000014	27420	27660	f															GTGTTAGCTACATTCGGAGCGATGATGACTCTCGGACAACAAGTATATGCCCAGAATAACAACCGGAATAATGGCAATAATAATGACGACAATAATGGCAACAACAACGACAACGATGATGGCTCTCCATCACCAATAGAATATCAGCCAGGTCAATTTCCAGTCGGAGACGGTTGTGTAGACTGTGAGGGTCCATGTTCAACAGTGTTCTACAAACCAGAACACTACCGAACTGTGTAG
404	Ar_GB_EKS_MAG_00080_000000000014	27815	28049	f															ATGATGCCACATTATGGTGTCTTAGCTGATAATAGTTGTCTTTTAATTATGTTAGAGATTAACGCACCAGCGCGCGTCCGCTTGTATACACATTCACGCGATTATATCTTCCAAGCTATCGAGCTGGCAGTCCGGATACAGCTACTCGATGGGATGCTTAGTGATTTAAGATCTAGTTTAGCGACCATATCTTCACCGAAACAACATATCTTTGGTTCACAGTCTGCTTCATAA
405	Ar_GB_EKS_MAG_00080_000000000014	28527	29349	f									Polyphosphate kinase 2, PPK2 family (PPK2) (PDB:3CZP)	COG2326	Energy production and conversion	C			ATGAAGAATAGTGATATTATCAAGAACCTAATGGTTATTCAGGGTAAGAAAATAAATCTTCACAGGCTTAGTCCTAATTATGATGGTGGTATCAACGAGAAAGATGTGGAAGACATTGTAAAGCAACATCTAAAAGAACGAATGTATGAATTCCAGTACAAAGTCTATGCAGAAAAAAAAGATGCCTTACTGATAATCCTTCAGGGTCTGGATACGGCAGGAAAAGATAGTACGATAAGACATGTCATCAGTGCGTTCAACCCGTTGAGCTGTAGTGTAACCTCTTTCAAAGAACCAACTATTGAAGAATTATCGCATGATTTTCTATGGCGTATCCATAAGAGAGTTCCTTCAAAAGGAGAGATAGCGATATTCAATCGTTCTCATTACGAGGATATC…
406	Ar_GB_EKS_MAG_00080_000000000014	30362	30848	f	uncharacterized protein	K07005							Nitroimidazole reductase NimA or a related FMN-containing flavoprotein, pyridoxamine 5'-phosphate oxidase superfamily (NimA) (PDB:1W3O)	COG3467	Defense mechanisms	V			ATGCATTCACATCCATTTGGGGAAAAGCTTGAAAATATCAAAAGAAATTCAAAAGTCGGATTTGAAGTGGACCAGCATGTATGCTTCCTACCATCATATTATTTTCATCCGATGGATGCATCACAAGCAGACACTCTCTATATTAGTGTAGTAATAAAAGGTAACGCATTCATAATCGACGACAATGAAGAAAAAGCTTTTGCACTGAATATGCTGATGAAAAAATATCAGACTGAGGGCATCTATGAGCCACTAAATCGCTCGATCCCGTCAGTACGTGCGGTCACTGTGATCAAAGTTATCCACCACGATATACGTGGAAAATATAAGATTGGCCCGCAATGGGCACCAATATACAGGCTAAAAATGGCACAGAGGATTGTAAAACGAGAAAGGATC…
407	Ar_GB_EKS_MAG_00080_000000000014	30899	31331	r															GTGTTAGCAACAGCCACTAGTCTGCCTACTCCCGAAGATTTAAGCTTACTAACTGAAACTGACCTAGCCATTATGAATACGTTATCAGACATATTCAAACACAGCCTTAGCCTCTACGTCAAAATCGATCCGTTTACTAATACGGATCCATTTGACGATGGAGATGACTTTAATTATTACATTGTAGTTGATAAAAAGGAACCTAAAAGAATAGTGTCAATGCTAGCAGTCAATAAAGACCCTCTTCCTCAACTCACATGGAGCAATATCCTAGGAGATCGTCTTGCAAAACTGAATATCTCGAAATCTGAAGCAAAAGCATTGAAAGCTGAGATCATGCCGAAGGACACGAATAACTTTTATGCTTACAGACGTTCTGGAAGGATATCTGGATACGTT…
408	Ar_GB_EKS_MAG_00080_000000000014	31609	32836	r			Arginine biosynthesis	COG0160					Acetylornithine aminotransferase/4-aminobutyrate aminotransferase (ArgD) (PDB:1SF2)	COG0160	Amino acid transport and metabolism	E			ATGTACCATTGTGTAAGATCACCTCTGCCAGGTCGGAGAGCATCGCGTTTAATTTCCATTGCCAAGACGTATTGCTACGATTCTACATTCACCTATCCTTTAGTTGTGGCTAACGGAGCAGGTTGCAGCATTACAGACGTCGATGGTAATTCGTTCCTAGACTTTACTTCAAATATAGGATCTTGTCCACTGGGCTATTCTCATCCGGAACTTCTTCGAATATTGAAAGAGTACTCTACCAATGGTGTAAACAAGATAGCAGGTCAAGATTTCTATTGTGAAGAACATATCAGACTGGCAAAAAAATTGACTGGAATAACTCCACAAGAGTCGAAGGTATTTTTCAGTAATAGCGGAGCTGAAGCGGTAGAGAATGCGTTGAAGATAGCCTACAAAAGT…
409	Ar_GB_EKS_MAG_00080_000000000014	33048	33345	f															ATGCTGGGGTTGTCTGCTACCGTTGGTTATTTGATAACTCTTCTTGTTGGCTTGATTTCACCTGCGTACGTCTACTCATCAAGTCCACAACCCCCATTTGATGAAACTCAGGAAAGTAACATGGTAACATCAGCCATTGAAACAGCTAACTTGCATGTAGAGGATGCGATGAGAGCGATACAGCAAAATGATTCATCGGCAGCAATGAGATATTTGGAGGAGTTGCAGAACGACTTATCAAACATTAATAGCAACGTAACGAACCTTCTCTTCACGGTCTCCTCTGAGCCACCTTGA
410	Ar_GB_EKS_MAG_00080_000000000014	34073	34244	f															ATGACAATTGATCTCGACCCAGATCAATTAAGAATACTAAATTGGCGTATGAATTCAGGAGGAGTAGCTGGCGTAATAGGACCGGCTGGTTGCGGTAAGACGACGACTGGTAGTTTCATGGCAGTAAAGATGGTCTGCGAAGAGTACGCGAAAGCTGGCCAACCTGGTTGA
411	Ar_GB_EKS_MAG_00080_000000000014	35075	35243	r															ATGCAGGGTAGATCATATCAGAGAACAAAGGAAATGGTAAAAAGATTCATCAAGAAAGAAAAAACATCTGACAATTCACGTATTCTGAACGAACTCGATATTGATTATGACACATTGATGCTTGTGCTCGCAGATCTCCGTAGCGAAGGACGTCTGAGAAATGTTTGA
412	Ar_GB_EKS_MAG_00080_000000000014	35585	35879	f									AAA+-type ATPase, SpoVK/Ycf46/Vps4 family (SpoVK) (PDB:3SYL)	COG0464	Cell wall/membrane/envelope biogenesis!!!Cell cycle control, cell division, chromosome partitioning!!!Signal transduction mechanisms	M!!!D!!!T			ATGGGAGACACCGGTTCAAGTCTAAAAGTACTTGAAGCTTATACTAGAGATGTTGGCAGAGGAGTAGCTCGTATTGATTATGACTCAATGGATTCTCTCACTGCTTCTACGGGAGATGTAATTGAGATTAGAGGCAAACGTAGGACAGTTGCCAAATGTTTGCCGCTTTATCCTTCTGATGAAGGTAAAGGGATAATTCGTGTTGATGGTCTTGTAAGAAATAATGCAGGAGTCGCTATAGGCGATACTGTAGTTGTAAGAAAGATAAAGGCAGTTCCAGCTGAAAAGGTAATA
413	Ar_GB_EKS_MAG_00080_000000000015	206	815	f															ATGTCGAATGAAGTCAATATAGGCGAAAGTCCCAATCATTTCATAGTTCTCGATGCAATATCAAGAGGAATGAATAATATCGATAAGATATCAAGAATCTCTAAATTACCAAAAAGTGAAGTTGAATTGATAGTAAATGACCTTGTTTTTCAGAGATTAGTAATAAGTAGGGAAAAGAGAGGATTCTTTGGTAGGAAAAAAAATGAATTAAAAATATCAGAGACAGGCACGAATGTTCTTGGTAATAAGAAGAAGGAATTAGAAAAGAAAGCTCAAGAATTGCATCAATACTATAATAACGGAGACAAATCACAGTTGGGTTCATTTATGGCTTCAAATAGAGCATGGATGCCCATGATGTTATTTGCAGGAATAATGGATATTCTGTTTTTTACTTCC…
414	Ar_GB_EKS_MAG_00080_000000000015	948	1686	r			Cobalamine/B12 biosynthesis	COG0714					MoxR-like ATPase (MoxR) (PDB:2R44)	COG0714	General function prediction only	R			ATGTCTATCGAAAAAGAGATAACTGCAAAGAGGAATGTAATTGATAATAATTCAAATAAATCTATTCTGCAATATGACCTTTTTGATAACATAATAGGATACGATGATATAAAGAAATTATTTTTCTTATCATTTGAATCGCAAAGACCGATTCATGTCTTACTTGTCGGTCCACCTGCATCAGCAAAAACATTATTTATGCTTGGTTGCATGAAACTTGAACGATCTTATTTTACACTAGGAACACATAGTACCAAATCTGGGATGATCGACTATTTATTTGAAAAACGTCCTAGATATTTGATTATCGATGAAATTGAACATATGCCAATCAAAGATCAGACTGTTCTCCTTAGTCTTATGGAGACTGGAATAATAGCAGAAACAAAACATATGAAG…
415	Ar_GB_EKS_MAG_00080_000000000016	594	852	f									Superfamily II DNA or RNA helicase (SSL2) (PDB:6JDE)	COG1061	Transcription!!!Replication, recombination and repair	K!!!L			GTGCTAAAGGTAGCTCTCACTTATGACAGAGGAACTATAATCATTAAAGGTCTGGCCCACGTACCCTTTGCTACAATAGATCCCAGAACAAATTCTTTGAGGGCGCAAGCATTGGACTATTCTAATATTGTAAGTTATATCCGTGAGAGTGCTATAATATGCAATGATTTCGTTTTAGATCTTGTACCTTCTCCCCGCTTGGCGACAACAAATATTTCATTAAGAGATTATCAACATAAGGCCTTAGACAGATTATAG
416	Ar_GB_EKS_MAG_00080_000000000016	864	1128	f									Superfamily II DNA or RNA helicase (SSL2) (PDB:6JDE)	COG1061	Transcription!!!Replication, recombination and repair	K!!!L			ATGAAAGGCTTTATTGTGCTTCCAACTGGCTCTGGAAAGACGCTAATAGGGGTCAAATCAATTGAAAAGGTAAACGCCGCTACGCTGGTTGTAGTGCCAACACTCGACCTGATGAGTCAATGGACAGATGTTCTCACGAAAAACTTTACAAATGCAAAAATTGGAAACCTTGGTAGTGGAATGGACGATATCCAAGCAATAACAGTTGCTACGTATGATTCTGCTTATATAGGAGCTTCAACCCTAGGTAAGGTAGGTATTTGA
417	Ar_GB_EKS_MAG_00080_000000000016	1342	1513	f															ATGACCCCGATCGAAAAAGAACAGTATCAAAAACATTTTGGAACCTACCAACTCGGTATGAAAAAGCTTGGAATTAGAATGAATTACCATGGTGCGTTTAGAAGATTAATTATGATGTCGGTCAAGAGCAGTATTGCTGCTGCAGCAGACCTGCTCGAGAAGCACTGCTAG
418	Ar_GB_EKS_MAG_00080_000000000016	1527	2007	f									Superfamily II DNA or RNA helicase (SSL2) (PDB:6JDE)	COG1061	Transcription!!!Replication, recombination and repair	K!!!L			ATGGATATTGCGCTAAATAGCAGTTCAAGAATGGAGGAATTAAGGGAAATCCTTGCCGAGAATATAGGCGTAAAGACGATAGTTTTTACTCAGCATAATAGTCTAGTCTACGAGATCGCCGACAAATTCCTGATACCTTCCATAACTCATAAAACAACTAGAGAGGAGAGACACGATGTTTTAACAGGCCTCAAAGAAGGTCGATATTTAGCAATTGTCACGTCTAAAGTTCTAGACGAGGGGGTAGATGTTCCTGATGCTAAACTGGCTATTATAGTCAGTGGAACTGGTAGTGGTAGGGAATTTATACAGAGGCTAGGTAGACTTCTACGACCAAAAGTGGATCCACCCAATACTACCACCGTCACGACCGCGAATGTGAAGGCCAGACTAATCGAG…
419	Ar_GB_EKS_MAG_00080_000000000016	2064	2190	f															ATGCTACTTTTATCACGACATGATAATAATCACAGGACGGAAAATAGAAATGATTACGAATTGTTACTCATGGATACCAATATTACTTTTCCCATATGTCCGAATCAAGGAAAGATAGATGAATAG
420	Ar_GB_EKS_MAG_00080_000000000016	2271	3948	f	uncharacterized protein	K09744							Predicted nuclease of restriction endonuclease-like (RecB) superfamily, implicated in nucleotide excision repair (PUBMED:15972856)	COG3372	General function prediction only	R			GTGGAACACCTTCAGTTAGCCAAAACAGCTGTAGGTGAATTCGAAGAATCAGCAGCCAAGAAAGAAAAAAAGGGTTTACTTGATAGAAGAATTTCGACCTTGGAAAACCTATACGATGATTATAGACTTGTTAGAGGACTCTCTACCTTACTTGAGAGAAGATGTCAATTTAAGCCTGTAATCACCCCAGATAGTAGTAATAGTGGAGGACGTGAGATTATACCAGTTCATGTCAGAAAGCTATTATGGGAGGAATCATCCAGACGGGGTTTTGCCCTCACTCAGTCGCAGCACGATGATATAGTACGTGCTGTCGCAACAAAGATGGAGATTTCTCAATCCCAAATCAAACAGCTTATGTGGAGCGATCTAGAAGAGAATACGATACTGGACCGATTC…
421	Ar_GB_EKS_MAG_00080_000000000016	4318	5629	r	polysaccharide biosynthesis protein PslH	K21001							Glycosyltransferase involved in cell wall bisynthesis (RfaB) (PDB:2IV7)	COG0438	Cell wall/membrane/envelope biogenesis	M			ATGAAAATATTATTCCTAACTGCACATCTTCCGTTTCCTCCAAGTAGTGGAGGCCGAAGGCGAGAATTTGAACTCGTATCGAGGCTAGGACAGAAGTTCGAAATCCATTTGTGCTCGTTGACTATCTCACAACAGAAAGATGATGTAAATACAAAGCACTTGTATCGTTATTGCAAAAACGTCAGCCTGTTTAAAGTAGCAAATCCTCCCCCCTTGTTCAGCTGCGATATGACACATCCTTGGCTTATGAAGAGATACTATTCTGAGGAGGCCATAAATCGAATTTCTCACTTGCTAAACGATCAAAGTTTCGACATAGTTCATGTGGAAGGCTATTACCTTATGCAGTTGCTACCACGAAAACTAGATGTTCCGGTATTGCTTGTAGAACATAATATG…
422	Ar_GB_EKS_MAG_00080_000000000016	6055	6325	f															ATGCGCTGTTCGATGACGTCACGAATGAAAAGCAGTTTACAGGTCAATAGAAAACGATCGATGCATTCTAAAAGTCGTAGTAAAAAAACAAATTCCAGGCCAAGAAATGAAATTACACGAAAGCCTGATGCATTGGCGACGATATTTGAAATAAATCATGTTGAGACTAAAGGTGATATCATAGGTCAGATGCGTGGTATGCTTAGAGGATATTCTGATGCCACAGTTGATTCTATCGAACTACTTCGTGCTGTAAGGGAGGAGTTATAA
423	Ar_GB_EKS_MAG_00080_000000000016	6450	6900	f															ATGCTTGAAGTAATAAGTGTTATCCGCTGTAGAGTTGTAGAATACGAAGCTTTCAAAGGAATTGACTGGAAAAGCAGACAAAGCATCAGAACAAAAGCGAATAGTAAAGTAGAAGAATTCATCACTTATATTTTAGGTCTTTCAGGTCAAGGCAAAGTTATCATAAAAGATCCTGATATAAGCGTTAGAGATTATTTGGAAGAATGCTTCAAGATCCTCAAAACGCATACGGGAGATATAGCAACTAAAGAGTTTTGCTTTGTTTGTCAGCGGAATATTTCTCAAAGGTACAAGTTCTTTGGACTAGGACATTACGACATACAACATGCTATTAATGCCAGAAGGTTATTTGTTAATGAATTGATAACTTTTGATAGCGCCTTTAAATTTTTAAAGACT…
424	Ar_GB_EKS_MAG_00080_000000000016	7298	7868	f									NAD(P)H-dependent FMN reductase (SsuE) (PDB:6DQI)	COG0431	Energy production and conversion	C			ATGGCAAAAGTAGCTTTGATCCTAGGGTCAGTCAGACGTGATCGTCAAGGGATTAATGTTGGCCTCTGGTTAGAACAGAAGCTTAAGATGAGAAATCATGTTGTCTATTTTATTGATCCACTTAAATTGAACTTACCAATGCTTGATCGCATGTACAAAGAGATGGCAGAACCTCCTAAGACACTTATCGACCTTAGAAACATGATTGTAGATGCGGAGGGTTATTTGGCAGTTACTCCAGAATACAACCATAGTACGTCAGCTGCGATGAAAAACACATTGGACTATTTTCTCGAAGAGTATTATTTTAAACCTTCTGCCATAGTTTCATACTCGCCTGGAATGTTCGGCGGAGTAAATGCTGCTCAGCATCTCAGGCATGTGTTTGCAGAGTTGGGT…
425	Ar_GB_EKS_MAG_00080_000000000016	7930	8341	r															GTGTCTTCATCAACCATACAAGAGAAATTATTGGCCCCGCCAGTGCGATATATTCTGGCCGGAAACTGGAATCTTGGTATCGTAGATCAGAAACTAGAGAACTTTGAGATAAACTTCACAATGGTTCATCCGGATGGTTCAGACTGGCACTATCATGAAATAAGTAATTTTGAGCCAGATTTTGGTATTCCTATTTTGCTTGATCCAGGGGGGACAACTATTGTTGGGATGTCCGACTTAGGAGAAGACAACATGGATAAGTGGTTTGGCGTACAAACCACGTTGGTCATTTCAAATCTTAATACAATCACGATATTTCTAGATCCCGGCGATACAGACAACCACTTTAGTGGTCAATCGATATATGGTATAGTGCATTCATTAATGAATGAAAATGCA…
426	Ar_GB_EKS_MAG_00080_000000000016	8597	8804	f															GTGGTAGAAGAGAAAAAGAGTAAAAATGAAATCATCTCCCTAACCGAACAGGTTCTAGATGCCGAGGGCATTGAATGTGATGCCAAAATAGCAAAAGTCTCTGAAGAAAAGATGCGCGAGATTCTCAATGAGGTAAGAAAGCGGCGGCGACGGTCCCTAAACAGAGAAGAAACAGAAGAGAGCACCATTTCGACTATCAAATCATGA
427	Ar_GB_EKS_MAG_00080_000000000016	9254	10364	f	monovalent cation:H+ antiporter-2, CPA2 family	K03455							Kef-type K+ transport system, membrane component KefB (KefB) (PDB:4BWZ)	COG0475	Inorganic ion transport and metabolism	P			ATGGTTATTGAGATAGGTCAAATAGTTCAGGATTTCACGGTCGTTATGGTAGCTATTATGGCCTTGATTTCTTACAAGCTCAAGCAACCGATGGTAATAGGTTTCATAATTGCTGGCATGATTATTGGACCTTATACCCCGCCATTTAGCTTAATAACTAATCTTGATGTTTTAAACTTATTCGCGGAGATAGGAGTGATACTAGTCCTTTTTGTTGTTGGTATGGAATTCCCAATTGCAAAATTGCGTAAAATAGGAAGGAAGGTCTTCGTTATCGCCTCATCTGAGGCATTTGGTACTTTCGTCATAGGATTTATGGTATGTCAGTTCATTTTGCAGTATCATATGTTTGATAGTCTCTTCTTAGCCCTAGCAATTTCGGTGACGAGTACAGTAATC…
428	Ar_GB_EKS_MAG_00080_000000000016	10842	11319	r															ATGTCAAATAGAAAGGACTACTCCTCTGAAAATGATGAACTTGAGCCTGACGAGGATCATTACCCAAATAATAGAAACCCACGAAATGAAGGCAAAAGTAAACAAGAACCAATCGAAAATTTACAGCTGATTAGGTGTAACACATTGGATGAAGGTACGCTCGCATTTATCCACTGGCTGAACTCAAACCATAAAAGTTCCACTATTGAAAATCCCATAATTGTCAAGCACTTCGAAAATTATAAACATACGGCATTATGGGATAATTCAATTCTTAGGGAAGTTGATGTCGAGACAAAAGATGGAGTCCCAGTCTGTAAGTATTGCAGGACAGATGATTGTGCTCACGTCGGATTCACAATATGTCTAGAACAGCTTCATGGACGGGGAGAAACATTG…
429	Ar_GB_EKS_MAG_00080_000000000016	11864	12113	f															ATGGTTACGAGACCTTCTAGAGTCTTGCCTAGGGAGGGAGTTATAACCTCAGAAGCTAGTTCATATTCCGACGCTGGCAAAGCTCTATATTTGAAGCCAAATGAAAGAGAGGTAAACCAACCCATAAAATCATACGTATGTGCAAATAGATTTTACGAGCATATAGAAGACCAGAAAGCTGCTGCGGTATCTGAATTTCTGAACAAAAGATTTGTAAGACGGATTCATGACATTCAAAATGCCACTTGA
430	Ar_GB_EKS_MAG_00080_000000000016	12608	12800	f									SAM-dependent methyltransferase (SmtA) (PDB:5DNK)	COG0500	Secondary metabolites biosynthesis, transport and catabolism!!!General function prediction only	Q!!!R			ATGGACTGCTTTAAAAATGGAGGGGGTGTTGAGTATTCTTTGTTTAAGCATTTTCATGATGTAATGGCGGAGGAGAGTGCTCAAACCGTTGTAGCGGGTCTGTTTGATTTTATACTCCCACTTGTACCAGGATTAGAAGAAAAACTGAAGAAAGGCATAAGAGTCTTGGACATAGCAGCGGTCACGCCATAA
431	Ar_GB_EKS_MAG_00080_000000000016	12802	13144	f			Biotin biosynthesis	COG2226					Ubiquinone/menaquinone biosynthesis C-methylase UbiE/MenG (UbiE) (PDB:4OBW)	COG2226	Coenzyme transport and metabolism	H			ATGATGGCATTGAGTTTTCCGAGCAGTTCATTTATTGGATATGACATCTCTGCGGAAGCCATTGACAAAGCCAGGTCTGAAGCTCAACATTTAATGAATACAAACGCAACTTTCGATGTGATAGATGTATCAAATTTAGTAACATCTAGTTCAAAATCCGAGTCAGGTGTTGGAGCCAACAACATTGATCTTGTTACCGCCTTCGATGCTATACATGATCAAAGGGATCCTAAAAAAGTGCTTAGCAATATTCAGCAGCTGCTTAATCCCAGTGGAGGGACATTCCTGATGAAGATATATTGGCTTCGACCGCTCTTGAAGGCAATATCCATCACCCTTTAG
432	Ar_GB_EKS_MAG_00080_000000000016	13170	13338	f									SAM-dependent methyltransferase (SmtA) (PDB:5DNK)	COG0500	Secondary metabolites biosynthesis, transport and catabolism!!!General function prediction only	Q!!!R			ATGCATTGTATGAGTGTATCATTAGCTCAAAACGGAGCTGGTCTTGGGGCGATGTGGGGAAAGGAGAAGGCTGTAGAGATGTTAAGAGATGCTGGCTTCACATATGTAGAAGTCAGGACGCTTCCTCATGACTTTCAGAATTACTATTATATAGCAAGAAAGGATTAG
433	Ar_GB_EKS_MAG_00080_000000000016	13845	14148	r															TTGACGCTTATCGGTGATTACGGAAATGGCACTGCACTGGAAGGAATTTCTGATTCTATATCGTCATCTTTACCGCTGTCATCATTGGCATTGTTATTATTGTTATTGCTATCGCCTTTGTCGTCTTTATTTTCTTCCTCGTTGTTATCAGACGAGCCGCTATTGGATGAAGGTGAGGTGCTATCGGATGAAGTATCGGATGAAGGTGGGGACGTAGGTGATGATGAAGGTGGGGAAGTGCATTCTACTAGCGAGACTATCGTTCGATCACATGATGCTAACTGTTGCGCATATGTTATTTGA
434	Ar_GB_EKS_MAG_00080_000000000016	15024	16275	r									UDP-N-acetylglucosamine 2-epimerase (WecB) (PDB:1F6D) (PUBMED:26641313;30389844)	COG0381	Cell wall/membrane/envelope biogenesis	M			ATGAAGATCGTATCCGTAGTTGGGGCCAGACCTAATATTGTAAAAATGGCTCCTATACACAAGTCATTATCTCAATACTGTGAACATATCATAGTTCATACGGGGCAGCATTATGACTATGAGATGACGGATCTATTTTTCAAAGAGCTTCACGTCAGAGAACCTGATATCAACCTTGGAATAGGATCAGGACCTCCTGGAGCCCAAATTGGCGAAATGATAAAGAGATTAGAAATTGAGCTTAGAGGCAATCAAAAATCGAACAAAAAGAGCGCTGCGTTAAACCCTGGGTTGGTTCTAGTCTACGGCGATACAAACTCTACACTTGCTGGAGCTTTCGCCGCAGCAGCCAATGGTATACCTGTTGCGCACGTTGAAGCCGGACTCAGAAGTTTCGAT…
435	Ar_GB_EKS_MAG_00080_000000000016	16845	17178	r									Nitrogen regulatory protein PII (GlnK) (PDB:2GW8) (PUBMED:24610711)	COG0347	Signal transduction mechanisms!!!Amino acid transport and metabolism	T!!!E			ATGTTGAAAAAGATAGACGCGATCGTCAGGGCTGAGCGAATGCCTCTCGTAAAGGAGCGTCTGCGGAACATGGGAGTGGCAGGCATGACCATCTCCTCTGTGATGGGCTGGAGCAAGAGTAGGGAGCTTCACTTGCAGTGGAGGGGACAGCCTGTGTCATATGACTTGATTCAAAAAGCTAAATTTGAATTAATTCTTCCTGATTCTCAGGTGGAAGAGGTTGTTAATACAATAATACAATCTGCGAGATCTGGCGAGAAAGGAGAGCAGGGTGACGGCATGATTTTCATTTCCAGTGTTGATCATCTTATGAACATTAAGTATTTGGGATAG
436	Ar_GB_EKS_MAG_00080_000000000016	17241	17625	f															ATGGCAGATAGTGAACTAAATGATCTCTGCAAACAGATTGTGCAATTGGATCCATCTATTAGATTTGTAGGTATTGCCGACAAATACGGTAAACAGATTGCTGTCTATTATCGAGAAGGATTGGTTCCGTATCTAGATCAGAAGGAGTCAGAGATCTACTCCATAGATGCAGTAATGAGAATGAATACTAGAAAGGAAATGGAATCAAAGCTAGGGCAGGTAGTCTATTCGTTCACACTATATGAAAAACTTAAGCGTGCTAGCCTGTACCTCGAAAATGTCGATTATCCGATCTTGATGGTATCATTCGAACCCCACTCTAGCCACGAAGATATCATTTTGAGCAAGATTTTGCCGATGGTGAAGGATAAATTACGTAGATGA
437	Ar_GB_EKS_MAG_00080_000000000016	17851	18580	r															GTGGCTTTGTTGTCTTCAATCTATTCAGATGTATATCCCAGACCGATCATATCAACAAGTGATAATGAGGGTAGCGATGACGAAGAGAACGGAGACGAGGGGGAGGAAGCCAGTGACGACAGCGAGGGTGACCTCAGCGAGCTCGATCTTATTGAGGTCTGCTGTTCGTGGTCTGAACAGATTTCCGATGGTGTTTTAAAATACAGTATTATTGATGATGCGGGAGACAATGAAAAAAGAGAAGCTGTGCTATCTGCCATAACAGAGTGGAATAGTGTGATCAAAGGTTTACAACTAGTTAATAGTGCAGCCAATGAAGCATCGGAATCAGGGATTGATATCGAAATAGCGTTCGGTGAAATAGGTGAACAGGATAGTAACGCTGGCAATGACTTTAGC…
438	Ar_GB_EKS_MAG_00080_000000000016	19329	19656	f															ATGTCGGAGAAGAAGAAGGGAAGGGATGTTAGCTTAGATGACCTAAGAAAGGAAAGTGTCAATAGATACGCATCAATTATTGAACGACATCTGAAAAGTGAAAGCTCATCATTTTCAGAAAACGAGATAGTAAAAGAGGTTTTAAGAGTTAAATTGGAAACGGAAGACGATATTCCCTCTTCGACAAACGATCTTTACAAGCTGACAGAAATCAGAGAGTCGCTACGAAAGTTAGTAGCACAAAGAAAGATCGTGCAAACATTGGTTCAAGATCCTCTGACTAAGGAGGAAACCATGTACTATGTAATTAGAAAGACAAAAGAATGA
439	Ar_GB_EKS_MAG_00080_000000000016	19974	20460	r															ATGTCTCGTGGCGTTGCATTGAGACCAAACACTGTAACAAAACAGTATGTCAGTACAGATGGTAATTCATTAGGTCCTCTTGACCAGGATATCCACAGTATATTAAATTCTGATGAAAGTGTGATGGTGGTTGCGCGTCAGCCAAGAATGCTACCGGGGGGGTCTTATGTTAGGCCCAATATTATCTACGCTACCAACACGAGAATAATCATTGCAGATCCGTATCTCCACGATTTCGAAAATAACGTAGTGGATATTCCATATGATGTTCTAACTAGTGTCAAACTAGAAAAAGGATCATTTTCCTCTTCGGCAATTAGATTTGGGGTCACTGCATCGGTCAATTTAAAGAGGCTTGGTATGATTCATGGAGTTCTTGGAGGAGAAAATCATTATGAA…
440	Ar_GB_EKS_MAG_00080_000000000016	20939	22556	f	glutamine synthetase [EC:6.3.1.2]	K01915	Glutamine biosynthesis	COG0174					Glutamine synthetase (GlnA) (PDB:1F1H)	COG0174	Amino acid transport and metabolism	E			TTGGCTTATCATCCTAAAGGAAGAGATTATGATACCTATGTAACAGATGGAGATGCTACCCATGGGGTAGCTTTTTCTGAAGAACTACAGAAAATAGAGTTTCTTCAAGTTAGATATACGGATCTGTTGGGGAAATTTCTAGCTAAATATGTCATGAGTGATTATGATGAACTCTATGGCTTCTTGAAGAAAGGGATCGGATTGGACGGATCTTCTGTTAAAGGATTCACAGAAATAAATGAATCCGATCTCCTGTTAATTCCTGATAGACATACTTTGAGGTTGAATCCCTTCTATTCTAATTTCACTCTCGGATCGGTGATTGCTAACGTTCACAAGGGTTTTGGATTTGGCAGGCTATCCAGGGATCCAAGATTTGTCTCTGAAAATATGGAAGAA…
441	Ar_GB_EKS_MAG_00080_000000000016	22972	23902	f	transcription initiation factor TFIIB	K03124							Transcription initiation factor TFIIIB, Brf1 subunit/Transcription initiation factor TFIIB (SUA7) (PDB:1DL6)	COG1405	Transcription	K			GTGTCGACGTCAGATGAAATAAGCAACGTTTGCATTTGCAAGGATAAGCATTCTTCGATTATAACGGATCCCGAGTGTGGCGAAGATGTCTGCGCTAATTGTGGCACAGTACTTTCGGATAAAATAATACGGACCTCACCAGAATGGCGTGTGATTGGTCAATATGATAGACGGATTATCGGAGAAAGAGGAGGTGTTTCCTTATCATTGGCAATACATGATACCGGCCTCTCTACAGTGATTGGGAAAGAGAATAGAGACGCGTCCGGCAAGCATTTAGATCCCACATTGCGTTCAAGGTTCTGGAATTTAAGGATGTGGGATCACCTCCTTCAGTATGATTCAGGCTCGAGAAACCTAACACACGCCTTTGTACAGCTCAGAACGTGTAAAGAAAAA…
442	Ar_GB_EKS_MAG_00080_000000000016	24402	24753	f									Radical SAM superfamily maturase, SkfB/NifB/PqqE family (SkfB) (PDB:6Q2P) (PUBMED:23282011)	COG0535	Cell cycle control, cell division, chromosome partitioning!!!Coenzyme transport and metabolism	D!!!H			ATGGGCGAGCTAATTTATGGCCGTAGTATAACTGATCTTGTTCGTGAGATGCCTCTTTATTTTAGCATTTTTAGGAAGTATACAAGTATCAAATTATTCCACGCAAACCCCGCATTATTTGGTTCAGCGGACGTTATCAATGTATGCAATTTGCACTGTACTCACTGTTATTGGTGGCTTAATAGAAAGAGTGAGGGTGAACAAGACCACCTAAGTGCAGAGCAGTGGAAAGAAATAATCAGGAAGACATTCAAAAAACAAAATATTCCTATAGTTACTTTGGTGGGTGGCGAACCAACGCTACGACCAGATATAATTCAGGTCTTTTGTGAAGAAATGCCTATTGCCTAA
443	Ar_GB_EKS_MAG_00080_000000000016	24730	25390	f									Radical SAM superfamily maturase, SkfB/NifB/PqqE family (SkfB) (PDB:6Q2P) (PUBMED:23282011)	COG0535	Cell cycle control, cell division, chromosome partitioning!!!Coenzyme transport and metabolism	D!!!H			GTGAAGAAATGCCTATTGCCTAAGAGAGTATGTGTTGTTTCGAACGGTACTTATCCATTGAGGAGATTTGAAAATCTTTATTTTTACTGGATATCATTAGATGGAACACAGGAGGTTCACGATCGAATAAGAGGAGAAGGCTCTTATTTGAAAACTAAAAGGAATATCTATAACTATATTTCAGGCCCAGACGGCAATGGTAAACCTGCTTGGAAAGACATCTGGATAGCTATGACTATTAATTCATTAAATCATCATACTGTTACTGAATTGGTACAAGAATGGCGTGGGATAGTATACAAAATAGAATTTCAGTTCCATACTCCATTTGTTAAAGATGACCCGTTGTGGCTGCCTTTTGGGGATAAACGAGATCAAGTAGTCGAAACTCTTATTGCT…
444	Ar_GB_EKS_MAG_00080_000000000016	25403	25895	r															ATGGCACAGTTCGATAAACCGCGACCTTGCCGCAATAAGTGCGGTGCCTGGATCTATTTCGATAATGATTCCAAGCCATCTCATCCTTCACCGGACAAATGGATCCCTTTAGAGTACATAAAGGATACAGGCGTAAAGACAGGACAAGTACATCAGTGTCCGAATAAGTCTGGATATGAGGAGTCTAATATTGGCGGGCACCAACAGCAAGTAAAGACGGCTAAAATTCCAGCAACAACACCAACAGCGAGATCAGCCATAGCTGCAGCACTTTCTAGATACGATATAGCGCTATCGATAGCAGAAGCAGCACCATCTGTATCTGATAAACAAGATCTCATTCTTGCTATGCTGGCTGATTTATTAAATAACATTGGTAAACTAGTAGATATATTATCA…
445	Ar_GB_EKS_MAG_00080_000000000016	26049	26343	r															ATGGCTGTACTTAGAGTATACAAGAGGAATTCGATATTTATCGATCTCCCTCGTCTAGTACAGGCAATTAGTGAATCAGGTCTGGAAAATGGTTTCCAAAAATTCTACAATAAACCACTTGAAAAGGCATCCAAGAGCATCGTGGCAGGACCTAGTTTTCTGCAGTTCCTAAACAACTTATTTCAAGTTCAAATATCTGCTGGAGACATAATACAGTTTGAGCATGGGAATCTCAGCAAATATTATATGCTTTCTATAACTGGAACATGGGATGAAATAATAAAACTCGGGTAA
446	Ar_GB_EKS_MAG_00080_000000000016	27277	27499	r															ATGCTTGTCTTAGCGATAACAGCTAACGTATACGCAGGAGGTCCCAGATTAGATATGCCTGAAGATGGTACTGGAGATTCAGATGATTGTTGGGTAGATGGATATGATGCTGGATTTGCTGGAAAATATGACAGTGATAGAGCTAGAGAATGTTTAGAGAATGGAGATGATAGCTATAATGCTTCTTGGGATGGAGAGTGTACCAATGCAGGCCGTACGTGA
447	Ar_GB_EKS_MAG_00080_000000000016	27517	27850	r															ATGATTTTAGCCGTCACTACCGGTTCTACTAGTTACGCCTCAAGTGATGCGTATGATTCTGGGTATGACCATGGTTGTGATGATGCAGGAATTTCTAACTCTGACGATAGATACATCAACCAACCAGAAAAAGGTCCATCTTTCCATACCGACAGGGTTATGGATGGATACAATAACGGGTTTGATGCTTGTTCTGATAATGATGATAGCCAAGCACAGAGCCAAAGTCAAAGTCAAGATCAAAGTCAAAGCCAGAGCCAGAGCCAAAACAACGAACAAACTACTACAATAATAAACTGTCCACCTGATTCAAAGTGTGTGATAGAACAATGA
448	Ar_GB_EKS_MAG_00080_000000000016	28240	28405	f															GTGTTAGATTGCTTTGCAGGTAATAAAATAGGTGAGAATCGGTTGAGATATCAATTTGAAAGACTGGTAGATGAAGCAGAAAAAGCAGGTGAAAAGTTTGATTATGTCGATAACTGGAACCTTTGTATAAACAAGCAGGGAAGAGAAGTATCTATGCAGAAGTAA
449	Ar_GB_EKS_MAG_00080_000000000016	28427	28991	r	[ribosomal protein S5]-alanine N-acetyltransferase [EC:2.3.1.267]	K03790							Protein N-acetyltransferase, RimJ/RimL family (RimL) (PDB:1S7F)	COG1670	Translation, ribosomal structure and biogenesis!!!Posttranslational modification, protein turnover, chaperones	J!!!O			ATGCCATATAGAAACTTTCCTAGATTGAGTAGCGCATTTATTAACTTAAGAGAACTTTCTGTAAACGATGCAGAGCATATAACTAATTTTATGAATTATAATATTGCAAAAAATCTGTATGAGGTACCCTTTCCGTATACGATGAGAAATGCGCTAGACTTTATCAAGTCTTCCCTTAGCGATTTTAGCTCCTTTAAAGCAATACACTTTGCAATAGAATACAGGAAGTCGTCAGCTAATGATTCTCTGGAGTTTGTAGGAGTTATAAGCCTCAAAAGCATTGATCGAGTTAATAAAAAGGCGGGTCTGGGATACTGGATTGGTGAAGAATACTGGAGTAAAGGAATAGCTACCAAAAGTGTACAGCTCATCATTTCCTATGCATTTTCAGTATTAGGC…
450	Ar_GB_EKS_MAG_00080_000000000016	29060	29360	r															ATGTGGTTCTTAATGCGAAAGTATTCTGACAAGCATCACGGATATCTTGGCAATAACACCGTAAATAATCACTACTTTGTGAAGGTTAAGTCAAGTGGGTTGACAAGCGTAGTCGTTACCCTTGCACATACTTTTGGATTAGACGGGTCATTTGAATTTAGGATATTGATGCGAATACTATTAGGTCTAGTTAGTACGAAAGGAGGATCAAGTTCTCTTATTCCTTCTTCATATGTTAAATTGGAAAGATATTCTTCTGTCATGGATATAAGTTACAGCAGGAATACTCAAAATCATTGA
451	Ar_GB_EKS_MAG_00080_000000000016	29819	31118	f									Phytoene dehydrogenase-related protein (PDB:4REP)	COG1233	Secondary metabolites biosynthesis, transport and catabolism	Q			ATGTCAAATGAATTCGATAATTCAGATGTAATAATTATTGGAGGAGGGCTTGCAGGCCTTACCACCGCTGCGCTACTTGCACGTTCTCGAAAAACAGTAACGCTATTTGAACGATCATCTAAAGAAATAGGAGGCCGTGCAAGGAGTACAGAAGTAGATGGTTTTTACTTTAATCAAGGACCGCACGCTCTATTTCTTACTGATGCAACCGACTCAATTTTAAAAGAGATTGGCATCACTTTTACTGGAGGCATTGCTGCAGGGAAAGGTAAATCTTATTTAATAAGTGGTGGCAAGAAACGTGAAATTTCGGGTGATTATGGTAGTTGGCTATCATCTGGGAAGGGTGATGGCACTTTAGTGGAAACAGGTGGAAGTCAGTTCTTTAAATCACCTACC…
452	Ar_GB_EKS_MAG_00080_000000000016	31533	32196	r			TCA cycle	COG1053					Succinate dehydrogenase/fumarate reductase, flavoprotein subunit (SdhA) (PDB:1KF6)	COG1053	Energy production and conversion	C			TTGGGGGGGGCTCGGTTTCATAGAGAGGAAGACGGCAGGTTAACACAACGATTCTTCGGTGCCCATACGAATAGAAGGACGGTATTTTACGAGGATTGGACTGGTCAAGAAATCATTCGGGTCCTAATGGAGCAAGTTCTCCAGCGGAGGATCGAGATTATAGATAACCTTTACATTATAAAGATATTAAAAGCAGATGACTTAAATGGAAAAGGACCAGATGAAGAAGAAAATGTAGGACAGGGTGAAGCTAAAGGAGCACTTGGCATAAGGATCGAAACTAAAGAAATTATGGTATTCGAATGTAAGTCTCTAATACTTGCTACCGGTGGATGTACACGGGTCTACTCAGTTAGCAGCTCTAGAATTTCCGAAAATTATGGAGAAGGTATTGCCTTA…
453	Ar_GB_EKS_MAG_00080_000000000016	32153	32513	r			TCA cycle	COG1053					Succinate dehydrogenase/fumarate reductase, flavoprotein subunit (SdhA) (PDB:1KF6)	COG1053	Energy production and conversion	C			ATGAAATCTAAAACCAAAATTTCGAATTGTTATTGTGATGTACTTATTATAGGAAGCGGTTCTGCCGGCCTTAGAGCCGCAATAGAAGCTCATGATGCTGGTGCTCATGTTCTCATAATTAGCAGAAGTAAAAAAGGAGATCCACACACGGTACTTGCGAAAGGAGGTATCAATGCGGCTCTTGGCACAATGGATCCTGAAGATAGTTGGATGGTCCATGCAGCCGATACTCTCAGAGAAGGAGAGCTTCTTGCTGACTACGAAAGAGTTGAGGTACTCTGTAAAAATGCACCAGATGCTGTTAATGAATTAGTAAGTTGGGGGGGGCTCGGTTTCATAGAGAGGAAGACGGCAGGTTAA
454	Ar_GB_EKS_MAG_00080_000000000016	32550	32913	r	2-iminobutanoate/2-iminopropanoate deaminase [EC:3.5.99.10]	K09022	Pyrimidine degradation	COG0251					Enamine deaminase RidA, house cleaning of reactive enamine intermediates, YjgF/YER057c/UK114 family (RidA) (PDB:1J7H) (PUBMED:22094463;32205462)	COG0251	Defense mechanisms	V			ATGCCTTGGGAAAAAGAATATGGTTATGCCCAGGCAGTAAAAATTGGAGATACCATTTATGTATCGGGGCAGGTAAGTCACGACGATAACGGAAATATTGTAGGCCGCGGGGACATGGAAGCTCAAATGCGTCAGGCTTACGTTAATATTCAAAAGTTGTTGGTGCATTATGGAGCAACAATGGAAAATATTGTTGATGAGATACTCTTTGTTACCGATATGGACGCAGCCTTTGGTGCAGCAGTTAAATGCAGACAAGAAGTCTTTTCAGGTAATCCAGTCGTTGCTAGCACTATAATACAAATTCAGCGTCTGGCCTTTCCTGATCTTATGATTGAAATTAGATGTGTTGCAAAGGTATAG
455	Ar_GB_EKS_MAG_00080_000000000016	32998	33289	f															ATGGAAATGGCTGCCCTTTCCGAATCGATTAAAAGTGTTAGACCTAATAGATCCGTTATGGTATTATTCCATCTCTTTGAGATAGCAAGAATACTGCATGTAGAACAGATCCACTATATGCACGGATATAGTTACCTGAGGCAGCAAGCAAAAGAGAATATCACAAGATACGTTGATGAAAGGCTGCCTCAGGCATATGAGAAATGTCTCGTTGATTTGAAACAGCATCTTGAAAGAAGTATGAATGATATCTCAAAAGGGATAGTGAATATTCAAATAAGATGCAAGTGA
456	Ar_GB_EKS_MAG_00080_000000000017	462	1488	f									Pyridoxal reductase PdxI or related oxidoreductase, aldo/keto reductase family (PdxI) (PDB:1LQA) (PUBMED:32253339)	COG0667	Coenzyme transport and metabolism!!!General function prediction only	H!!!R			ATGAACGACATGAACAAGAAATCAAATCAACTAGCTCCTGATTTGACAATATGCAGAATACTCAATGGTATGTGGCAGGTAGCAGGTGGACACGGTTATGTTGACCAAGAATTGGCAATCGCAGATATGTTAAGATATCATGATGCCGGCTTTACGACTTGGGATCTGGCAGATATTTATGGTCCAGCAGAGGATTTTATCGGAGAGTTCAGACGTAGATTATTAAAAGTAAAAGGAAAAGAAGAGTTAAGTAAAATTCAGGCATTAACAAAATGGGTACCACAGCCAAGTAAGATTACGCGTTCTATAGTTAATAGAGACATAGAATTGTCACTTCGCAGAATGGGTGTTAGCTCACTGGATTTACTTCAATTCCACTGGTGGGATTACAACAATGCG…
457	Ar_GB_EKS_MAG_00080_000000000017	1843	2614	f			Pyrimidine degradation	COG1335					Nicotinamidase-related amidase (PncA) (PDB:1ILW)	COG1335	Coenzyme transport and metabolism!!!General function prediction only	H!!!R			ATGTTCCAAGTCAATTTTCCATCAGGACGTAAAATTGTACCTGCTTTAATCGTTGTAGATATGCAGAACGGTTTTGTTAGCAAAGGTGGTTCATATGATAAATTAGGGATGAAAACCTCCAATTACAGGGAGATAATACCAAAACTCAAGGATCTAATCAAATTCTGCAGGAGCAAAGAAATTCCTATCTTTTATACTGAAGCAGTCAAGGAGGCTAGTGGAATTGACGTGTTGACAAAAATCCATAACTTTCTACCAAAATCAAGGCAAGAGCGACTAAAGTTTCCTATCTGTATAAGAGGTACATGGGATGGAAATACGATTGATGAGCTAAAGCCGGGGAAGAATGACCATGTAGTTATCAAACGGAGAGATTCAGCTTTCCAGGATACAGAACTA…
458	Ar_GB_EKS_MAG_00080_000000000017	2605	2749	r															AGACAAGGAAGCGACATAATGGGCGTCAAGGAAAATCCTCATAAGCGGAAATGCAAAGAACGTAAAGAACTAATTGATGGAGAAAAGGACGAACCAGTAACATTAAATCCCGTCAACTTTTTATTATTCATCTCTCTAGTGTAA
459	Ar_GB_EKS_MAG_00080_000000000018	1	718	f															GATAACGGTCTTGTAACTCAGGAATTCATTAATGAAAAGAAAATAGAATTAGGTCCACTGTTTCCACAGACATATGAGGGCTCATTTGAAAAAGGTGCAGGTAACCTCTTTGAGGCGAGACACATAAATCAAGTCGTAGAAAATGGTAACAAGTATTCTATCAGCAATATTCCTGTCTCCCAATATACTCTTAAAAGTGTTGGTCTAGATACAGGTTACAGCACATCACAATGTGGTCTTGTGGCTTGTGAACACATCAAGACAGATGACGGCAACCATATCATCCGAGTCATAGACTGCTATCTTCTGGAAAAATCTGACCCCGTGCAAGTGACAGATTTAATTTATGATTTGTATAAAGGATTCGGTTTCTTTAATTGCGTTTTTTGGCTCGATGGG…
460	Ar_GB_EKS_MAG_00080_000000000018	891	1557	f															ATGTCACAAGATGGAAATGGTTTAAGTGCATATGAGCAACTTTATGATAAATGTTTAAGTGTTTCCCCTATGCATCTATGTGACTTTTTCTTTGGTAAAAAGTCCACGTCAAATATGTCGAATTCTCCATACTTGTCTAATTATTCGGCTTTGACTTACAACGATAAAGATCATGGCTTTAGCATCCAGTATCCATTAGGCTGGACAATTAGGGACAAAACCCTCGGACCAAACAATATCGCAATTTTTGATTCTCCTAATGGTAATGCAACTGTAAATATTCGAGTGTTTCCACAATCAGTCTATGAGTCACTAACAGATTTTGGGAATACTTTCAAAAAGGGAGAGGATAATACCCTATTGGCGTATTATAAAAATAGCACTACTCTTCTCGATGGA…
461	Ar_GB_EKS_MAG_00080_000000000018	1991	2822	r															ATGACTAAAAGAGTACTAGCACTAATTACTCTTACTATACTCGCAGCAGGAACGATTCTATTTTACAATCCTTCCACTGCTGCTGATAAATTTGCTCCTGTCGCAACAATAAGTAGTAGCAATGTTTTTACACCGAGTCCAACGGCAAACCAACTCTACCCCACAAATGACCTTGTAAACTCAAGGGCATGGTACCAAGTAATCTTTACGACTGGAACCACGGCACCTATTAAGCAAGTGGAAGTAGATTTTCCACCTGGAACTAACATAGCGAACGCTAAACTAGTAGACACGGCTGGATTAGGTCCTGGGACTTTTACAATAAGTGGACAGACCATAACATATACTGTAGCCCCCGAGGTGTTAGTACCAGCGAATACGGAATTGAGGTTACAGTAT…
462	Ar_GB_EKS_MAG_00080_000000000018	2861	2960	f															ATGATTGAAAAGTATTATCATTTACTACATGCTTGGAGGCTGACTTTGAACGGTTATCAAGTAGATAAACCATTAAAAATTTTGCAACGTAAGATTTAA
463	Ar_GB_EKS_MAG_00080_000000000018	3654	3795	r															AAAGAAGGTGATATGGGAACTGTAAAATGCACTTTCTTGAATCTTAACAAAGTTGTCATAAATGTCCAATGGGATTCTGGGAACAATTTGGGTCTTATCGTGGGAAAAGATGATTATCAAATATTGGAACAAATCAAGTGA
464	Ar_GB_EKS_MAG_00080_000000000019	0	429	r															ATGAATCAAAGAAGAAATACAACAGCAAGATCTATAGTAGTAGCAACAGCAACAGTAATGATGGTGGCAGCAGCATTGATATCAGTAGGTGGCTTAGCACTAATGCATACATCACCAGTTGATGCAACACGACCACATAATAATGATAATGATGATAATAACAGCCCTTCACAGCAGCAACAAGAGCAACAGTATCCTACACCACTACAAAACATGGGTATAGGTCCTAATAGTGGTAGTGGTGGCAGTGGTGGCAGTGGTGATGCCGACTTTGCTGCTGCACAGCAGCAACTAACTACATTAACAGCTGAAGGAGGAGCATCATTATCGACAAATCCAGCATGTGGACAGGTCGTAAGCGGCATAGTAAATCTAACATCAAACCTTGACTGCAGTGGA…
465	Ar_GB_EKS_MAG_00080_000000000019	624	846	r															ATGCATGGTACAAACTCTAAATCAGATTCAAAGTATTTCATGTTATTAAATTTGGCGATAAAGGATTTAGAGCGCTTAACAAATGCCGAGGAGGTATCACAGATATTTTGGGTGATTCTGAACTCTTATACACTCCATTATAGCAATACTACCAGTAGTCACATTCAAAGTCATAGCTTTAGTATTAGTTTTAGTTCTGGTTTAGCTTTAATTTCAGTTTGA
466	Ar_GB_EKS_MAG_00080_000000000019	970	1129	f															ATGATGATAAAGGTTCTAGGATTTGATAATATAAAATTTGTCATCAGTCTGGAATTCACATCGGGTACATTACATATCCACTACTCGATATTTGCCATCATCATGTGCTATTTTATAAAAATGATGAAACAACTGGAAATTTTTAAGGTTAGTTGGTGA
467	Ar_GB_EKS_MAG_00080_000000000019	1125	2211	f									ABC-type Fe3+/spermidine/putrescine transport systems, ATPase component (PotA) (PDB:1Z47)	COG3842	Amino acid transport and metabolism	E			GTGAGAAAAGTATTGACACTCGAGCTTGTCAGGATCACTAAGAAATTCCCTGGATTTACCTTGGGTCCAATAGATTTAAAAATAGAGAACAATAAGATTCTAGTGATAATAGGACCGACCGGCAGTGGTAAAAGTAGTATACTAAATCTCATTGCAGGAATTCTAAAGCCTGACTCTGGTTCGATACTAATGGACGGTTTGAACATAACCAATCTTCCGGTACACCTCCGAAGGATCGGTTTTACCTTTCAAAATCCGAGTCTATTTCCTCACTTGAATGCATATGATAATATTGTCTTTGGACTTGCAAAGCGGACCAAAAAGGAGAATGATCTACAGATTAGAAAACTTCTCAAGGAGCTAGGCATTTCACATATCAGTTATCGGAATACCGAGGGT…
468	Ar_GB_EKS_MAG_00080_000000000019	2392	3109	f															ATGACTATAAATAACGGCGATAACACTATAACGGAACTCGCGGAATCAGCTCAGCTGCCGATTCACATTTCTCACTCCGAGCAGGAAGCCATAATCAAGTCACTCAAAGATGTAGATCCTATCCCTTATCATTATTATTTTAATTTTTTTATAGGCAAGACAAGAGACGGACATATATGCTATTTTCCTGAGAGCTTTAGAAAGGGTTACCTAGACTTTCTTGATGATAAAGAATTGTCGCTCGAGTTAGAGCTATATGCAATGGGGCAGACTTCAACTGGAGAATGGGTATACTTACCAAGTTATTTTCAAGGTGTTTATGCTGCAAAGAATGAATTGAGATTTGCTCTGCTTGCAGAGGGACAGAGGAGGCTCTTTGATGATACTAAAAAGGGTAAG…
469	Ar_GB_EKS_MAG_00080_000000000019	3269	3623	r															ATGTACAAACAGAGACCGATTGGGGTAACGATTATTGCGTTACTTGCTATACTTGGGGGTTTAGCCTTCATTGTTAGTGCTCTTGGTACGTTAATGCTAATTCCTCTGATTGGAATACTCATTGGCAGTGGTTTGTTTATTCTTGGACTAGCATATTTTCTGATGGCTTATGGGTTGTGGAATGGAAAGAGTTGGGCATGGACACTCACGTTGATACTTTCGGGAATTGGTATCATACTAGGAATAGGATCAATGGTGGTCGGCAACATAGGTGCAATATTTCATACAATTATCAGCGCTATAATTATCTACTACTTATACAGACCAAATGTCAAAGCATTTTTTGATAAATAA
470	Ar_GB_EKS_MAG_00080_000000000019	4023	5991	r															ATGTTCTGTGCTGCGGCAGCCGCGCTAGAGGCCGCCTGCTGTGGATCTCCTCCAGATGCTGCTGCAGCACCTGCTGCTCCACCTGCTGCTGCTGCGGCTGCTGCGGAACTTTCTTCATTTCCTCCAGCTGCTGCTGCGGCTGCTGCTGCATTCTCAGCTGCTGCTGCTGCGGCCGCTGCTGAACTTCCTGCTGCGGCTGCTGCGGCTGCAGAAGCTCCATTCTCTTCAGCTGCAGCTGATGCTGCTGCGGCTGCATCTCCTCCAGATGCTGCTGCTGCTGAAGCTGCGCCTCCAGCTGCTGCAGCTGCAGCTGCTGAAGCTCCTGCTGCTGCTGCTGAAGCTGCAGCTGATGCTGCCGCTGCTGCTGCCGTGGGGCCTTCGCCAGTTGCTGCTGCGGCT…
471	Ar_GB_EKS_MAG_00080_000000000019	6096	6396	r															TTGTTGCCACATATTTCATCAGGTGTAGGAGCTTCCGCACCACCACCTTCAGGTGGTGCTGCTTCCTCTGGTGGTGTTTGTTCTTCTGGTGGTGCTGCTTCCTCTGGTGGTGTTTGTTCTTCTGGTGGTGTTTGTTCTTCTGGTGGTGTTTGTTCTTCTGGTGGTGCTGCTTCCTCTGGTGGTGTTTGTTCTTCTGGTGGTGCTGCTTCCTCTGGTGGTGTTTGTTCTTCTGGTGGTGCTGCTTCCTCTGGTGGTGTTTGTTCTTCTGGTGTTGATTCTTCACCTGTTGTAGCTCCCTGA
472	Ar_GB_EKS_MAG_00080_000000000019	8246	8675	r									Predicted ester cyclase (PDB:3EHC)	COG5485	General function prediction only	R			ATGGGTAATCAACAATCTCCCGATTCATCAAGATTAGAAGAAGAAAATAAAGCTCTAGCTCTTCGTTACCATAATGAATTATTTCAGAAAGGTCAGCTTGAAGTAGCAGACGAGATTCTATCGCCAGATTTTATTATACACAATCCAGTTCTTCCAGAAGCCGTACGTAATGGCCCTGAAGGAACAAAGAAATATGCAGCTGCAATTATCGAGGCCGTACCAGACCGAAAACTGGAACATCATGATATTATTGCAAAAGGAGATAAGGTGCTGATTAGATGGACAAATAGTGGAACAAACAAAGCTCCATTGTTCGGTAATCCACCTACAAGCAAAGCATATATTGCAACAGGATTTGATCTCTTTCGCATTTCTAATAGAAGGATCATGGAGCTTTGG…
473	Ar_GB_EKS_MAG_00080_000000000019	9179	11327	r															ATGGTTTTAAAGCAAGTGAAAGCAGATATGTTGTGCTCAAAGATAGTTTATCTACTCGCGTTCTGTTTTGTCTTCTTCATTGCTCTTACAATCGTAGTAGTGCCCATTTTTTGGGTCTCCAGTTCTTATGCAAAATCTAACAGTAATGAGAATATCTCGTCGATATCGTCACCTACATCCGACAAAAGGGAACACAGAGAAAGAAACCTAATTGATGCAGATCGAACCTCTTCTCCTTCATCCCGATCCTCACTCTCAACCTTTGCTCCGATACCAGATTCATCAAATGAAACCACTAATAATGAACCGCAACCCGGAACTGTTATAGTTACAAAGCGGGTGATCAATGAAGGTGGTGGTAGTGCGAAGCCATCAGACTTTACTATAACAGTTGATGGC…
474	Ar_GB_EKS_MAG_00080_000000000019	12279	12984	r	L-threonylcarbamoyladenylate synthase [EC:2.7.7.87]	K07566	tRNA modification	COG0009					tRNA A37 threonylcarbamoyladenosine synthetase subunit TsaC/SUA5/YrdC (TsaC) (PDB:1HRU)	COG0009	Translation, ribosomal structure and biogenesis	J			GTGCGGGATGGAATACCGTCAGACCTATTTTGTCGTGGGATGTTACGAATGAACCGGAATAACGAAGATATTCCAGCATACCTGAAACTCAAATGTGAACAGAAGGGTGCAGTTGAAAGCTGTGCAACGATCGTAAAGAAGGGGGGAGTGATCATTTATCCAACAGATACTGTATATGGCATTGGATGTGATCCGTTCAATGACAGAGCGGTAGAACGGATATTTGACATAAAACGTAGGCTTCCAGAGAAAGCATTTCCTGTGCTCGGTTATAGCATCGAGGACCTCGAGCAGATTGTCAAGTTCTACCCGAATGCTAGGAAATTAGCTCGAGCGTTTTGGCCTGGCCCATTGACAATAATCTGTCCATTATTGAGCAGAAACATTATTTCTTCTAGG…
475	Ar_GB_EKS_MAG_00080_000000000019	13683	14247	f									Plastocyanin (PetE) (PDB:3BQV)	COG3794	Energy production and conversion	C			ATGACGCCCAAAAATACCTTTACACATTGGAAATTCTTCTTAACGCCGCTTCTGCTGCTGCGTCTGCATAATTATCTATGCATGTCGATATTGATAAGTTTGTGCTTGTGCTTGTGCTTGTGTGCCCCTAGAAATCTGTCATGTCATATATCACAGTTAGACACACCAGCACCAGCGAGAGGTGACAAAGGTCTAATAGTAGCTCCTAAATTTTCTATACTTAACTCCGGTAATCAAGGTTTAATAGTTTCTGAATATTCTATATATCACTGTAAAAAAACGATGGTTAATGCTATTAATCATCAAAAAAATGTTGGCACAAGCCTTGTCCCTATTGGACTAGCATTGTTAGTCATGGTTCTCTCCCTTACTGCAGTAGCAATTGCCTACATATCATTT…
476	Ar_GB_EKS_MAG_00080_000000000019	14228	14480	r															ATGAACAAGAACGTACCGATCTTGATAGGATGCTTCTCGATAGCAGTTATGCTGATGTTGAGTGTATCCGTTCCGATTCAGTTCAGTGATGCAAGATACAGAGATGCAAGGTACGGGGAAAGAGTGATTCAGGATCTCGTCAACGATTGTGATGAGGCAAGCTGTGAGAATATTGGCGTCATTGGGGACGATGGACGCGCAAACAGCAGCTGCCAAGTGTATTCCTTTTTCGTTTATTTAGGATTGTTGTAA
477	Ar_GB_EKS_MAG_00080_000000000019	14762	15431	f	glycine cleavage system H protein	K02437	Glycine cleavage	COG0425!!!COG0509	Photorespiration	M00532	Pathway modules; Carbohydrate metabolism; Other carbohydrate metabolism	M00532	Sulfur carrier protein TusA (tRNA thiolation, molybdenum cofactor biosynthesis) (TusA) (PDB:1DCJ) (PUBMED:23894086)!!!Glycine cleavage system protein H (lipoate-binding) (GcvH) (PDB:1DXM)	COG0425!!!COG0509	Translation, ribosomal structure and biogenesis!!!Coenzyme transport and metabolism!!!Posttranslational modification, protein turnover, chaperones!!!Amino acid transport and metabolism	J!!!H!!!O!!!E			ATGGAAATTGAACACTGCGTATTTCCAGACAATCTTTATTATGATCTGGATAATTTAATTTGGGTGAGAAGAGAGAAAGACAATGTTCTAGTGACAGGAATAACTTCTATTTTATCAGCGCTGGCAGGGAAAATTTCGGCTATAACATTGAAGGAGGTCAACACGGTAATAGAGAAGGGTAAAAGTACTGGAACGATTGAGAGCAGTAGGTTCTTTGGCGTCGTAAGAGCACCTATTGCCGGTAGAATTATAGCTATCAATCATGAGCTCCTGGGTAACCCCAAGTTGGCAAATGATTCACCGTATGGAAATGGCTGGTTCGTTGTGCTCGACCCCTCCTCGGGGAGCGACAATGATATAAAAAGCTTCAAAGCGTTGCCTCAAGACAGTGAAGAGATA…
478	Ar_GB_EKS_MAG_00080_000000000019	15473	16322	r	thiosulfate/3-mercaptopyruvate sulfurtransferase [EC:2.8.1.1 2.8.1.2]	K01011							3-mercaptopyruvate sulfurtransferase SseA, contains two rhodanese domains (SseA) (PDB:1BOH)	COG2897	Inorganic ion transport and metabolism	P			ATGAGTTATGTACATCCGGAAGTATTAGTTGATACGCAATGGGCGGAGGATCATCTAAAAGATCCTAAGGTTCGGATAGCAGAGGTTGATTATGATTCAAAAGCGAACTACTCATTAGGACACATACCGGGCGCTGTTCTATTTGATTGGAAGAATGATATTAATGACTTGATGACAAGGAATGTTCTTACCAAAGAATCGTGTCAGAACCTGCTTAGAGGTGCGGGGATAGACAATGATACCATTCTCTTATTATACGGAGACTTCAACAACTGGTTTGCGGCATTCGCCTTTTGGGTTCTTAAGTACTATGGATACAAAGATGTTAGGCTTATAAACGGAGGTAGAAAAAAATGGTTACAAGAAGATAGGCCATTAACCAAGGATACCCCATCGTAT…
479	Ar_GB_EKS_MAG_00080_000000000019	16530	18900	r	subtilisin [EC:3.4.21.62]	K01342							Serine protease, subtilisin family (AprE) (PDB:1SCJ)	COG1404	Posttranslational modification, protein turnover, chaperones	O			ATGAATAATTACGGGGTGATATTGTTGAAAGGTTATCAGATTGGACAAAAGATTATTCCGATAAAGTCTTTGCCTAGCTTAGCCGTCGTTATCTTGATTCTGTCTTCGATTTTGACATCACAGTTCCCGTACGCGGTGTCAGCTAAGGAAGACCTAGACGTCGAAGACGTAGACGTAGAGATATCAACACAATTTGGAATAGTTGGAAAATATCCCGGTGAAATCTCTAATACACGAATTGAGAACCTTGATAATAATCCAAATTGTTTACAGACCCTCGTCCAGTCGATAACATCCAGTGGTCAAGATGATGATGAAGATGCATCGGAGGCGATGGATGGTGATTTTGAGACCAAATGGTCTACAAAAGAATTGGGATCCTATCTACAGTTAGACCTC…
480	Ar_GB_EKS_MAG_00080_000000000019	19181	19610	r															GTGAAGCTGAGGGTACCGGGCTATGATCTGACTCTATTAGCTCTTGCGATTTTCCTCTCTTCGAATTCTGTCATCTTATTGTTATTTACATTTATTAGTGCTGAGAACGTGGACTGGCAGAATGATGATATCGCAGAGGCAGCCATAGGATCATCTGAAAATCGTAACCAAACTGGCTCCAACAGTATAGAAACCTTCATAGTTACCCTGAAGGATCAGAATTCGTCTACAGACCTAAAAGAGATCGTAGATGCTGTGGAACAGAAAGGAGGGAATGTAACTAATGTCTATAGTCATGCCCTGAACGGTTTCTCAGTTCAGATACCTTCTGATAAGAAGACAGAGATCATGTATTTTCTGGTATCAGATATGCGTGTGGCCAGCGTCGAAGCTGACCAG…
481	Ar_GB_EKS_MAG_00080_000000000019	19870	20737	f	heat shock protein HtpX [EC:3.4.24.-]	K03799							Zn-dependent protease with chaperone function (HtpX) (PDB:2YPT)	COG0501	Posttranslational modification, protein turnover, chaperones	O			ATGAGTTTCATAATACTCACAGTACTCTATCTTCTCTTTCTTAGCATCTTGGTCTACTTAGGAGTCGGCTTCATTCCTATTACTGTTGTAGCGACAGTGATGATTATTTCACAATGGTATTTTTCGGATAAGATTGTCCTTTGGAGCTCCGGGGCAAAGGTGGTGACCCGAGAACAATTTCCAAAGCTGCATGAATTAGTGGAAAGAATCATTGCAAGAAGCAATCTTCCAAAGCCAAAGATCGGTGTGATATACTCTTCTGTACCTAACGCATTTGCTACTGGAAAAAGCCAGAAGAGTTCTGTAATTGCTATAACGACAGGTCTGATGGACATTCTAGAAACTGAAGAGCTAGAGGGTGTCATAGGGCATGAGTTGACACATATAAGGAATAGAGAT…
482	Ar_GB_EKS_MAG_00080_000000000019	20733	21354	f															ATGATAGATGGGCTCTTTAAACGATTAAGAAGAGCTAGCTCGCATGCAAAGAACAAAGGATCTAATGCAGAGGGGATATTCTCTCTGACATCCGCTTACATCACCCTCGAGACTAAACTTGAATTAAGCAGTACCTATCGGGCTGGGTTTTGCATCAAGAATGTGAACGGTACTAACTTCGACGATACGATCCGAGAGGTCCAAGAATTTTTAAGAATCAGCAGAAGTGAATTTCTAACTGAGGATACCATGGTCGATGATCGGCTCGGGTATCTTTGGATCATGATCAAGGGCAAAAGTACGGAAGACATATTAGTGGTACTAAACGGTGTAGCAGAAACGTTTGAGGAAGCCGGATTTCGCGATCAGCTTTTGGCTGCAGTATTAGAATTCAGGAGC…
483	Ar_GB_EKS_MAG_00080_000000000019	21368	21992	r															ATGAAGAGTAGTAGAAAACGGCATAACATCTCAAGTACTGCTGACATAGCTAAGAAAAAGGGCAGGAAGGCGAAGGCAAGCACGAGAAAACCCTCTTCAAGAAAATATTCTGCAATCAATAGATCTCTAAAGGGTACGACGAAAAAGACCACCCGAGTTAGGCATAGAGCAACCAGGCAAGAGAAGGCTAAGAAGACAGGAAACCGACGATTGACCACACGAGCTCCATCAGTTCGAAGGTCAGTGATACATCGATCTCAGATGGGGAAACGATTGAAAAGTATTAAAAATGCTCCTCGAAGGCGTTCAACATCAAAGATGGCGGCAAAAAAGAAGATCATTAGGGTTCTGGACCGAGGGCAGTTCGTAGTCGACCCAGAAACATTGAGGAAATTGAAT…
484	Ar_GB_EKS_MAG_00080_000000000019	21988	22729	r	phage shock protein A	K03969							Phage shock protein A (PspA) (PDB:4WHE)	COG1842	Transcription!!!Signal transduction mechanisms	K!!!T			TTGGGATTACTTAATAGAATTTCGACCGTTATCAAGCAGAAGGCAAACGATCTCATAGACAAATATGAAGATCCGAGACAGGCTCTAGATTACTCTTACGTTAAACAAAGGGAACTCGTCAACCGTCTGCGTCGGGATATGGCTGAGGTTGTTACTTCAAAGAAAAGATTGGAGATGCAGAAGGCACGGCTTTGGGATAACATCAGGACTTTGGACGAACAGGCAAGAAGAGCACTTGATTCGGAGAGGGAAGATCTTGCAAAGCTGGCATTACAGAGGAAAAATGCGAATCTAGTCCAGATGCAGGGCTTAGATCGACAGATAGCAGAGATGCAGCTTGAGCAGGAGAAACTCGAACAAACAGAAAGAAGGCTGTCTGCTAAGGTGGAAGAATTCAAA…
485	Ar_GB_EKS_MAG_00080_000000000019	22811	23126	r															ATGGAAATGATCTTCGAGAAGCGCGCCGGCAGTAATCGTGGCAAGAACTGGATGTCTGCAATGGGGGTACTCTTCATAGTTATGGCATCGATTGTAGCCATTAGGAATGTCCTACTAGTCACATACGTCCCTGAATCGGTGAATATACCTTTTGAATCGGCATTAGACAGGTACACAAGTCCCCATCTCAATAATGAAAAATTTGTCATTGCAATGTTAGTAGGAGGCGGTTTGCTGTTATGGTGGGGTTATTTTAAGAAAAAGGACGACGAAGGACCTCCCGATGAACATGAAAGAAGGAGATTCAGTTTATGA
486	Ar_GB_EKS_MAG_00080_000000000019	23129	23804	r									Predicted dinucleotide-binding enzyme (PDB:2VNS)	COG2085	General function prediction only	R			ATGAAAATCGGTATAGTTGGCGGAACCGGAGGAATGGGCGAAGGATTTGCTCTCCGATGGTGTTTAAAACACGAGGTCTTGATAGGATCAAGGGATGGAGCCAAGGCCAACGAGGCAGCAAAACAGTACATGGCGTCAGCCAGAGAGCACTATGGATTCGAGATGTCAGGAATTATTAGCGGCTCGGAAAACTCCCAACTGGCAGAAATCTGCGATCTAGTAATTTTATCCATACCTTATGAATCAACTGAAAGTACATGCGCTGGCATATCACAGACAATTAACTCCCGATGCATAGTCGTCTCCCCTATCGTACCTATGCGGAGAGAGGATAGGGGATTTACGTACCTCCCAATAGAAGAGGGATTAAAGCCAGCTGCGGAACTTGTATCAGATCAT…
487	Ar_GB_EKS_MAG_00080_000000000019	23951	24560	f									Broad specificity phosphatase PhoE (PhoE) (PDB:1EBB)	COG0406	Carbohydrate transport and metabolism	G			ATGATGCGACATGGACAGGCAGAGAACAACGTAAATCGGATCCTCGTAGGTAGACACGTTGAAGCCCACCTCACAGAATATGGAAAACGTCAGGTTGCTCGTACAGCAATGTACCTGAAGGAAATTTCGATTGATAGGATACTAGCTAGTCCAGTGATCAGAACCATTGAGACTGCTAAGATCGTGTGCGAGATATTGGATAAAGAGTTCGAAGTAGATGAAAGGCTCTATGAGATAGAGCTTGGAAAGCTCGTGGGTATGAATTACGAGGAAATCGTTGAAAAATATGGTAATTTGTTTCTAAAGTTTTATGCTGATAACGATCCAACTTTGCTTAGCTATGGCGTAGAATCATTTTCGTCCGTAAAGAGTAGGATAAACGATTTGTTAGAAGATCTA…
488	Ar_GB_EKS_MAG_00080_000000000019	24884	26024	f															ATGGAAGCAATCTCTAGAGCATATCGCGATGTTTTTAGAACTTCCAGTTCCTCGATGCCGTTTAAATTGACACTTGCTTGCTTCTCGTTTTTCATTATTCTCAATTCAGGGGGCTTGGCATATTCACATTTAGAACATTTACCTCATTACAACGGAGGCTTCGCTGGCGTAGGTAAATATTATATATTTCAGGCTATGGAACCTGATTATCCGAGGCCGGGAGAACCCTCAGCAATCCTCTTTAGTATACAGGATAGCAAAGCTAATGATTTGAAGGATATTGTAACGATGGTGGAGATTTATGATGACAGATCGGGGAGCCGTATCGCTGTATTTCCTTGGACTAAACATGATGTAGGAGATTTCAAACTCTACTATACGTTTCCGCGTGTCGGCAAT…
489	Ar_GB_EKS_MAG_00080_000000000019	26119	26395	f															ATGGTATCTAGATTAGCAATATCTTGGACCATGATAGGATGCCTATCAATTCTTGTATATTTATCGCTCATGGAGAGTAACTTAGTTAATGTTTACGCTCAGCAGGCTGAGGAGTTAATCGTAAGGAGAGTCGCAATCTGGGATTTGTTTTACCAAGGTATGGTAGCGGCTTTTGTCGTAGGAGCCCTGGTGCAAGGTACTCTTATATACATATACTGGAGATTCAGAGAATCAAATCCCAAAAATAGAGTGAGGACTCAGAATCAGGGGGTATAG
490	Ar_GB_EKS_MAG_00080_000000000019	26400	27219	f									Heme/copper-type cytochrome/quinol oxidase, subunit 2 (CyoA) (PDB:1CYW)!!!Plastocyanin (PetE) (PDB:3BQV)	COG1622!!!COG3794	Energy production and conversion!!!Energy production and conversion	C!!!C			GTGGGTCACGCTACGATAGAATGGGTCTATGTCGGAGCGGTCATCTCTATACTTTGTTGGGTAGGCGCCTCCGCCTGGAATGTTGAACATCAAATTGAGGCTGCTCCTCCCGATGCGGAAACAATTAAAGTTATAGGACAACAGTGGTTCTGGACGTTTGAACATCAGGATGGAACAAAGGAGGTCGGAGAATTGCATGTTCAACAGAATGTCCCATATAGATTTGAGATAACATCTCAAGATGTTATTCATGATTTCAATGTTCCTGACTTCGTCATATTGATGGATGCTGTACCCGGACGAATTAACACACTATGGAATGTATTTGATGTTCCTGGGGAGTATCCAATCCAGTGCAGGGAATACTGCGGATTGCTTCATTATAACATGAGGGCAAAA…
491	Ar_GB_EKS_MAG_00080_000000000019	27640	29173	f									Heme/copper-type cytochrome/quinol oxidase, subunit 1 (CyoB) (PDB:1AR1)	COG0843	Energy production and conversion	C			GTGTTGGTATTAGAGATAAAGAAACCACGTCCGCTCTGGGAGATCCTTTTTTCGACTCACCACACTGATATTGGGTTGCTCTATTTAGTATCATCTCTTGCATTTCTAATGATGGGTGGTGCCTTGGCAATGGCCTTAAGAGCTGAATTATTTTATCCTGGCGCTCAAATAATTCCAAATTCAGCTGATTTTCATAGAATATTTACAGTGCATGGGACGAATATGCTATTTCTTTGGATATTGCCATTTGGTTCAGGTGTAGGGAACTACTTGATACCTATAATGGTAAGATATCATGATATGGCATGGCCCAAACTCAATGCTGTCGCATTCTGGATGATCCCTGTCGCTGCGGCAATGATATGGATTGGTTTTTCTGATACAGGATGGACTGCATAT…
492	Ar_GB_EKS_MAG_00080_000000000019	29135	30092	f									Plastocyanin (PetE) (PDB:3BQV)	COG3794	Energy production and conversion	C			ATGACTACAGAAGACGAGAACCACCAATCCATCATTAGGACTTCCCCGCGAAGAGTTGCCAAAGGTATAGCCATCTTGGTGGTTGTAATGGCCGTTGGCGCCGCCATAGCTGTCCCAAGTTGGAATGAGATGGCCAAACATCCTCCTATAGCTACAACCCTTAAAACCGAACCTTCGCCAGCTGGTGTTTCTGAAGGAGCTGGGCAGCTCCCTAAAGCTGAAGAAACCAAGACCGCAGCTCCACCTGGTGCTATTACCATAACGATACTCGAGGGTGCCGCAGTGCAGGGAAATCCAGATTATGACCCTGACGATGCAAAGGTTCCATTAAATTCAAAGATTGTTTGGACGAATGCTGACACAGTTCCACACACTGCAACTGCAGGTACCGGACCTGAT…
493	Ar_GB_EKS_MAG_00080_000000000019	30096	30564	f	cytochrome c oxidase assembly protein subunit 15	K02259			Cytochrome c oxidase	M00154	Pathway modules; Energy metabolism; ATP synthesis	M00154	Heme A synthase (CtaA) (PDB:6A2J)	COG1612	Coenzyme transport and metabolism	H			ATGAACTTTCTCAAGTATCTTTCTCTTGGCACCCTATCTTGCTTGTTTGCTTTGATTTTCATGGGCGGATACGTAAGTGCATCGGGTGTTGGTCTTTCATGCCCTGATTGGCCTCTCTGTCCAGCAGGATTGGTGCCGATGCACAAATTTATAATTGAATATGTGCACAGGACATTTGCCGCTACCACAGGACTACTTGTAATACTAACTATGGTTTTCACTCTTAGATCAAAGGTCGCCGCTAGGGGAATGAAATTAGCAGCTATAGTCGCCTCCGGACTCGTACTAGGGCAGATCGCCTTAGGCGGAGCAGTAATTGTAGAGAGGCTACATGCACTTTTGGTCACTGTACATCTCGGTATGGGCATGACGCTGTTTTCGATGATGATAATAACGACG…
494	Ar_GB_EKS_MAG_00080_000000000019	30985	31921	f	malonic semialdehyde reductase [EC:1.1.1.-]	K18602							Alcohol dehydrogenase, class IV (EutG) (PDB:6AHC)	COG1454	Energy production and conversion	C			ATGCCAAGGAAGATAGCGTTCGGCGAACACGCTGCAAAGGAGTTTGATTATCCAAGAAATTCTCTCGTTATAACTACGACAACGCCAGATATTTATGACAAATGGCTAGATTACATGGGCATCAAGGATTATGAGGTCTATGATAAAGTGATTCCAGATCCGTCTATTGAAAATATAGAAGCAATCAAGAAGGCTTACGATGGAAAGGATATTTCAACCTATATTGGCCTCGGAGGAGGGAGCTCTATGGATGTCTGCAAATACTTGGGCAAATTGACGGGCATCCCAAAGATACTTATTCCAACTACCTTCGGAACGGGTGCTGAAATGACAACATACGCTGTGATTAGCTTTGAACACAAGAAGAAATTGCTGCAGGATGAGGCTTTTCTTGCCGAC…
495	Ar_GB_EKS_MAG_00080_000000000019	31991	32405	r															ATGGATAATAAATTGTTTAAACAGTTCTGTGATAGAGTGATTACACTAGACAAATCAATCAGATTTATAGGAATTGCAGATGGGCATGGAAGACTACTGGCCACTGCCGAGAGAAAAGGTCTCATACCCTTGTTAAACATGCAGGAAACAGAACAGTACGCGATTACAGCAGCAACAAGGCAATATACAAGGATCAGGTGGCAAGAGGTTTTAGGTAAAATATTCTATACTTGTTCACACTATGACAAGTTGCTAAGAGTTACTATTCCTATCACCGATGAGCGTAATCGTCTTCATTATGTGATTATCTTTACTTTTGATGTCGGAACAGAAAACTTTCATGATATAACGATGAAGAAGATTATTCCAATGATTCGAAGAAATCGGAAGAAACTGCTT…
496	Ar_GB_EKS_MAG_00080_000000000019	32570	33386	r	thiosulfate/3-mercaptopyruvate sulfurtransferase [EC:2.8.1.1 2.8.1.2]	K01011							3-mercaptopyruvate sulfurtransferase SseA, contains two rhodanese domains (SseA) (PDB:1BOH)	COG2897	Inorganic ion transport and metabolism	P			ATGAAGCTGACGGTTTCGTCCGATGCATTACACCAAATATTGCATGACTCGAAAGATTTGGAACGCTTAGTCATAATTGATACAAGATCCATTGATGAATACCTCAATGGACATATTCAAAGCGCCATCAATCTCGATTTGATGCAGTTTCATTGGATCGATACATCGAGGACAGGTATCAGACAGTTCAACAGACAAATGAGAAACTTACTCTCGAACATGGGCATAGACGGAACAAAAGCTGTTGTCTTTTACGACAAAATCTCAGGTCCTTCGGCTGCTAGAGGAGTCTGGCTTTTGCATTACTTTTCACATCCAAATGTCTCCATGCTCGATGGCGGATTCGAGGCATGGAGATCAAAAGAATTTCAGATTGAGACGGGAACCAATGCTTTTTCA…
497	Ar_GB_EKS_MAG_00080_000000000019	33462	33708	r															ATGATTAAAGTCTATGAAATCCACCGGTATCTAAATGATCAATTCCAATATGTTGTTGCCCGAACTCACAAGTATTCAGAAGAAAAAGTGCAAGGAGACGTAAAAAGAATGAATGAAATATTAAGTCCGGCTCAGAGAACGAGTGGTGTGAGATATGTTATCGCAATCGAAGATATGGCGACGTCCAATAAGAAAACACCTAATAAGTACTTACATCTACAAAGTAAGAATCCTTGGATCAGATAG
498	Ar_GB_EKS_MAG_00080_000000000019	33876	34605	r									UTP pyrophosphatase, metal-dependent hydrolase family (YgjP) (PDB:4JIU) (PUBMED:27941785)	COG1451	General function prediction only	R			ATGAATTCCAAACAATATACTTCTATGGCTCTTTCGAATGGAACAGTCATAAATATTGAGGTTATTAGAAGCAAGAAGGCAAGACACATTTCTCTAAAAGGGAATATAGGTGGACTGTACGCAATCGTTCCTATTACAACTGATGAGCCTGAAATTGCTAGATTCGTTGAGTCGAGGAAAGTATGGATATCCAAAACTGTTTCCTATATTGAGAAACTTACAAGAGGTCTAGATCGCAATCTAATTCAACAGGATAAGCTACTTTTTTTAGGAACGCCATATGATATTCTAATAGTGAAGGATAGACAGTCATATGTAATAGTTTCTGAGAATCTGAACCGGATCACAGTACACAGTCCAGGTAAAAAGAGCCAAAGGAAAGCTATCTTTAATTTTTAT…
499	Ar_GB_EKS_MAG_00080_000000000019	34632	35502	r			Urea cycle	COG0010					Arginase/agmatinase family enzyme (SpeB) (PDB:1CEV)	COG0010	Amino acid transport and metabolism	E			ATGAGCATAAATCAATTTCCGCTAGCAAATGTTACAACCTCAAGAAGGGCAGATATTGCCTTGGTACTAGTCGCTGATGAGAGTAAATCCTTAGCAAAACGGAAAGGTGCCAGTCTGGGTCCCAAAGCGATGAAATCCGCATTCTCCAAATCAGAGGTATTTGAAAGGGAAGGTAAAATTATCCCGATATGTCCTATGGCAGATAACTACCTGAATAAGAAAATTCTCGATATTGGCTTTACTAGCAGAGATGATTTATATTCTGTAATACACAAACTCGTTAAGAACAGAATAGTGCCGGTGGTTATTGGCGGAGATCATTCCATCACTACCATTGCTATAGATGCGATTTCTTCTGCGATAGGTAAGCTGGGTTTGATCTATTTTGATGCTCATCCA…
500	Ar_GB_EKS_MAG_00080_000000000019	36625	38071	f			Pyrimidine biosynthesis	COG0044					Dihydroorotase or related cyclic amidohydrolase (AllB) (PDB:1J79)	COG0044	Nucleotide transport and metabolism	F			TTGGAGAACCAATGTGATCTCTTAATTTCCGGTGCTTTAGGGGTAGTAATACCTAAAATAGGGACAGTTCAATTAGATATACTCGTCGAAGATGGAAAGATTAAGGATCTGAGAAAGGACACTGGAAATGTAAGTGCTTCAAAAAGGATCAACGCTTCAGGGAGATATATAATACCAGGTGTTATTGATCCCCATTCACACTATGGAGTCTTTACTCCTATTGAGCAAGCAGCACGAACTGAAACAAGGTCCGCTGCAATCGGGGGGATTACTTCCGTGATTCGGATGGTTAGGCTAGACGGGAGTTATAAAAAGCTCAATGAACAACTGGAAGTGAGTGCAAAAAACCATTACATAGATCATTCGATCCATGCTTCGATTCTTACTACTGAACAGGTA…
501	Ar_GB_EKS_MAG_00080_000000000019	38105	38786	r	ribose 5-phosphate isomerase A [EC:5.3.1.6]	K01807	Pentose phosphate pathway	COG0120	Pentose phosphate pathway (Pentose phosphate cycle)!!!Pentose phosphate pathway, non-oxidative phase, fructose 6P => ribose 5P!!!Pentose phosphate pathway, archaea, fructose 6P => ribose 5P!!!Reductive pentose phosphate cycle (Calvin cycle)!!!Reductive pentose phosphate cycle, glyceraldehyde-3P => ribulose-5P!!!Oxygenic photosynthesis in plants and cyanobacteria!!!Anoxygenic photosynthesis in pur…	M00004!!!M00007!!!M00580!!!M00165!!!M00167!!!M00611!!!M00612	Pathway modules; Carbohydrate metabolism; Central carbohydrate metabolism!!!Pathway modules; Carbohydrate metabolism; Central carbohydrate metabolism!!!Pathway modules; Carbohydrate metabolism; Central carbohydrate metabolism!!!Pathway modules; Energy metabolism; Carbon fixation!!!Pathway modules; Energy metabolism; Carbon fixation!!!Signature modules; Module set; Metabolic capacity!!!Signature m…	M00004!!!M00007!!!M00580!!!M00165!!!M00167!!!M00611!!!M00612	Ribose 5-phosphate isomerase (RpiA) (PDB:1KS2)	COG0120	Carbohydrate transport and metabolism	G			ATGGTACGGGATGCGATAAATAAACATGTAAAGACTGATCAGATATTAGGCCTAGGGAGCGGAACAACAGTAGCTTATCTAGTCAGGGAGCTAGGTAATTCAGCCTATAAAAAGAGTATTAAATGCGTTGCGACATCATTACAAATTAAGATCGAGGCTGAAAAGGTAGGTTTAGTAATCATGGATGCTCCCCAAGTAGACGACGTAGATATCGTATTTGATGGAGCAGATCAGATAGATGCGAACTTTTTCATGATCAAAGGAGGAGGTGGTGCCTTACTCCGTGAAAAAATAGTTATGTACTCCGCAAGAACAGTTGTGATTCTAGCTGATTCATCGAAATTTGTCGATCAGTTTACCCGGACCGTTCCAATTGAGGTTCATCCGTTTGCTAGAGCA…
502	Ar_GB_EKS_MAG_00080_000000000019	38983	39802	r															ATGAATAGCTTGACATTGAATGAAGAGATCATTTTTATTGCAAGCGTCTTGGCGGGTTCCCTTTCGACCCTTGCGATTGACAAGATAATGAAAATAGGGTTCTCTAAAGGAACTAAAAATGACTCAGCTTCTTATGAATCTGTGAGGACGGAGTTGAACTCTCTGGAATTTGAGAAAAATATTGCAGCTGAATCAGCGATGAAAGTGAATGAAGCGTTTGAAGAAAAGAGAATAGATGTCTATGAACGGGACAAGTTACTCCAACAGTATAGCAGGCAAATTGAGCAATATGGCGAGAGAATAGAAAGATATCAGAATATGATAGATGTCGCTGATCTTCGTAATGAGCGAGATAATCTGACTGAAATCATAAACAAGCGGATAGTATCAATTGACCAA…
503	Ar_GB_EKS_MAG_00080_000000000019	40057	40276	r	small nuclear ribonucleoprotein	K04796							Small nuclear ribonucleoprotein (snRNP) homolog (LSM1) (PDB:1B34)	COG1958	Transcription	K			ATGGCGGTAAAGGTTCTTGACGAGAGCCTAGGAAAAGTTGTTCTTATTAAGCTAAAGGGCGGTAAAGTGATCAGAGGCAGTCTTCATGGATTTGATCAACATATGAATCTGTTACTTGAGGACTCTGTTGAAATATTAGAAGAAAATAGATCAAGTGATTTAGGTACCATTGTCGTACGGGGAGACAACGTAGTAATAATATCTCCACCTCCTCAGTAG
504	Ar_GB_EKS_MAG_00080_000000000019	40456	41164	r	creatinine amidohydrolase [EC:3.5.2.10]	K01470	Riboflavin/FAD biosynthesis	COG1402					Creatinine amidohydrolase/Fe(II)-dependent FAPy formamide hydrolase (riboflavin and F420 biosynthesis) (ArfB) (PDB:1J2T)	COG1402	Coenzyme transport and metabolism	H			ATGTCTCTTTTTATTTACGACCTAACTGATGGGGATTTTCGCGATCATCTAGGACAGGGCAGATCTGCGATAATTCCTGTAGGCTCGCTAGAACAACATGGACAACACTTACCAGTATCAACAGATAGCTTGATTGTCGAATACATATCCATAGAAGCGGCACGTAGATTAGAATATTTTGTATTCCCTGTTATTCCTTTTGGAGTATCGTTTGAACATGCCCCGATGTTTAATATCTCTCTGAGAAACCCTACGCTATCAAATATCTTGTGTGACATATGTATATGTATAGCTCGTCTAGGTATCAAAAAAATAATCATAGTTAATGGTCATCATGGGAACATGGGAGTGCTACAATATATCGCTCAGGACACATATGAAAAAATGCCTCTTGATTCA…
505	Ar_GB_EKS_MAG_00080_000000000019	41242	42106	r	formyltetrahydrofolate deformylase [EC:3.5.1.10]	K01433	Purine biosynthesis	COG0788	Inosine monophosphate biosynthesis, PRPP + glutamine => IMP	M00048	Pathway modules; Nucleotide metabolism; Purine metabolism	M00048	Formyltetrahydrofolate hydrolase (PurU) (PDB:3O1L)	COG0788	Nucleotide transport and metabolism	F			ATGGATAGAACAATTATAGAGATCACGGTAATAGGCAAGGATCGAGAAGGGGTGGTTGCGGAAATAACCAATTCTATTTTTCGAAGTGGCGGTAATATTGAACAGATAAACCAGAAGGTCGTTCAGGGATTGTTCGGTATGCATCTTCAGGCTTCATTTCACAACTCCGTGAATCTCTCTGAATTAGGTTCAGAACTACGCAGTCTTTCCAGCAAATTGCAGATGGAAATAAAGGCTCACTTTGAAGAACCTTATAGAAAGAAAAACGTAGCCCTGTTAGTAAGCAAGGAGCCACATTGCTTATCACGGATATTGACTGCGCTGAACAGAAAGGAAATTGATTCGAATATTTCCGTCATAATCGGGAGCGAAGATACCTTCAAGAGTCTTGCTGAAGAG…
506	Ar_GB_EKS_MAG_00080_000000000019	43167	44562	f									Phosphomannomutase (ManB) (PDB:6MNV)	COG1109	Carbohydrate transport and metabolism	G			ATGAAACAAGGGCATTTGCCTAGACTATTTGGAACAAATGGGGTGAGAGGAATATTCGGCCAGGATCTTGATCTTGAATTTGTTATGGCAATTTCTCGCTCATTGGCATCATATTTTGCCAAAGGACCAATACTGGTCGGTTTTGATGGACGGCTATCTAGCCCTCTGCTTGCAAGAGTCGTGTCAGCCTCGCTTAATTCAGTAGGTTTGGATACTGCTCAAGCAGGTTTGGTGCCAACCCCATGTCTGCAATTTGCAACCAAACGCTCCAGATACGAAGGCGGAATCATGGTTACTGCTTCTCACAATCCCCCGGAATACAATGGGATCAAAGCAATAGCTAAAGATGGAATAGAAATTTCAAGAGAGGATGAATCTATAGTCGAAGGCATATTTAAT…
507	Ar_GB_EKS_MAG_00080_000000000019	44642	45026	f	large subunit ribosomal protein L7Ae	K02936	Ribosome 50S subunit	COG1358					Ribosomal protein L7Ae or related RNA K-turn-binding protein (Rpl7Ae) (PDB:4LCK)	COG1358	Translation, ribosomal structure and biogenesis	J			ATGAGTAGACCGTACTACGTCAAATTTGAGACTCCAAAAGACCTTGTAAATGTTATCTACGAAGCAGTTAGAGTGGCTAAACAGAGTGGAAAGGTACGCAAGGGTACTAACGAAACCACCAAATCTATCGAGCGAGGTAACACAAAGCTTGTAGTAATTGCAGAAAATGTCGAACCACCGGAAGTTGTAGCGCATCTGCCAATCTTGTGTGAAGAACGAAACGCTCCGTACATCTTTGTTCCAAGCAAGGAACAACTAGGGGCGTCCCTGGGTATGGACGTTGGCTCAGCAGCAGCAACTATCTTGGACCCTGGTGAGGCACAAACAATTGTGGAGCAAGTTCTTAATTCGATAGCCCCTCTAATGGCCAAGAAAAAGGACTAA
508	Ar_GB_EKS_MAG_00080_000000000019	45035	45251	f	small subunit ribosomal protein S28e	K02979	Archaeal ribosomal proteins	COG2053					Ribosomal protein S28E/S33 (RPS28A) (PDB:1NE3) (PUBMED:17307853)	COG2053	Translation, ribosomal structure and biogenesis	J			ATGAGTAAATCATCAGAAGAAAAAATAAATCCCGCAGAAGTAATCCAGATAGTGGGTCGAACGGGAATTGCTGGCGAGGTAATTCAGGTTAGAGTGAGAATTCTCGAGGGGAAGGACAAGGGCCGGATCTTGACCAGGAATGTAAAAGGATCAATAAGGATGAATGATGTCTTAATGCTGCGAGAGACCGAGCGTGAGGCTCGTAAGATAAAGTAG
509	Ar_GB_EKS_MAG_00080_000000000019	45507	45915	f	nucleoside-diphosphate kinase [EC:2.7.4.6]	K00940	Pyrimidine biosynthesis	COG0105	Adenine ribonucleotide biosynthesis, IMP => ADP,ATP!!!Guanine ribonucleotide biosynthesis IMP => GDP,GTP!!!Pyrimidine ribonucleotide biosynthesis, UMP => UDP/UTP,CDP/CTP!!!Pyrimidine deoxyribonuleotide biosynthesis, CDP/CTP => dCDP/dCTP,dTDP/dTTP	M00049!!!M00050!!!M00052!!!M00053	Pathway modules; Nucleotide metabolism; Purine metabolism!!!Pathway modules; Nucleotide metabolism; Purine metabolism!!!Pathway modules; Nucleotide metabolism; Pyrimidine metabolism!!!Pathway modules; Nucleotide metabolism; Pyrimidine metabolism	M00049!!!M00050!!!M00052!!!M00053	Nucleoside diphosphate kinase (Ndk) (PDB:1B4S)	COG0105	Nucleotide transport and metabolism	F			ATGGGAGAAAGAACCCTTGTCGTTATTAAACCAGATGCTGTAAAGAGAAAGCTAATCGGAAGAATTCTTTCGAGGTTTGAAGACAGAGGATTTACGATTGAGTTATTGAAATCTTATAGGTTTACTATGAAAAAAGCTGAGGAGTTTTACTCAGCACACAGCGACAAATCATTTTTTAACGAATTAGTTTCTTTTATTACCTCTGGAACTGTTGTGGCATGCATCTTGGAAGGAAATAACGCTATAGATACTGTTAGGAACATGATCGGATCGACGATATCTTTTGAGGCATTGCCAGGAACAATAAGGGGTGATCTATCCCTGAACGTTACGGAGAACGTTGTCCATGCGTCGGATTCATCTGAAAGCTTCATAAAAGAGTCCAGAGTGATTTTCGAT…
510	Ar_GB_EKS_MAG_00080_000000000019	45936	47703	f	translation initiation factor 5B	K03243	Translation factors	COG0532					Translation initiation factor IF-2, a GTPase (InfB) (PDB:5ME0)	COG0532	Translation, ribosomal structure and biogenesis	J			GTGGTAGTACTGGGGCACGTAGACTCTGGAAAAACGTCCTTATTGGATAGGATTAGGGGAACTGCCGTTCAGGCTCGAGAGGTAGGCGGGATTACACAACACATCGGAGCCAGCTTTTTCCCAATAGAAACCATCAGGAAGGTAACAGGAGATTTATACGACAAGATCTCAACATCAGGTACACAAATCCCAGGTTTATTGGTGATAGATACCCCAGGTCATGAGGTGTTCGCAACCCTGCGAGTACGAGGAGGATCAGCCGCAGATATTGCAATAATTGTGGTAGATGCTAACAAAGGCTTTGAGGCACAAACAGAAGAGAGCATCGAAATACTGAAAAAAAGAAAAGTTCCCTTCGTTATTGCGCTTAATAAGACAGACACTATTACGGGATGGCGC…
511	Ar_GB_EKS_MAG_00080_000000000019	48647	49106	r									Phytoene dehydrogenase-related protein (PDB:4REP)	COG1233	Secondary metabolites biosynthesis, transport and catabolism	Q			GTGAGGCTTGAAAACGGAAAAATGATTGAAGTAAAGAGAGTTGTCGCATCAAGTACAGACCCATCAACATTAATTCTGAATTTAATAGGAGAAGAGTATGTAGAAGAAAGGGTAGCTAGAAGGGTCAAAAAGATGGAATGGGGAGATGCAATAATGGCAGTCTATCTTGCCTTAGACGAGCGAGCTCAGTACTATGCAGGAACAGAAGTGATTCAATCTGCTCAGATTCATTTATCAGAGCCGACCCTTGATTATTTTTCAAAGATTTACTATGAGTGTAGGGGTGGTAAACTACCTTCAAAGCCTCTACCTATAATAAGCAATGACTCTGTTTGCGATCCGAGCAGAGTACCGATGGGAAAGCATTTAATCAAATTTCTGATATTAAATGTCCCTTAT…
512	Ar_GB_EKS_MAG_00080_000000000019	49095	49356	r															TTGGCTTTGAACTTATACGGCCTGAAATTTGCTATTCCCACGTTTTTCCTGATGGCGGATATATCTCATTGTATAGACAAGACCATGAAGAGCATTGAGAGGTATTCAAGAAAGGATGCTCTTACGTGGAAAAAATTGTATGAGCAATATACTGAAGCTAAAGATTCCTTAGTTTCTTCAATCAATAACCCACCTCTCCCTTTATCATCTCTCCTAAATGGTATAAAAAGAACAAGAAAGAGCTGTTGGAGTGAGGCTTGA
513	Ar_GB_EKS_MAG_00080_000000000019	49358	49622	r									Phytoene dehydrogenase-related protein (PDB:4REP)	COG1233	Secondary metabolites biosynthesis, transport and catabolism	Q			TTGTTGTCATCCTCAATCCCTTCTACTTCAGCAACTATAGGACAATATGATGCTGTGGTTATTGGTGCTGGTCATAACGATCTGACCTGTGCTTGTTACCTAGCTAAAGCGGGACTTAAGACGTTGATGTTAGAAGAATACCACTCAATAGGAGGCATGACAATAACCGATGAAATAACACTTCCAGGTTTCAAATCAGATATACACGCATTTGGGTACCAGCTTGCAAATTTATCTCCTGTACCTGATGAATTAGGACTTTAA
514	Ar_GB_EKS_MAG_00080_000000000019	49709	49940	f															GTGTGTCTTGAATCGAATTTGCTTACCGCTCTGACCATTACATTTACGACGACAGCTACAGATAGAAATTATCCTATTATACAGAGAGAGACAGAAATATTCATAATTCTTAATTTATGGGAACAAAGTGGATGTTCTGCCCGTGTTCATAGTCGCTACAGAAATATTTCTGCACCTTCAGCAAGCCTAATGTCTTGCCAAGACCTTGTATTATCTTTCAGTATTCTCTAA
515	Ar_GB_EKS_MAG_00080_000000000019	51639	51873	f															ATGGCAATAAGGTATAACAACGGGAACATGAATGAATTCATAAGAGATACTGTATTAACGGCTCTTCTAATCAAGTTAGAAAAATTGCATGGGGACGGTGCCTGCTGCTATCCATACCCTGTACGAGAGAAATTGAAGGAGGACGGGTATGAAAGTAGTTTAACGAAAGTATTCGAAGTAACAGGGGCGCCGGGAGAAGTAGTAGTATTAGACAACATAGAAGAAATTACATAG
516	Ar_GB_EKS_MAG_00080_000000000019	52278	53841	r	phosphoenolpyruvate carboxykinase (ATP) [EC:4.1.1.49]	K01610	Gluconeogenesis	COG1866	Gluconeogenesis, oxaloacetate => fructose-6P!!!C4-dicarboxylic acid cycle, phosphoenolpyruvate carboxykinase type	M00003!!!M00170	Pathway modules; Carbohydrate metabolism; Central carbohydrate metabolism!!!Pathway modules; Energy metabolism; Carbon fixation	M00003!!!M00170	Phosphoenolpyruvate carboxykinase, ATP-dependent (PckA) (PDB:1AQ2)	COG1866	Energy production and conversion	C			ATGCAGTTGCAGAAAATCGGTGTGAAATTTTCTAAACTGCATAGGAATCTACCACCTCCCTCACTGGTAGAGGCTGCCATTCAACGGAATGAAGGAGAACTGTCTACAACAGGTGCACTTTCCGTTAGAACAGGTAAGTTTACTGGTCGGTCTCCTGATGACCGATATATAGTGGATGATGCGATAACACATAGTTTAGTAGACTGGGGAAAAATAAATCATCCAATCTCCCCAGAAAGCTTTGACCGAATTTTTTATAGAATGAAAAATCACCTTGAAGGAAAAGAAGCTTTTGTATTTGATGGCTTCGTTGGGGCTGAGAAGGAAAGCAGGATCTCAGTTAGGGCAATAACAGATAAGGCATGGCATAGCCTATTTGCGACGCAAATTTTTATACGC…
517	Ar_GB_EKS_MAG_00080_000000000019	54078	54504	f									DnaJ-class molecular chaperone with C-terminal Zn finger domain (DnaJ) (PDB:1BQ0)	COG0484	Posttranslational modification, protein turnover, chaperones	O			GTGTCCGATTACTACGGTATCTTGAACTTGAATCAATCGGCATCTCAAGATGATATCAAACAATCCTTCAGGCGACTCGCATTAGAGCATCATCCAGATAAGAACAGAAATTCAGAAGAGTCTAGAAGGAGGTTCATGGAAGTCGTGGAGGCATATGAAATTCTGTCGGATAATCAATCAAGGAAAGAGTATGATCGGATGTATGAGTATCGAAATGATTTCAATCCGACCCGAGAATGGACTCCGCCTGCAGATTGGCAGCACGTCTATAGCTACGAGCATTTGAAGAGAGAACATGAGCGATCTCATATGGTGGGAGGTATGTGGGATATTAGCGATAGAGCGAGCGGGAGTTTGTGGAAAGCAACGCTAATATTGTTTGGGGGGCTATTAGGGCTT…
518	Ar_GB_EKS_MAG_00080_000000000019	54694	54985	f	V/A-type H+/Na+-transporting ATPase subunit F	K02122	A/V-type ATP synthase	COG1436	V/A-type ATPase, prokaryotes	M00159	Pathway modules; Energy metabolism; ATP synthesis	M00159	Archaeal/vacuolar-type H+-ATPase subunit F/Vma7 (NtpF) (PDB:2D00)	COG1436	Energy production and conversion	C			GTGATTGCAGTAGGTAGTCGAGTTTTTGTTACTAGCTTTCAATTGGCGGGTGTAGAGGGCTTAAAGGCAAATTCTGCTGAGGAGGCATACAACGAAATCAGCAGGATAGGTAACAGTAATGACGTAGGACTAATTCTCGTTAGTGATGATTTTGGGAAACAAATTCGTTACCAGTTAACCGAACTACGATCCAAAAGACCGATACCGCTGGTTTTTGAACTTCCGTCACCTGGGAGCACAAAGGAAAATGTGGATTACCGTGCCTTACTTAAACAAATTCTAGGGGTTTAG
519	Ar_GB_EKS_MAG_00080_000000000019	54973	55804	r	tRNA (adenine57-N1/adenine58-N1)-methyltransferase catalytic subunit [EC:2.1.1.219 2.1.1.220]	K07442	tRNA modification	COG2519					tRNA A58 N-methylase Trm61 (Gcd14) (PDB:1I9G)	COG2519	Translation, ribosomal structure and biogenesis	J			ATGAGAATAGCAGAAGGCTCATATGTACTTCTTTATCATACCCACCGAAAGACCTGGCTGGTCGTTGCGAAATATGAGAAGAAGTTTCATACCCATTTAGGCGTGCTTGAAATTGGAGAGGCAATAGGATTAGAATATGGTTCTCACATTCTAACCTCCAAAGGAAAAAAGGTCTTTCTATTGAAACCATTAGTTCATGACTTTATCATGAAATCTGAAAGACTCACCCAAATTGTTTATCCTAAAGATCTTGCATATATAGGTATACGCAGTGGTCTCACTAGTGGTTCAAAGGTGCTAGAAATTGGCACTGGGAGCGGAGGATTAACAACGTACATGGCAAGTATCGTAGGACCTTCCGGACACGTATACACGTTCGATGTCGATCCCAGGTTCATG…
520	Ar_GB_EKS_MAG_00080_000000000019	56299	57004	f	7-cyano-7-deazaguanine synthase [EC:6.3.4.20]	K06920	tRNA modification	COG0603					7-cyano-7-deazaguanine synthase (queuosine biosynthesis) (QueC) (PDB:2PG3) (PUBMED:14660578;17384645)	COG0603	Translation, ribosomal structure and biogenesis	J			ATGAAGTTACTGAAGGCTGTTTGCATACTAAGTGGAGGGTTGGATTCCGTAGTCTCTGCATTCTATATCAAGAAGGTGAAAGATCTATTGCCATATACGATCACTTTTTCGTATGGTCAGAGGTCAACTGAGGAGTTGAAAAGAGCGAGACTTTTTTCCGAGTTGTTAAAATCCGAAGATCATATCGAAATTGATCTTAGTTTTATGAGGAATCTTTACGGCGACATTAACGTATTAACTGGAACGAATAGTGACATTCCTAGAAATTTTAGACAATCGATAGTCGTCCCGCACAGGAACGCTATCTTCTTGACAATAAGTGCAGCATGGACAGCTGGCCTCAATATTGGGCTGATAGCATATGGTGCACATGCTGACGATCGAAATTATCCTGATTGT…
521	Ar_GB_EKS_MAG_00080_000000000019	57120	57711	f	GTP cyclohydrolase IA [EC:3.5.4.16]	K01495	Folate biosynthesis	COG0302	Tetrahydrofolate biosynthesis, GTP => THF!!!Tetrahydrofolate biosynthesis, mediated by PTPS, GTP => THF!!!Tetrahydrobiopterin biosynthesis, GTP => BH4!!!L-threo-Tetrahydrobiopterin biosynthesis, GTP => L-threo-BH4	M00126!!!M00841!!!M00842!!!M00843	Pathway modules; Metabolism of cofactors and vitamins; Cofactor and vitamin metabolism!!!Pathway modules; Metabolism of cofactors and vitamins; Cofactor and vitamin metabolism!!!Pathway modules; Metabolism of cofactors and vitamins; Cofactor and vitamin metabolism!!!Pathway modules; Metabolism of cofactors and vitamins; Cofactor and vitamin metabolism	M00126!!!M00841!!!M00842!!!M00843	GTP cyclohydrolase I (FolE) (PDB:1A8R) (PUBMED:19767425;30692671)	COG0302	Coenzyme transport and metabolism	H			TTGTTTCAGAAAAATGACAAGGTCAGAACCCCAAATAAGAAAAGAATCGAGAAAATTTTGCGAAAACTGCTGATAGAGTTAGGCGAAAACCCCGATCGGGAAGGCCTAATAGGGACCCCACGAAGGATGGCTGAAGCGTATGAGGAGATATTTGAGGGGTACAGAATGAGCTCTGGGCTTGATGTGACCTTCTCCGAAGAAACTGATACTATTATCGCTAAAGATATTCAATTTTATAGCATGTGTGAACATCACATGCTGCCCTTTTACGGTAAAGTCCACATCGCTTATTTACCGGACGGAAAGGTATTTGGAATATCCAAACTGACTCGCCTTGTTGAAAAGTATTCACGCCGAATGCAAATACAAGAACGAATGACTACGCAGATTGCAGATGAA…
522	Ar_GB_EKS_MAG_00080_000000000019	57785	58055	f															ATGGCAGGCACGATTTTTAGAGTTCAGTCTCATAAGTTTAGCCAAGATAATATTTTAACTACTTTGGTTTGTTCTAAATGTGACCAAGTATTCTCAAAGGAGTTTCTTTTGGACTTGGAAGGTCAGACAATTGAATTCAAGTGTCCTGTCTGTGGAACATCAGGCGAAACAGATCTGCCGTACAAAAGTGCAGAAGAAAGAGAGGAGCTTGATGAAGATTTTGAGGATGTCGAGGAGGAAGGGGATGAAGAATTTGAAGAGGAATTTTAG
523	Ar_GB_EKS_MAG_00080_000000000019	58133	59090	f									Fructoselysine-6-P-deglycase FrlB or related protein, duplicated sugar isomerase (SIS) domain (AgaS) (PDB:3C3J) (PUBMED:16153181)	COG2222	Cell wall/membrane/envelope biogenesis	M			GTGGTGACCTCAGGATGGATACGCAGGTTTAGGGAGGATATTTACTCTCAAGCCGAGCGCCTTCAAGGATTGAAGCTTCCCAATCCTCAGAAAATTAAAGATCCGATATTCATTGGTTCTGGCGATTCATACGCGTGTGCACTTCTCATAGAATATCTGTCCCGACATTCATCATTGGCATACTATCCCTCTGATATTCTTCTCGATCCAAAGGTGCTATTCAATCACGACATTTTTTTTATCTCAGCATCCGGTAGGACGCGGTCAAGCATCAAGGCTGCCGAAGTTGCTAGAAAATTTGAGGTTCAAACAACCGCGATTACTCCTCGCTCCGATAGTGAACTTGCGAGAACGTGTAAACACGTGCTTAATCTGAGTTATCCACGCCCCGTTGCCTCT…
524	Ar_GB_EKS_MAG_00080_000000000019	59402	59966	f	transcription initiation factor TFIID TATA-box-binding protein	K03120							TATA-box binding protein (TBP), component of TFIID and TFIIIB (SPT15) (PDB:1NGM)	COG2101	Transcription	K			ATGCCTCAGACCAAACCAATCGTCAGCATAGAAAATGTTGTAGCATCCGCAACGGTCAGTCAAACAGTGAATCTCAACTTGATCACTCAGATTTTTCCAGACGTGGAATATCACCCAGATCAATTCCCTGGATTAGTCTTCAGATTGAAATCTCCAAAGACAGCAACTCTAATCTTCAGTTCAGGAAAGATGGTTTGCACGGGGGCAAAATCCGAGGATCAGGCTATCAAGGCGGTAAAAAATGTGGTTCAAAAGTTGAAAAAGGGAGGTATTGCTATAGAGCACGAACCAATTATAGAGATCCAGAATATCGTTGCGTCAGCAAGCTTAGGCGGCAAGATTCACCTTGAACTGGCAGCTAGGGTGCTTCCGAGAAGTATGTACGAGCCTGAGCAATTC…
525	Ar_GB_EKS_MAG_00080_000000000019	60352	61480	f									Nickel-dependent lactate racemase (LarA) (PDB:2YJG) (PUBMED:24710389)	COG3875	Cell wall/membrane/envelope biogenesis	M			ATGCCAGAACTATGGTTAAGGTACGGTCGTTCGCACGTAGTAATAGACATAAAGTATGAAAACCTACAAGCTCACTTATTTCCGACGGCAGCCGTGAGCGATTCAAATCACCAACGATTAAAGGATGAATTGTACAATATCGATATTCACGACGATACAATTGTATTTGTTCTATCAAGCTCCGAAGCGAGCCTAAATTTGATAGAACTCATTGCCGAGAGAGCGATCCTCATGAAACACAGTCATATCGCCTTTGGTTCTACAACCGATACGTTATACTTTTTAAAAAATTCTTTACGTAGACAGGGTCTTCCTGTTTACAGCGTGACCGATGCTTCATTCTTCCCCCTCTTAAGCAAATTCAAGAACGTGATCTTTATCTCCCAGGTTAAGTACGAT…
526	Ar_GB_EKS_MAG_00080_000000000019	61710	61962	f	DNA-directed RNA polymerase subunit H [EC:2.7.7.6]	K03053	RNA polymerase	COG2012					DNA-directed RNA polymerase, subunit H, RpoH/RPB5 (RPB5) (PDB:1DZF)	COG2012	Transcription	K			TTGTCCACTGAGAAAAAGATTGTCAAGATAACAGACCACATTTACCAACCCAATCATGAAATTTTGCCTAGATCTGAAGCTAGCGACATCCTCAAGCGATACAACGCCAAACCTAGTCAACTCCCATATATCATGTTGAGCGATAAGGGTCTGCAGGGCCTGGACGTGAGACCAGGCGATATCATAAAGATAACTCGGAAAAGTACTACCGCGGGTGAAAGTGTATATTACCGCTATGTGGTAGAGGGATAG
527	Ar_GB_EKS_MAG_00080_000000000019	61986	65316	f	DNA-directed RNA polymerase subunit B [EC:2.7.7.6]	K13798	RNA polymerase	COG0085					DNA-directed RNA polymerase, beta subunit/140 kD subunit (RpoB) (PDB:5UAJ)	COG0085	Transcription	K			ATGTGGCCTATTATTAATGACGTTTTGAGAAAGGAAGGTGTCGCAAGACAGCATTTGAATTCGTACAACGAATTCATGGAAAAAGGTCTTCAAAGCATTATTGACGAGGTTGCGGAAATAGAAATTGAAACATCAGAATACCCATACAAAATTAAGCTTGGGAAAATAAAGTTGCAGCAGCCCAGAATCATGGAACTAGACGGCTCAATCACTCATGTAGCACCGATGGAGGCTCGTCTGAGAAACCTGACTTATGCTTCGCCTATCATGCTAGAGTGCAGCATCGTGGAAGACGGTAAGATATTGGAGTCCAGGTTTATTCATATAGGTGATATGCCTGTGATGGTAAAATCCAACGCTTGCATTCTACACAATATGCCAGAACATAAGCTCGTAGAG…
528	Ar_GB_EKS_MAG_00080_000000000019	65312	69164	f	DNA-directed RNA polymerase subunit A' [EC:2.7.7.6]	K03041	RNA polymerase	COG0086					DNA-directed RNA polymerase, beta' subunit/160 kD subunit (RpoC) (PDB:1NT9)	COG0086	Transcription	K			GTGATAGTGAGAGGTATTTTTGATTTGACAGAAGAATCAATGAAAATATTAGGGGGAATAAGATTTAGCGTCTGGTCACCAGTAGAGGTACGCAAGTTCAGTGTAGCAGAGATTACTGCTCCGGAAACCTATGATGAAGATGGCATGCCTGTTCAGGGAGGCCTGATGGATAATAGGCTTGGTACCTTGGAACCAGGACAGAAATGCGGAACTTGCGGAAATACATCAGCTAGGTGCCCTGGGCATTTCGGCCATATTGAATTAGCAGAACCGGTACTACATATCGCATTCGTAGATGATATACACAAACTGCTCATAACTTGCTGTAGATCCTGTAGTAGAGTAAAGTTAGGTCATGATGATATCGAAAAATATCGCGCCTTGCGTGAGGCCAAAGCA…
529	Ar_GB_EKS_MAG_00080_000000000019	69138	69438	f			Archaeal ribosomal proteins	COG1911					Ribosomal protein L30E (RPL30E) (PDB:1CK2)	COG1911	Translation, ribosomal structure and biogenesis	J			ATGAAAGCCCTAGAGAAACTAATTAAAGAAGCCGTAGGCTCCGGAAAATACAAGAGCGGAGTGCACGAGGTGATGAGATTCGTCAAAGGATCAAAGCTAATATTGGTATCAGACTCGGTTAGTGATATGAAAAGAGCGAACATCGAAGAACAGACTAAGGTTAGTGGAGTTCCAGTCCTTAAGTTTCACGGAAGCTCAGTCGAACTAGGTAGGCTTTGCAATAGGCCTCACAGAATATCAGCGCTATCTATAAGGACAGGCACTGAGGAAGAAATTCGAAACATCATCTCAGAACGCTGA
530	Ar_GB_EKS_MAG_00080_000000000019	69673	70150	f	transcription termination/antitermination protein NusA	K02600							Transcription antitermination factor NusA, contains S1 and KH domains (NusA) (PDB:1HH2)	COG0195	Transcription	K			TTGACCGAAAAAATTAAGCTGACTTCAGATGAGTTGCGACTTATGTCTCTATTTCAAAGTATTACAAGTGTAACAGCTCGGGACTGTGTGTTTGATGAAAAGATGGATCGGGTAATTTTCATTGTTAATAAAGGTCAGATGGGCTTGGCTATAGGTAAAGGGGGAGCGACGATAAGGCAGTTACAGAACGTGGTTGCGAGAAAAGTAGAACTGGTTGAATATTCCGATGACGCTGCCGAGTTTGTCCGCAACATACTCAGCTCAGAGATGGTGAACGACGTCAAAATAACTCAGAGGACAGATGGTTCCAAACAAATCATTGTTTTGGTAGATCAGAAGAGAAAGGGTGTCGTCGTGGGGAAGGAAGGCAGAAATGCTGAGAAGGCTAGATTGTTAGCG…
531	Ar_GB_EKS_MAG_00080_000000000019	70243	70588	f			Ribosome 30S subunit	COG0048					Ribosomal protein S12 (RpsL) (PDB:4V4H)	COG0048	Translation, ribosomal structure and biogenesis	J			ATGTTGATGTTGGACAAGAAAGCCAATCCTCTTGAAGGTGCCCCTCAGGCAAGAGGTATTGTTCTTGAAAAAGTGGGAATAGAGTCAAAGCAGCCCAACTCCGCAGTCAGAAAGTGCGTCCGTGTTCAATTAATCAAAAACGGAAAAACCATTACGGCCTTCCTCCCAAAGGATGGTGCCTTGAATTTTGTGGATGAGCATGACGAAGTAATGCTGGAAGGCATTGGGGGTTCTATGGGGGGAGCCATGGGCGATATACCGGGCGTCAGATGGAGGGTCTTCAAGGTTAATGGCGTCTCTCTTAGCGAACTGGTTTTAGGAAGGAAGGAGAAACCTCGGAGGTAA
532	Ar_GB_EKS_MAG_00080_000000000019	70593	71199	f			Ribosome 30S subunit	COG0049					Ribosomal protein S7 (RpsG) (PDB:4V4H)	COG0049	Translation, ribosomal structure and biogenesis	J			ATGAGTGGAAAGGAACAAGCCAATTTGCTTCTGTTTAGCAAATGGGATACAAGAAAAATCGAAATCAGCGACATGGGGCTTAAAAGGGTGATATCTCTAAAACCTTCTGTTATCCCAATTACGTTTGGGCGGCATGAACATCAGAGACTAAGGAAAGCAGAGGTAAACATCGTGGAAAGACTAGCCAATAAATTAATGCATTTTGGAAAAAGATATGCGAAAAATACCGGCAGAATGGGTGGAAAGAAGGCAAGATCGTTGAAAGTACTGAAAACCGCATTTGAGATTATGTATATCGAAACAGGCATCAATCCAGCAGAGGTATTTGTTAAGGCTGTCGAGAATGCGTCTCCAAATGAAGACACTACTAGAATTGTCTATGGAGGTGTAGTCTACCAT…
533	Ar_GB_EKS_MAG_00080_000000000019	71113	71410	r															ATGCAATGCCTTAAATTATTAAATGTGGTACGGGATCTGACGGAACTACTATGCATCGAGGGACAGAATTGGCCATTTGCGAACATGCTTGTTCAAAATGCATTATCCAGCCCTCCCTCATACATTTACTGTGATGATCAAAAAACCCGTTCTTGTAGTGCAGATATTCTATTGATCGTTCGGCCTTGCTTCGAAACAGAAAGAGACGGAATTACCGTGATGCCATGGCTACTCTCTCTTGCTCATTCTTCTTTTTTATCGCGTGACTGCTCATCTCGTTCTTTGCAGCTAAGATAA
534	Ar_GB_EKS_MAG_00080_000000000019	71482	72619	f															ATGAACGGTAAAGGTGAATTCCTATTCAAGAAAAGCACTTTAATCGGTACTCGGGCTGGAAGGGATATAATCAAACAGGCTCTATTAAGAGAAAAGGGATACAAGCAGTTTAGTAAATACGGTCATGAAACGGAAGAACAATTCCAGGACTTTACTAAAAGGTACTTATTATCGCTGCATAAACTGATCATATCTGATCAAAATCCATCGGCAACTCTTCGGAAATTTGCTGAAGAGATTGGGTCGTCTGAAATGGTTCTTGACGACTCCAAACTATCAGATGTTTTGGCAAGAATCTCCAGACCAGAAATTCTTGCAGATAGAGTTGAGCGTATCTTGAATTCAAACTTTGTGACTATGACCTTTCCCGTGTTAAATGCATTATTTGACGGTGCAGCG…
535	Ar_GB_EKS_MAG_00080_000000000019	72692	72905	f															ATGTCTAGTGAATATGAAAAGAACGTGGTCAAGCTCATAGAAGAGAAACTCGAACAGTTAGAGAGTATGAAAAGAGCTCAAGTGCAGGACACATCTCAAGTAAATCGCCTCAATGATGAGATACAAACCTTGGAAGCGTTATTTGAAAATTACAATTTGGGCATGAATTATTTCCGACGAGCGCGCGGGGGTAGATCAGGGCTTAGAGAATGA
536	Ar_GB_EKS_MAG_00080_000000000019	72935	74621	f									Acetyl-CoA carboxylase, carboxyltransferase component (MmdA) (PDB:1OD2)	COG4799	Lipid transport and metabolism	I			ATGGAATATTCAGTTATCAATAGAAACGATTGGTTGCTCACCTGTTGGTTCGGTTCGGAGTGGGATGAGAATCCAACGGTCTTCACAGAAAATTGTCCTCTTGTAACTATTTATATACCTAATATTTGGCATATGAGTCAGGCCATGCACGAGGACAAAATCAAGAAGTTGTATCATATCAAGAGGCTATCTGAGGAGGGGGGCGGGAAAGAACGAATTACCGCCCAACACTCAAAGGGTAAGCTAACAGCTCGGGAAAGAATAAGTCTTTTATTAGACCAAGATTCATTTGTCGAGCTTGACAAATATGTAACACACAGAAGTGACGATTCAGCCGCCCAGAAATATTTTGGCGACGGGGTAATAACAGGGTTTGGAACAATTAATGGCCGCAAGGTC…
537	Ar_GB_EKS_MAG_00080_000000000019	74638	76156	f	acetyl-CoA/propionyl-CoA carboxylase [EC:6.4.1.2 6.4.1.3]	K18603							Acetyl/propionyl-CoA carboxylase, alpha subunit (PccA) (PDB:3U9S)	COG4770	Lipid transport and metabolism	I			GTGTCTCGACCAATAAGCAAGATACTAATCGCAAATAGAGGCGAGATTGCTTTGAGAGTCATTCGTGCATGTAAAGAACTTGATATTAGATCGGTAGCTGTGTTTTCGGATGAGGATACACAATCAGTCCATGTTAAGAGAGCGGATGAAGCGTATAACATTGGACCAGCAGCAGCAACAGAAAGTTACTTAAACATGAAGCGAATAATTGATGTTGCAAAGGCATCGGGGTCTGATGCCATACATCCGGGGTATGGATTTCTATCTGAAAATGAGGGCTTTGCTAAGGCTTGCAAGAAGAATGGTATTATTTTCATAGGGCCCGGAAGTGAAGCTATGGAACTAACCGGTGACAAGATGAAATGTAAAGAGGTGATGAAAGCTGCTGATGTTCCTTTG…
538	Ar_GB_EKS_MAG_00080_000000000019	76155	76668	f									Acetyl/propionyl-CoA carboxylase, alpha subunit (PccA) (PDB:3U9S)	COG4770	Lipid transport and metabolism	I			ATGGAATTTAAGATAAAGCAATTGGAAGAACCAATTACAGGAGAGTTAATCAGTACATTAGCGGACGGGAAGGTAACAATCAAGATAAATCAAAAGGAGTACCTCATTAAACTCTTGAGGTTTTCCTCAAATATTCTTGAATTCATGCTAGAAAACTCCTATCACTACGCAAAGATTTTGGACTCGAACACTTCAGAGGTAAGATTGCTAATAGACGGTGTCGAGACAAGAGTATCGAAGCATTCTAAATTATCCGAAGTATTAGAGAGATCATTGGCAAAGGTCTTTGTAGCAGCCGGCGAAAACAACTTAACGAGTCAGATACCGGGCAGGGTCGTTAGCTTATTAGGTAAACAAGGAGACCTTGTAAGCAAGGGCGATTCTATAGTTGTACTAGAA…
539	Ar_GB_EKS_MAG_00080_000000000019	76779	77271	r	glutaredoxin-dependent peroxiredoxin [EC:1.11.1.25]	K24129							Peroxiredoxin (Bcp) (PDB:5IPH)	COG1225	Posttranslational modification, protein turnover, chaperones	O			ATGGCATCACCATCTTCAGTTTCAGTTCCCGACGTGGGACAGGAAGCCCCAAGTTTTGAGCTACCGGATGTTAACATGCAAAGTAGAACCCTTGAGGAATTTAGAGGGAAGAAGTTGGTTCTAGCTTTCTTTCCTGCAGCAGAATCACCCGTATGTACTGCTGAAATGTGTACGATCAGAGACTCCTTGTCGGAGCTAAGAGCTGTAGGAGCTGAGGTTGTGGCCATCTCAGTAGATGGACCATTCGCCAACAAGTTCTTTACAGAGAACCGACATCTCAATTTTCCCGTTCTTAGTGATTACAAACGAGAAACTGTTAGTAAATACGGCATAATAATGCCCAATTTGGGTCCGTTGGAAGCTTATGATGCAGCTAAGCGTTCTGTGTTTGTTTTGGAC…
540	Ar_GB_EKS_MAG_00080_000000000019	78169	78388	r															ATGCTACCATCTATTTTCGCAATGCGGCGTCTACTTCTCTACTTGAGAGATATTCAAGAAATGTTCTCCACTCTGACTTGGAAGAATCTTGCAGAGATCCCTCTTCACAACTTGTCTGATTTCAGAAGGACGAGAGCTAAAGATAAGGCCAGAAGAGATATAGGACACGTAATAGGATGTAATCCCAATGAGATAACGTTCACCTTTGACGGAACATAA
541	Ar_GB_EKS_MAG_00080_000000000019	78418	79255	r	pyridinium-3,5-biscarboxylic acid mononucleotide sulfurtransferase [EC:4.4.1.37]	K06864							ATP-utilizing enzyme, PP-loop superfamily (PDB:6B2O)	COG1606	General function prediction only	R			TTGGAGGTAAATACTTCACACAGGTACGATAGACCAAATCAGAAGTACGATCTGCTACTCAAATGGTTCGCTGCGATCAATGACACGGTTGTCATTGCTCTCTCGGGGGGCGTAGATAGTGCTGTCGTGGCATTAGCAGCTCACATGGCACTAGGAAGTAAAGCCATGGCAGTAACTGCAAATTGTACTACTACCTCGGCAGAAGAACTAACGAGTGCTATTAAGGTGGCAAGGGAGGTAGGAATTAGGCATGAACTCGTCGCGTACGATGAGCTAATTAATGACAATTTCATAATAAATGATAATACTCGCTGTTACCATTGTCGAAGAGACTTGGCAGCCCATCTTATTGCTAAGGGGAAAGAGATTGGAGCGAAAAGCATTGTTGATGGAACTCAT…
542	Ar_GB_EKS_MAG_00080_000000000019	79223	80429	r	pyridinium-3,5-bisthiocarboxylic acid mononucleotide nickel chelatase [EC:4.99.1.12]	K09121							CTP-dependent cyclometallase, nickel-pincer nucleotide (NPN) cofactor biosynthesis (LarC) (PDB:3C19) (PUBMED:29887527)	COG1641	Coenzyme transport and metabolism	H			TCTGCACTGATCGATTCAGGGGCAGATAAGCAGAGAGTTCTTGATTCGATCTACATATGCGAGGAGTACATGGAGGGGGCCAAGATCTTGGAGGCAAATTTTCCAAAGGCTTTAGTAAAGGGGATCAAAGCGACCCGGTTTCTTTTTAAATACAAGGATAGAAAGACAAGTAGAACAGGGGAAGAACTTCTAACAGCGGTAAGTGGTTGCTGCAGGAAATTAGATTTGGATGAAACTACAAAATCATTTATTCTGAATACTATGAACACCCTCGTCCTTGCAGAATCAAAGATCCACGGTGAAAGCATTGAGACGGTTCACCTCCATGAAGCTTCAAGCATCGATACACTCGCTGATTTAGTAGGATCAGGTATAGCCATTAAAAGCCTGGATCTATTC…
543	Ar_GB_EKS_MAG_00080_000000000020	0	159	f									DNA-binding transcriptional response regulator, NtrC family, contains REC, AAA-type ATPase, and a Fis-type DNA-binding domains (AtoC) (PDB:1ZY2)	COG2204	Signal transduction mechanisms	T			AAAAATCCTTCTATGAAGATTGTCTTTATTACCGCTTTTGAAATAAATAAGGAAGAGTTCAGTAAAGTTCTGCCATCTATTGATGTGAAAGACTTTATTATCAAGCCAATTAGCATGACAAACCTAAGAGCAAGGCTGAAGCAGGCTCTAGCTGCATGA
544	Ar_GB_EKS_MAG_00080_000000000020	669	1179	r									Holliday junction resolvase Hjc, archaeal type (PDB:1GEF)	COG1591	Replication, recombination and repair	L			GTGCAACGTCTCAATAACGGGGAATGGTGTGCGAGAAGACTTGGTGGATCGAGTGCGGGACTTCCTGATATAGTGGCTGTAAATAATAGAGAATCGGTACTATTATCGATCGAAGCAAAGTCAGGGACAGGCGATGCCCTATATATACACCAGGACCAGATTCGCAAGTGTATTTTGATTCAAAATATGTTTGGCTATTACAAACGTAGGTATGCAATTTTCGCATTCAAATTCATGAAAAAAAAGCGATACAGAAGGAATGGACAAACTGTCTACGAACCTCGAAAGCTCGTGGAATACTACAAGTCAGTTGAAAAGATAAAAAATATTGATGCCATAGATATGATCAAGTGCACTTACGATGGGAAAACATTCGAGTTTCGAAACGAACAATTCGTT…
545	Ar_GB_EKS_MAG_00080_000000000020	1338	1503	f															ATGTCGTCAGGTTTATGTGAGTATGTTAGCACAAGGAACGATTTAGGTCATGAAACGCTAGCTTTGCAATTTACGGTCCCGCATTTACTGGAAGGGCTTGTCCTAAAGTTCTCAATTCGAAAGTGCATCTCTATTAAATTTGGTTTGTGGAGCGAGGCCTACTAG
546	Ar_GB_EKS_MAG_00080_000000000020	2011	2665	f									NAD(P)H-hydrate repair enzyme Nnr, NAD(P)H-hydrate epimerase domain (Nnr1) (PDB:3RRB)	COG0062	Nucleotide transport and metabolism	F			ATGTACAAGATTGAGGAGAAGGCGGATTCAATTCTTGGTGTTCGAAGAATTTACATGATGGAGAATGCAGGACATGGGATCGCTGACTTCATTTTATCTAAAATGGGTAACGGCATAGTTGGCAAGAGAGTTGTTGCGGTATGTGGAGGAGGTAATAATGGTGGCGATGCGATGGTTTGTGTCAGGCATCTATCAGGCTATCTCGACGCGAGGTATACTTTACTGCTCTTGGGCGATCCCGGAAATCTTCGAACTGAGGAAGCAAGAGCGAACTGGACAATTCTAAATCGATTACGTTCTATAGAGACCTTGTGGACCACCCAGATAGACCAAGTACGCAATAAGATACTAGGCGCTGATATCATCATTGACGGGATTTTAGGAACTGGTGTTAGCGGC…
547	Ar_GB_EKS_MAG_00080_000000000020	2667	3291	f	hydroxyacylglutathione hydrolase [EC:3.1.2.6]	K01069							Glyoxylase or a related metal-dependent hydrolase, beta-lactamase superfamily II (GloB) (PDB:1QH3) (PUBMED:25670698)	COG0491	General function prediction only	R			ATGACTGAAGGAATATTTCAATTCAAAGTTGGTAATATGGCTAATTTCACTTATATAATCGCAGATACTGAGACCCATGTTGCCGTAATAGTTGATCCTTCATGGGATCTGGAGAGAATACTGCAGATGCTCAACGAGAAAAAGTGGAAGGCACAGTATATTATCAATACTCACACACATTTTGATCATGTATTTGGAAATGATCAGGTCGCTGCAAAAACTGGGGCAGCTATCATTCAACACTCAAATTCACAGATCCATAAGGACATAAGTGTAAGGGAGAACGATATAGTCTCGATTGGATCTCTTCAGCTCAAAGTTCTACATACGCCGGGTCATTCTGAGGACAGCATCTGCCTCATAATCGATAAGAAATGCGTTTTTACTGGAGACACGTTA…
548	Ar_GB_EKS_MAG_00080_000000000020	3297	4419	f			Cobalamine/B12 biosynthesis	COG2038					NaMN:DMB phosphoribosyltransferase (CobT) (PDB:1D0S)	COG2038	Coenzyme transport and metabolism	H			TTGATCTATGAAGGAGTAGATTATACAGATATCAAATCTGTCAACGACCAGTTTTCTTCAGATATACAATTAAAGGTAAATTCTCCCTTGTTTATTTTAGTGATATCTTATACAGGGACAAGTTGTATACCTGGGATCACTGCAGCAGGTCAAAATATAGATCTAATAAAATATACGTCCCCTGCTGACGCAGAATTTTTGAATTACGGCCATTGTACATGCATAAATCACGTCCCGGTCACGCCTGAAGGAATCCCTACGCCGGCAATCATTACGAAGGCCGCTTTAGATTTAGCAAATATCCCGTTTCTAATAATTGACGCTGGTTCTATAGTCAAACCTGACGTGCCGTATATTTCATTTGATCTGAAGCCGGGGGATGACATTAGATCAGGAGCC…
549	Ar_GB_EKS_MAG_00080_000000000020	4511	4730	f															ATGAATGGCAAAAGAACAAAAGACAAGGACAAACTCGCCGAGGTAACAGGCAAAGAACTTACGGAAACAGAAGAGATAACAGTCATGTTGGATGTGCTCATAGAAGAACTCGACCGAAAGGGTATCATTGACAGAAAAGAATACAAAAGGCTACTAGCGATGCGTCTGCACGAAATTTCTAAGGCTAGGGCCTTCGAAGAGTTAAATGAGGAAATATGA
550	Ar_GB_EKS_MAG_00080_000000000020	5073	6081	r	H/ACA ribonucleoprotein complex subunit 4 [EC:5.4.99.-]	K11131	tRNA modification	COG0130					tRNA U55 pseudouridine synthase TruB, may also work on U342 of tmRNA (TruB) (PDB:1K8W)	COG0130	Translation, ribosomal structure and biogenesis	J			ATGATATCTTCGGTATTTGAGAACTTGGTCAAGCTGGATGATGATATCACTGCCGAGAAATATGGTTATTATCCAGCAAAGAGACCAATTCACTCACTATTAGATTATGGCTTGATTCTGCTAGACAAGCCACCTGGGCCGACTAGCCATGAAGTAGTCGCTTGGGTGAAGAGAATCATTGGAATCAGTAAGGCAGGACATAGTGGCACATTGGATCCTGGAGCCACAGGACTTCTGCCGATTGGACTAGGCGAAGGAACAAAGGCACTCTCAATACTTCTCCTCGGTCCCAAAGAATATTATGCGTTGGCGAGATTACACAGTCATACTAACGATGACAGACTCGATTATGTAATTAATCAATTCATTGGTGATATCTATCAGAGGCCCCCTCAGAGA…
551	Ar_GB_EKS_MAG_00080_000000000020	6888	7629	r	superoxide dismutase, Fe-Mn family [EC:1.15.1.1]	K04564							Superoxide dismutase (SodA) (PDB:1AP5)	COG0605	Inorganic ion transport and metabolism	P			ATGAGATCGGTGACCAGAACAATCGAACAATGCGATTGTTCAGCTTTTGCTATATCTAGTTGTTCAATTATTCTCGTTAGCAGAACAGTTAATAGTACAAGATTTATTCTAAAATGTATGACAAAATACGTATTACCTCAAGTACCATACGCATACAATGCCCTAGAACCACATATTGATGCAAGAACCATGGAGATACACCATACAAAACATCATCAAACTTATACGGACAAGCTTAATGCAGCGCTCGAAAAATGTCCTCCCGAAATTCAGGAAAAAGACATTCTAGAAATATTATCAAATCTTGACCAGGTTCCAGCAGATCAAAAAAGTGCAATCAACTTCAATGGTGGAGGATTTGATAACCATCGTATATTTTGGAACAACATGAAACCAGGT…
552	Ar_GB_EKS_MAG_00080_000000000020	8037	8301	f	large subunit ribosomal protein L32e	K02912	Archaeal ribosomal proteins	COG1717					Ribosomal protein L32E (Rpl32e)	COG1717	Translation, ribosomal structure and biogenesis	J			GTGCCAGCGTTAGTCAAGGTCGGGTACAGAGGACCCAAGAGAGCCAGAGGTTTGCATCCATCAGGGTATAGAGACATCTTAGTCCATAACGTCAAAGACCTGGAAAAATTGGATCCGAAAACTGAGGCAGCTAGAATTGGTCACGCGGTAGGACGACGAAAACGAATATCAATTGTGAATAAGGCGAGCACATTGGGGATAAGGGTTCTTAATAAAGGCAACATAACCCAAGCAGACAATCAGGAGAAAGAGGAGGAAACATAA
553	Ar_GB_EKS_MAG_00080_000000000020	8300	8747	f	large subunit ribosomal protein L19e	K02885	Archaeal ribosomal proteins	COG2147					Ribosomal protein L19E (RPL19A) (PDB:4BYN)	COG2147	Translation, ribosomal structure and biogenesis	J			ATGGTAATTAACATACGAAAGAAACGAGAACTTGTTGCGAGAATATTAGGAGTCGGAGTAAATAGAGTTAGGTTTGAACCTGATAAACTTGAGGATGTAGCCGATTCTATTACAAGGGAAAATATTAGGGCACTTATTAAAAATGGTGCGATCTGGACTGCGAGACGTAGAGGAACCTCTAGATATAGAGCGAAACTGAAGCACTTGACGAGAAAGAAACGTGGAATCGGAATAGGGTCCAAGAAGGGAAGGAAAACAGCGAGGGTAGGCAAGAAAAAACTGTACATTGCGAAGATACGAGGTATGAGGCATCATCTAAAGGTGCTAAAGGATAGAAATGATATCAATAGAGAAACGTACTGGTTACTATATAAAAAGGCAAATGGTGGTCAGGTTCGA…
554	Ar_GB_EKS_MAG_00080_000000000020	9066	9405	r									Uncharacterized membrane protein, Fun14 family (PUBMED:24825021)	COG2383	Function unknown	S			ATGAGCATGGATCTCGGTTCTATCGCATCGAATGCGACCCCTATAGCCGTGGGAGGGATAGCTGGTTTTCTTGTGGGCTATGCGATCAAAAAGGTGATCAAGATAGCCTTGGTGATCGCAGGACTATTGATTGTCGCGTTTTTTGCTCTTGGATATCAGCAATTCGTAACAGTAGATTGGACCAAAATACAAGATGCCGGTTCAGGTTTGGTAGGTAACGTAAGCAACACCAACATTCCAGGAACTGAACAAAGCATTTCATCTGCTCTTGCTGCTTTTGGGATACCCCTCGTGGGAAGCTTAGCCGCCGGTTTCGTATTGGGTTTTATCAAGGGATAA
555	Ar_GB_EKS_MAG_00080_000000000020	9669	9930	r															ATGAACAAATCGAAAGTACGACCTGATGCGCAGGCATTGGCACAGATTATCTTGAGCCTTGCTAGAGAGGGATATGAAGTGGAACTCGTAACAAATCGATCCTGCAGGGTGTTGGTCTTGGGGCATAAAAAATCGATTCCGTCTGAGGTTGTACTGTCTCTCCGCAAAAGTAGGTTCGAGTGCTCATATCTCGATGTTAGCCCATATTATGATGCTGACGGTAACAGGCGACGCCGTTCATATTTTAGGAGCCCATTGTAA
556	Ar_GB_EKS_MAG_00080_000000000020	9983	12128	r	uncharacterized protein	K06888							Uncharacterized conserved protein YyaL, SSP411 family, contains thoiredoxin and six-hairpin glycosidase-like domains (YyaL) (PDB:3IRA)	COG1331	General function prediction only	R			ATGGACGACAAGCATATCAATAGGAATAAAAGATACACTAATCGACTGATAAATGAAACAAGTCCTTACCTCCTGCAGCATGCCTACAACCCTGTCAATTGGTATCCTTGGGGTGAAGAGGCTCTTGAAAAAGCTCGTTCTGAAGATAAACCAATTTTCTTGAGCATAGGCTACAGTTCATGTCACTGGTGTCACGTAATGGCACATGAATCATTCGAAGATGAGGAAATAGCAAAAGAGATGAACGAAAATTTCATAAATATTAAGGTTGACAGAGAGGAAAGAGCAGACCTGGATGATGTCTACCAACGTGCATGTCAGCTAGCAGCTGGTAGTGGAGGGTGGCCCCTATCAGTATTCTTAACCCCTGACCAAAAGCCGTACTACATAGGGACTTAC…
557	Ar_GB_EKS_MAG_00080_000000000020	12926	13163	f															ATGAATATATTTCATTATGACTTTGATATCTCAATGATCACAAAGAACACCGACCCTTACAAGATAAAGAAATGTGTATCCTGCAAAAATATAATTGTACTAAACACCAAGTATTTTACCATGTCGCTATCTCTTCAACACATGTGCCTGACATGTGCTGAAAGGGAAATCCCTAAGATGATCCAGAATCTGCAACAAGATCTTAGAAAAATAAGGGAGGAAATAAAAATTAGTTAA
558	Ar_GB_EKS_MAG_00080_000000000020	13216	14119	f	N-glycosylase/DNA lyase [EC:3.2.2.- 4.2.99.18]	K03660							3-methyladenine DNA glycosylase/8-oxoguanine DNA glycosylase (AlkA) (PDB:1DIZ)	COG0122	Replication, recombination and repair	L			ATGTCTATATCGCCTAAATACTTCAATCCAGAACTGACAATTAATAGCGGACAAATGTTCCTATGGGAGAAGAGAGCTGAAGCGTGGTATGGGATTCACACTGATCATGTGTTGAAACTTTCGTTTAATACTGGACCTACCCGGAACGAAAATGACTCTATAATTTATGACTCATTTCCGTATAATCACAAATGGGAAAGAAAGCTGTTTAGATTGGATGATGATATGGCTCGTATACTTACAGCAATTTCATTTGATTCGGTTGTTCTTGATTCAATATTGAGATATCAAGGTCTTCGCGTCACGAGACAGGATCCTATTCAATGTATGTTTTCGTTCCTATGTGCTAGTAATACAAATATTCAAAGAATCCGCAAAACCCTTTTTAATTTATGCAAA…
559	Ar_GB_EKS_MAG_00080_000000000020	14334	15891	f															ATGATCGGAGAATATACCCCCATGAACATAAAGAATGAATCTGCTTCAGACAAGTACGAAGGCTATACTAAAGAAGAGAACAAAGGGCGATATCTGTATGGAGATTATTCACCCTTCGAAGAAAGCAAGAACTTTATCCATCTATTCAAAGATTTCGTATCTACCTCGGCCAACATAATTGAAATTCATAGAAAGGTGGGGACGATACGAATCGTTTTGGAGAACGTTGATGTGTTTCAAGATGAGATTATTAGAAAGATCGAGAATCTACGAAGTTCGATTGATTCTTCTGTGAATGCCTTTCACAACAAATATCACGAACGGATTGTAGACTCTTCTGACGTCAAGAAAGATGCTGAATTTTCCTTCTTCCGCATGAGGGCTCCTCTAATGAATTCC…
560	Ar_GB_EKS_MAG_00080_000000000020	16111	17515	r	molybdopterin-synthase adenylyltransferase [EC:2.7.7.80]	K21029	Molybdopterin biosynthesis!!!Molybdopterin biosynthesis	COG0476!!!COG1977					Molybdopterin or thiamine biosynthesis adenylyltransferase (ThiF) (PDB:1ZUD) (PUBMED:32239579)!!!Molybdopterin synthase sulfur carrier subunit MoaD (MoaD) (PDB:1FM0) (PUBMED:32239579)	COG0476!!!COG1977	Coenzyme transport and metabolism!!!Coenzyme transport and metabolism	H!!!H			ATGATAACGTTGGTTAAGGTCGAGTTTATAATTCCGTCAGTTCTGAACAAAGGCGGCGGAGAGCGAAAATTACCCATTGAAGCCGAAAGTCTGGGCGACGCCTTCCAAAAAGTTTCAGAGGCCATGGGCGACGATTTCAAGAGAAGAGTATTTGATCTTTCTGGTAAACCGAGGTCGCTTATCAATATATACCTTAACGGAAAGAACATAAGGTTTAGTAACGATGGTATGGCCACGGTATTGAGCAAGGACGACACGATATACATCTTGCCTGCAGTAGCAGGAGGTGGTGAAGGTAGTGGCGATGGTGGAAGGGATCTTTCCAGTGATGAAGTGCAGCGATATTCCAGGCAAATTATGCTTGAGGAAATTGGTTTCACTGGAATGGAAAAGCTCAAA…
561	Ar_GB_EKS_MAG_00080_000000000020	17534	18761	r	threonine synthase [EC:4.2.3.1]	K01733	Threonine biosynthesis	COG0498	Threonine biosynthesis, aspartate => homoserine => threonine	M00018	Pathway modules; Amino acid metabolism; Serine and threonine metabolism	M00018	Threonine synthase (ThrC) (PDB:1VB3)	COG0498	Amino acid transport and metabolism	E			ATGGGTAACGTAAGATGCCTTAGATGTAGAGAATGTCATAGTGAGTATGAGCCAGATTTTAGGTATATCTGTGAAGAATGTTTTGGACCTTTAGATGTTGAATATGGTACTGCTTCTGGTCTAACGAGGGATCTATTCTCAAAGAGGTTAGACAAGTCATATTGGCGATATTTTGAGCTCTTGCCAATTGCAAATAAAACGAATATTGTTAGTTTGAGTGCTGGGTTCACTCCACTCCAGCAGGCAGATAGACTAGGCGAACAGCTAGGCGAATTGAAAAATATATTCATAAAGAATGACTCTGTCAACCCCACATATTCATTTAAGGATAGACCTGCTGGGGTTGCGGTATCTAAGGCAAAAGAAATTCGGTTAAGAGCAGTGGGCTGTGCATCTACT…
562	Ar_GB_EKS_MAG_00080_000000000020	19066	20431	f	tRNA(Ile2)-agmatinylcytidine synthase [EC:6.3.4.22]	K06932	tRNA modification	COG1571					tRNA(Ile2) C34 agmatinyltransferase TiaS (TiaS) (PDB:3AMT)	COG1571	Translation, ribosomal structure and biogenesis	J			ATGCAGGTTCGCACTAGATCAAGAAAATCAGCAATAGTTCACATCGGCCTAGACGACACCGATTCAACAGAAAGCAATTGTACCACTCACGCTGCCTATAAAATCGCAGACTATCTTGTGAACCATGAATCTGTTGAATTTATTGATTATCCATCTCTTGTCCGATTAAACCCCAACATTCCGTGGAAGACTAGAGGAAACGGAGCCATATGCCTGCGATTTAGAACGAAGAGCCAGGATGACATCTTTGAAAAAATAATAGAAATAATCCATAACGAGTCACTTGTAACCCCCGGAGCCAACCCAGGGTTGGTGCTTTATTGCGGAGATTCCATTCCTACCAATATTCAGGACTTTGCGAGTAAAGCATTATACGATGTGTTAAGCAGGAAGATGGCT…
563	Ar_GB_EKS_MAG_00080_000000000020	21387	22431	f									DNA modification methylase (YhdJ) (PDB:1BOO)	COG0863	Replication, recombination and repair	L			ATGAAACCCGATCCTTGTTTCATCGAAGGAGATGCGGATACCGTAATCGATCGCCTATCACAAATCCCAGAGGAGCGGGGAAAATACAGGGGTATAATTACATCACCCCCCTATTATAAGCACAGACGATATGGTGATGACAATAGGGAAATTGGAAGGGAAGATTCTGAGCATGTATTCATCGAACGACTCGCAAGGCTATTTTCAAAATGCAGAAGCCTTCTACGAGATGATGGAAGTTTATGGATTGTAATAGGGGACAGCAGACGAAATCACGGCAAGCTCTTGATTCCTCATCGCTTAGCTGCAAGACTTCTCAAGGAGGGGTACACTCTGCGGGAGGACATTATATGGTACAAGAGGAATTACATCACTTCCGGCTCCAACATCAACTTTTCA…
564	Ar_GB_EKS_MAG_00080_000000000020	22603	23734	f			Non-phosphorylated Entner-Doudoroff pathway	COG1063					Threonine dehydrogenase or related Zn-dependent dehydrogenase (Tdh) (PDB:4A2C)	COG1063	Amino acid transport and metabolism!!!General function prediction only	E!!!R			ATGCGTGCTGCAGTATATTATTCGCCTAACAATATTTTATTAGAAGACAGGGATGATCTTCGTCCTCCGCATTCTGGTGGACGAAGAGAGGTTTTGATGAGGGTGAAAGCTTGTGCTGTATGCGGCTACGATGTAAATGTTTACCGAAATGGGCATACAAAGGTCACTACCCCAGTTGTCTTAGGACATGAGTTATGCGGGGAAATATCGGAAACTCCTAGAATTCCAGAGTTGCAAAAAGATCAAAATAGATATGTCAATACAGCTGAACTGACCGAAGGTAGCCGAGTCATAGTTTCCCCACTCGTTCCATGCTTACGCTGCATGTACTGCGTTAGAGAGCGCTATAATTTATGCATCAATCTTAGAGAAATTGGTTCGAATATTGATGGAGGTTTC…
565	Ar_GB_EKS_MAG_00080_000000000020	24114	24678	r	nicotinamide-nucleotide adenylyltransferase [EC:2.7.7.1]	K00952	NAD biosynthesis	COG1056					Nicotinamide mononucleotide adenylyltransferase (NadR) (PDB:1LW7)	COG1056	Coenzyme transport and metabolism	H			ATGGATATAACGAGGGGAATTCTTGTAGGTAGGTTCCAGCCCTTCCACCTGGGGCATTTGTCTGCTGTTAGTCAGGCGATACAGGGGGTGGACGAACTGATTATCGTAGTCGGTAGCTCCCAAAGGGGTCACGAATTTAGAAACCCATTCACTGCTGGCGAACGCATAGAGATGATTCGATTGACTCTTATCGCTGATCCAAAAATAGATGAACATAGGGTTATGTTGATACCTGTTCCAGATACAGATATTCATCTTCTCTGGACATATCAGTTGGACATCTTGTTGCCAAGGTACGATCGTGTCTACACGAATGATCCATTCACCATGTATCTTTTCTCAGAAAGAGGGATCAAGGTGATCCCAACAAGAATGTACAAGAGGAGAGAATTATCAGCT…
566	Ar_GB_EKS_MAG_00080_000000000020	25303	25591	f															ATGCGCATGTATAATGTGATTTCAACAGGATCATACGAATTCGCGAAGAATGCTTGGTATTTTCCAATAGGAGAGGACAAGAGGTGTCCAATTATGATTGCTAAAGGCTACAAACTGCCAGTTACTTCCGATGAAATGATCGATTTCCAGTATACAGCCATAGAGCTTGAGAAGGAATTTAGGGAATTCGTTGATGCTTGGGACTTCGGAATGATAACAAAACAGGATATAGAGAATGCTATCCTTGAATTATTTGAGCTTCGAAGCATAAAAATTATTCAAAAATAG
567	Ar_GB_EKS_MAG_00080_000000000020	25786	27211	f	glutamyl-tRNA(Gln) amidotransferase subunit D [EC:6.3.5.7]	K09482							L-asparaginase/archaeal Glu-tRNAGln amidotransferase subunit D (AnsA) (PDB:1ZQ1)	COG0252	Translation, ribosomal structure and biogenesis!!!Amino acid transport and metabolism	J!!!E			ATGAGGAAACCCCAAAACAATTTACCCGATTCAAAACAAGAAATTCATGAAACGGAGGTTTCTCCCGGAGACTGGGTAGTCTTAACGACATACGAGGGAGACACATTTTACGGTACACTCATGCCTGGATACGAAACAATGGACAAGAAGCACGTAGTCATAAAACTGAAGAGTGGATATAATGTTGGCGTTAGAGCTTCCAGAATCAAATCTATTTCTAAAGCTATGGACGAAGGGAGTCAAGCTAGGAACATTACCGAATCATTAAAGATGAGAACTAGAACTGAGAGCAAGATCGCGGACCCACTTCCAAAGGTTGCACTAATCGGGACGGGCGGTACTATTGCCAGTAAGATAGACTATCGTACTGGAGGAGTAAGCGCCGCTTTGTCAACGTCC…
568	Ar_GB_EKS_MAG_00080_000000000020	27207	29181	f	glutamyl-tRNA(Gln) amidotransferase subunit E [EC:6.3.5.7]	K03330							Archaeal Glu-tRNAGln amidotransferase subunit E, contains GAD domain (GatE) (PDB:2D6F)	COG2511	Translation, ribosomal structure and biogenesis	J			GTGACAATCAAGCCCTCCGGATCTGAATCAAAGCATCCGTACTCATTAATGAAGCCGAATTTATCAGAGCCTACGGTTCGAGTAGGCCTAGAAATCCATCAGCAACTGGCATCGGAGAACAAACTCTTTTGTGATTGTAACAACAAAGCAGTTGAAGCCTCCACTTTAACTTTCTTACGTAAGTTGAGACCGGCCTACAGTGAACTAGGTGTATACGACCCTGCTGCTCTCTTCGAGGCCACAAAGATGAAATCCATCAAATATCACTGCCATCCCAGCACTAGCTGTCTAGTTGAGGCAGATGAGGAACCGCCTCATACCATTAATGAAAGCTCCCTTGAATCAGCCCTTGTATTTGCAATGGCTCTCCATTCTAAGATAGTCGATGAGATTCATGTT…
569	Ar_GB_EKS_MAG_00080_000000000020	29738	30032	f															ATGAATGGAACTTCTGAAACTACTACGCCTTCTATGCCAAACGTCCTAACTTCCGTAAACAATGAGGCAAATAAGAGGGCGAAAGAAGCTGTTTTTGTACTTTGCGAGAGCTGTTACTGGGCTGCGACGTTCATTGATAAGTCGAGATTGAATACTATAGAGAATGGTTGCATTTTGTGTAATGAATCACTTGTCTCGAGTTTTCCAATTCTCGATAATGAATCATTCACCTTTGATTATTCAGAACGAAGGGGTGTAGAGCTAAACTTCGGGGAGCGGAGAAACAAAAAGTAA
570	Ar_GB_EKS_MAG_00080_000000000020	30137	30572	r															ATGCTGAAAAGTAGCTCTATAATTATGTCAGAAAGTTCTTCTAAGGGCGATTTAGCCGAACTAGGAGAGCGTTTGAAACAGGCATTAGAGGGTGTGCAGGAAAAGTATGAAACTTTCATTGATGATGCGCAGCTCTACAAGGGCGGGAAGCTAGATGAGGCTAGTTTTTTTTACGAACTAGGCGAATACCTGCTAGAACTTACCAAAGCAAACTTTTTAGAGGCTCAATTTATACTGGAATTGAAAAATAGGTTGGAGAAAAAGGAGAAAGACATACACACAAATTATCTTCACGCTTCGAATGAGCCCCAGCAATCAGAAGCATTCAAAAATAAAACTCAAAACTCTCTTAAAAAGAACTGCAATTCCTGTGGGGCAGAGATTAGTCCCAAGGTTAAA…
571	Ar_GB_EKS_MAG_00080_000000000020	30966	31101	r															ATGACTATTTCTAAAAGTAATAATCTAGCATTTGATCAAGGGCAGGGGTCAATATCTACTAAAAATCCAAATGAGACGGCAAACCATAGTCTCATAGCAGTAGGATGTATGAATGATACTCAAACATACGAATGA
572	Ar_GB_EKS_MAG_00080_000000000020	31530	32466	f															ATGAGAAATAAACGCAGTTGTCAGATTTGCGGAGAGTCATTTTCAAGGCGCTGGAACAGGGAACGACACATAAGAAGGAAGCATCCCTCAGCCTTTCCATTTCAGAATATGAACGATCGAGCTTCAAAGTCTCCAGCTTTCAAATCCCATGGCCCTATTCATACCGGTTATAATTTTCACAATTCTTTTAATGCTTTGCCTCGATCAACATTTCAGGAGGATAGCTCAATATACGAGCAACCTAACTCGCCCACAACTGCCAATGATCCCCTTGACTCATGGTTACAACACCTCCGCAGGTGGACTGAAATCAAGAGATTAACGGAAGAGCTTTCATTTAGACCGATGCAACAGCCCTACGTTTTCCCATACAATGGGGCTATTTATCAGCCCAACATG…
573	Ar_GB_EKS_MAG_00080_000000000020	33185	33605	r									Thiamin phosphate synthase YjbQ, UPF0047 family (YjbQ) (PDB:1VE0)	COG0432	Coenzyme transport and metabolism	H			ATGAAATCCAAAACTGAATATCTTACGTTTAACACTCCGACGAGACGCGCATTTCTTAATATAACTTCTAATGTTAGAAAGCTGGTTGAAGAAAGTGGTATAAAGGAAGGGCTTTGTTTAGTAAATGCCATGCATATTACGGCTAGCGTTTTTATAAATGATAATGAAAGTGGACTGCATCAAGATTTCGATAAATGGCTCGAAAATATGGCACCTCATTCTCCGACGGATCAATATAAACACAACGAGACAGGAGAAGACAATGCAGATGCACATTTAAAGCGTCAAATAATGGGCCGTGAAGTTGTAGTTGCTATCACAAATGGAAAATTAGATTTTGGTCCATGGGAGCAGATATTTTATGGAGAATTTGATGGTCGTAGAAATAAAAGAGTATTG…
574	Ar_GB_EKS_MAG_00080_000000000020	33804	34290	r															ATGAAATGGACAAAAAAGGATAGGTTTCCGGCAGATCGAGTCGGATCAATAAAGGATGAAATATCAGAGAAGGTTAAAGGTGTAGGTGAGCATTTTAAAGAATTCATCTCGGAGGGGGGAAAGAAAAGTGACAGAGAATCAAAACAAGGAATGTATGATGGTATCATTGAAAGGTACCATACATTGGAAAATGAAACCATGAGTGCAGGGAAAGCAAGTCATGAGTCAGAGGAAACGAAATCAATCATGATCGATCAGGAAACCGTTTCAATACCGATCTCGCTTAACGAAAAAATTGCCAATCAAGCTGCGTCAAGCAAGGGAACTTCAGATTACATACCATTGGAGATAGGATCACTTCCCATCGAGAAAAAATCATATTACAGTCACTTTTTCACT…
575	Ar_GB_EKS_MAG_00080_000000000020	34510	34906	f															ATGAAACTATTCAATGCGAGAGCAGCTACCGATGAGTACATGTCTACCCATTCATTAACCTTTTCCACTCCTGAGATGACACTAAAGAAATTCGCACTTTGGCTCGGTGAACAAGTTACTTCACCGGATAGTAGCGAGACGGTTCCGAGATTAACTCTTTTTCTTCAAGAGAAGAAGACAGGACTTAGGAGTCAAAATACAGAGCCGGATGTTGATGATACCTTTAGGCCTTCAGGGGCAGTTACCAAGATGTACGGGGATATTTCAGCTGGTACTGAGAAAGAGAATCAACCGACAGTCCAAAAGGTCGGAGATGAGAAATATTGTGTCGCCTGCGGTTCCAAATTGAATCCAAAGTCAAGATTCTGTAAAGCTTGTGGTTCTAAGCAAGAATGA
576	Ar_GB_EKS_MAG_00080_000000000020	35312	35543	r															TTGGCAATTTTCGGACTATTGGGATTTGTCATTGTAATGTGGGTGATAATTCTTGCTGCTTGTGCGTTTTTGATCGTTTTTGTAGCTCCGATCGATCATTTCCTTGGAATCAATAATCGGATAATAACTTCGTCGGTTCAGGCTTCGATAGCGATCCTATTGGTTGTTGTACTGGTATTGATCTTAGATCGATTCAAGAAAATATATATCAGGAAAAAACTCAACCTATGA
577	Ar_GB_EKS_MAG_00080_000000000020	35550	36483	r			Mureine biosynthesis	COG0472					UDP-N-acetylmuramyl pentapeptide phosphotransferase/UDP-N-acetylglucosamine-1-phosphate transferase (Rfe) (PDB:4J72)	COG0472	Cell wall/membrane/envelope biogenesis	M			ATGCCAAAGGCAATTAAATCATTAAAATCTAAAGGAAAAGTGGTAGAGGATTATCATAAACCTGGTAGACCGCATGTACCTAGGCCTGCAGGACCTATTTTGTTGGTTGGGATTGCGACGGCCGAGATACTTCTTTATGGATTGACATTAAGCAATTCTGTGCTTGCTATATTGCTAACTACAGTTATAGGTTTTATCGTAGGGATAATTGACGATAGGAAGACAATGCCTGGTTTATTTAAACCGTTGGCGTTAGCAGCTGCTGCCATTCCAATACTTGTGTTGGGTGCCCACGGTAACTATCTTAACCTCGTGTTTGGCAGTGCATTTATTCCTATTCTCTACATTCCATTGATACTAGTTATAATACCGGTGGTAGGAAACACCATCAATTCAATT…
578	Ar_GB_EKS_MAG_00080_000000000020	36845	39023	r	helicase [EC:3.6.4.-]	K03726							Replicative superfamily II helicase (BRR2) (PDB:2VA8)	COG1204	Replication, recombination and repair	L			ATGAGAACATTGGAACATTCTGGTAGTATTAGTCGTAGTAATCCTAGCGATCGCAGCAAGGTAAACGTTATGTTGGAGCTTATGGGCTATTCTGCATTATACCCACCCCAGGAATTGGCATTATCAAAGGGTATTACAGATGGAAAGAATTTGCTGATTGCAACTCCAACTGCGAGCGGAAAGACTTTGACAGCGATGATGGCCGCGATCGCGGTCGTTGAAAGGGGATTGAAAGTGGCCTATCTAACGCCATTACGGGCACTGGCTGCTGAGAAATATCATGATTTTAAGTTACTTGAAAAATATCCATTGGATGGCAGACAGATAAAAGTTAGGATTGCAAGTGGAGATTACAGCTCAGCAGGTAAAGGCTTATCTGATGCTGATATTATTGTTGCG…
579	Ar_GB_EKS_MAG_00080_000000000020	40654	41755	f	5-formaminoimidazole-4-carboxamide-1-(beta)-D-ribofuranosyl 5'-monophosphate synthetase [EC:6.3.4.23]	K06863	Purine biosynthesis	COG1759	Inosine monophosphate biosynthesis, PRPP + glutamine => IMP	M00048	Pathway modules; Nucleotide metabolism; Purine metabolism	M00048	5-formaminoimidazole-4-carboxamide-1-beta-D-ribofuranosyl 5'-monophosphate synthetase (purine biosynthesis) (PurP) (PDB:2PBZ) (PUBMED:15623504)	COG1759	Nucleotide transport and metabolism	F			ATGATTTCACTGGATCAGGTTATTAATATCGTCGACAAGTACGATGAAAAAAATATCAGTGTCGGAACGATCGGAAGTCATTCAGCTTTAGAGATCATGGATGGGGCCAAAGATGAAAATCTTAGGACCGTATGCGTATGTCAAAAAGGAAGAGAGACACCGTATCTAAGATATAAAAGGCTCTCGGATGAGATAATCTTGCTTGACAAATTTTCAGATATGCTTTACAAGGAAAACCTACAGAAGCTTGTCGACCTAAATACCATTTTTGTCACAAACAGAGCCTTTACCGCATATCTCGGTTATGAAGAGATAGAGAGGCATTTTACGGTACCCCTGTTTGGTAATAGGTCACTTCTCCGTGCAGAAGAACGTGCCGAAAAAAATAACCAATACCGT…
580	Ar_GB_EKS_MAG_00080_000000000020	41788	42220	r	uncharacterized protein	K08999							Bifunctional DNase/RNase (PDB:1SJ5) (PUBMED:20018603)	COG1259	General function prediction only	R			ATGTCTTCCAATTTGCCTGAAAGTGAAGATGAATACATAGTTGCCAAGATTAGCTATGTCGGATTTGCTGACCAGTTGGGGCTAGAGGGGATAGTTATACTCAAGACGTTCGAAGGTAAGGAGTTTCCGATGCGCGCATTTTCTGGTGAAGTTGCTAGGCACATCTCTAGATTTCAAGAAGGTGATAAAAATACTATACCTACAATCTATAATCTAGTAGAGGAGCTGGCAGTAACTCAAGATTTGTTGCTTCTAGAGGTGCGGGTATATCAAAGCGGATCCGTCCTAAGGGCAAATTTATACTTTAAGAGTCGGAAAGAAAATATTATCATGAGGAATTATCGTGCGTCAGACGCCATCGCTTTGGCCGCATACTACGATATTCCAATACGAATAAGA…
581	Ar_GB_EKS_MAG_00080_000000000020	42487	43027	f									Cupin domain protein related to quercetin dioxygenase (QdoI) (PDB:2H0V)	COG1917	General function prediction only	R			ATGATGGCTGTGCTTAAGCAAAATATCTATGATTCGCCTGAAAAGAAAGTAGACCCCACTTACTTTAGAGGAAAAGTGATCTTACAGCAGATCCTTGGAGAGGAAACCTCAAGGGAGCTAGAAATTTACCATGTAACATTCAAGGATGGAGCCACTACTACGCTCCATTACCATGAAACTGATCAGGTTCTTATTGCTACTAAAGGAAGAGGAATAGTAGGTACAATAAGAGGAGATTCCATTACAGATTTTAAGATTGACGATATTGACACTGTTCCCATGGATAACCCAGGAGACACGGTGCATATCTCGGCCTTTAGAAGGCATTTCCATGGCGCAATTCCAAATGAAGATTTTTCTCATGTAGCGATTCGCCAGATGTATTTCTTTGATGAATCT…
582	Ar_GB_EKS_MAG_00080_000000000020	43128	43419	f															ATGAATCTATTTCATCATGACAAATTTGAATGCGATCAAGATGGAGAAAAATTTAAGACATATGATGAGCTTATACAACACACAAGACATGTTCACCATCATCCAATTGTGAAGTGTCGAAACTGCGGAAAGGAGTTTATACATGAAGAGGATAGATTGCATCACGAAAGGGAAGAACATGAAAAGATCATAGATTACCGATTGCACAAGGACTCGGATAGCCACGGCAAGAAAGGAACACCTCAAGAAGAGGTATATGAACATACGCGCAATTTTGGTGATAACTTCTGA
583	Ar_GB_EKS_MAG_00080_000000000020	43698	44529	f															GTGAGAATAGCCTTGCTAAGCAGTTTATCTTTGATCGTGATTTTTGTTATCTATAGCCAACTGACCACTCCTGAGGATGATCAATTGCTAAATGTAAGTCCTCAACTTAGGAATTTGGCAAATATTGTATTGTTGTGGACATTCGTTTCGATCCCCATTTGCACTTACGGAATTTATTTGATTTTTAGGGCTGAAACAGCAAGAGCTTACTCGACGGGTAATCGTTTGGGGATTTACTTGACGATAACGTTCACTGATATTAAGTACTGGAGAATCATGATAATATCATCTATACTTTACTGGATCTGTTTTGGATTCTTGTCACAAATACTGCTGTACGAACCTGATAACTCATTCACCGAAGATGGTGTTAAGATCCCTTCGATTGTTATTACGCCG…
584	Ar_GB_EKS_MAG_00080_000000000020	44609	44714	r															ATGGTAAAAGGTAACAACATTTGCGATTGTGTCATTGTACTTGACCTTATGAGAAATGCAATTAAGGAACAGTTTGTGCGGCTAGGTAAGGGAGCTGAATCATAA
585	Ar_GB_EKS_MAG_00080_000000000020	44802	46578	r	asparagine synthase (glutamine-hydrolysing) [EC:6.3.5.4]	K01953	Asparagine biosynthesis	COG0367					Asparagine synthetase B (glutamine-hydrolyzing) (AsnB) (PDB:2ETD) (PUBMED:25951518)	COG0367	Amino acid transport and metabolism	E			GTGTTTATATTGTGGCCGGAACCGAATTGGTTCGCAGTGTTACGGAACCGAATCGGTCCTCGTCGATTTAGTGATAATAGTATGTGTGGAATAGTTGGTATTTTGAGTAAGAACGGAGAAAATGTTGTGCCCTTAGTGGAATCCATGCTTTCCTGTATAGCATGTAGAGGGCCAGATGGAGCTGGAATAGCTGCAGCCGAACAGATCGTTCAGACAGATTCTGTCGGTGACCTGAGGAAACATCCTATGGCAAACAGCCATACTGCATTGGGACATGTTAGACTTGCAATAGTTGGTGGAACCTGCGGACAACAACCATTTAGAAGTTGCGATGGCAGGTTTATTGTTGAGCATAACGGCGAGATCTACAATTATAAGAAGCTTAGGAAGAAGCTTCGA…
586	Ar_GB_EKS_MAG_00080_000000000020	46673	46994	r									Twin-arginine protein secretion pathway components TatA and TatB (TatA) (PDB:2L16)	COG1826	Intracellular trafficking, secretion, and vesicular transport	U			ATGCAGGTATTCGGCGTTGGGGGATTGGAGTGGGTGTTTATTATAGTTATTGCAGTCGTGTTATTCTTTGGAGTTAAAAAGATTCCAGAAATAGCTCGGTCTCTTGGAAAGGCTACTTCCGAATATCAGAAGGCCAGAATCCAGGCAAAACAGGAGTTAGAGCAGATTAAAAACAAGGGTGGTATGACCGAACCGTCAATTGATAGAGAGAAGCTTGAATCGATTGCCGATACGTTGGGAATAGATTCTACAAACAAGAATGACGATGAATTGCGTAAGGCTATTGACTTTGAAATAAGCAAGGGTAGAACAAAGGTCTAA
587	Ar_GB_EKS_MAG_00080_000000000020	47083	47977	r	sec-independent protein translocase protein TatC	K03118							Twin-arginine protein secretion pathway component TatC (TatC) (PDB:4B4A)	COG0805	Intracellular trafficking, secretion, and vesicular transport	U			ATGACTATTGGCGAACATTTTGATGAATTACGCATCAGATCGATACGTGTGGTAATCGCGATGATTGTCCTATCGGCATTCTGTCTTAGCTTCGGATTGGCGCCAATTCATCTATCGTTCGACAAAAGTTTTGGTATCACTATTGTCAGTGAAAGCTCTAGTAGTAGAGACCAACCTAATCAAGATTTGTACCATTTGACGATATACTATCCATACTACGACCCATTCAATAATGTCGCCATACAGCTTACAACATTCTTAAAGCACACACTCCTCCCACCTGGAGTATCATTAATTCAAACTGCCCCTGGACAGGCATTCTTCTCCCAAGTGTTCATCGCGATTTTGTTGAGTATTTTGATATCAATGCCATTGATAATAAGAGAGATGTATGCCTTC…
588	Ar_GB_EKS_MAG_00080_000000000020	48168	48462	f			NADH dehydrogenase	COG1143					Formate hydrogenlyase subunit 6/NADH:ubiquinone oxidoreductase 23 kD subunit (chain I) (NuoI) (PDB:1B0P)	COG1143	Energy production and conversion	C			ATGCCAGTCGCAATAATTCCAGATGTTAGCGAGCAACACTGCATAGGATGTGCTCTTTGTGTAGAGATATGCACTGCACTAGGTCCGGATGTCCTAAGAGTAAAGCCAGTTGAGGGATGGAAGAGAGGAAAAGCATTTGTCTTTTATCCTGAAAGATGTATCTCTGACGGTGCCTGTATAGGAGTTTGCCCGACAAAGGCAATCTTCTGGATGAGACCCATGGATTACACCCCTGGACAGCCAATTCCTCTTAAGAAGAATGCATTATTCACAAAGGGCTGGGAAGAAGGTTAA
589	Ar_GB_EKS_MAG_00080_000000000020	48671	49094	f															ATGAAGCGAGGAAAGGAAGGTATGCTCATCATAACGACTAATCGCATAGTCTTTGTAACCAAAACGAAGATGAAGTACAATGTACATCTGGATTATTCACAGAGACAGCTAAAAAAATTTGAAGAAAGCGATTATGCCTTTTCAGCTATCGATCCATACGAGGTTGAGGACCTTGAGAATGACCTGCGCGAGAGTAATAAAAACATGAATATACCCTTCAATAGAGTAATCAGTATAAGTCAAGAAAAGAAACGGTGGGGCACCGCGCTCAAGCTCGTGTTCGGAGAAGACAATGATGTTAAGGCCTACAAGTTCATGGTTGTAAAGGGATGGGTTAAGTATCCGCTTAAGGACCCAGTGTCATTTCAGCACCTGGATTGGAAGCCAATAATCACACTC…
590	Ar_GB_EKS_MAG_00080_000000000020	49339	49648	f									Ferredoxin subunit of nitrite reductase or a ring-hydroxylating dioxygenase (NirD) (PDB:1FQT) (PUBMED:23844911)	COG2146	Inorganic ion transport and metabolism!!!Secondary metabolites biosynthesis, transport and catabolism	P!!!Q			ATGGCTAAAGTACTTGTAGGAAGAAAATCTGATGTTCCTGAGGGTAAGACTGTTAGCATCACGGCTGGTGGCAGAGAAATACTAATTGCTAACATTCATGGAAGATATGTTGCAACGGGTAACATTTGTACACATGCAGGAGCCGAATTGCATGAAGGCCAGTTGCATGATAAAGAACTTACTTGTCCATGGCATGGAGCAAAATGGGATCTGACTACAGGAGAGTTAATTTGGTTCCCGCAAAAACTGCAATCTATCGGGTCATATAAGATTTTTGTTGAAGATGATACCTTGTTTGTAGAAATATAG
591	Ar_GB_EKS_MAG_00080_000000000020	50249	51188	r	transcription initiation factor TFIIB	K03124							Transcription initiation factor TFIIIB, Brf1 subunit/Transcription initiation factor TFIIB (SUA7) (PDB:1DL6)	COG1405	Transcription	K			ATGCAGGTTATATACCTGTTTTTATATAAGATAATGAAAACTTCAATAAAATGTCCAGTTTGCAATCAAAGTAATCAGAATATTACAGATCCTGAATCTGGCGAAATTATTTGTGGAAATTGCGGCACAGTCATGTTGGAAAATGTGCAGGAAAATAGAGCAGAGTGGAGAGCTTTTAGTGTAGAAGAAGCGAATAATAGAAGCAGAACTGGAATGCCTACCTCACTTGCCAGACATGATATGGGATTGGCTACTGTGATAGGTCGATCTGATAAAGATGCAAGCGGGAAAGGTCTAGATGCCATGGTTAGGTCTACTATGGATAGGTTGCGAGCATGGGATTTTAGAACCCAAGCTTATTCACCTGCTGATAGGAACCTTAGACATGCATTTAGCATA…
592	Ar_GB_EKS_MAG_00080_000000000020	51382	52036	f			CRISPR-Cas system	COG1468					CRISPR/Cas system-associated exonuclease Cas4, RecB family (Cas4) (PDB:4R5Q)	COG1468	Defense mechanisms	V			ATGATGGGTAGCAAAGACCTAAGAAAGATAATTACAGATTCAGTCAATGAGAAATACATACAGTCAAGAGAGATCACACTTGATCCTAATAGAATCCATGCTGACGAAGCATCGAGGTGTACACGGCTATCATATTACGAACGTGTCGAACCGATGAATCCAAATACGACTATGTTATTTCAGCATCTTTTATCACACGGATTAAGACATTTGTTTGATAATGTAGAATCAGAATACAAAATCGATAATTTGACATTGGTGGTATCAGCAGATATGATTCTAGAAGAGGAACTCGTTGTCAGAGTACAAGTTTCGGATTCTTTACCGAGGGCTCCCAAACCGCAAGATCTCTTGTGTCTCAATGCATGTCTTTACGCATTTAACAAAGCTGAAGGTATC…
593	Ar_GB_EKS_MAG_00080_000000000020	52077	52665	r															ATGAATAAGAATAGGAAGGTCGCTTACGTATCGTCAGCCGTGGTCATAGCTTTATCGGCTGGGCTGATGTATTGGGAATTTGCTTCCGATAATTTACAAGTTGAATTGCAAGGTCTAGGGCCATTCTCTCAGGCTCTTGCAACTTCTGAATCAGAACCAAATAATCGGGACGACAATCCGATCGTCATCTCAGTTAAGAACATTACGGTTGAACCAATCGATAGTTCACAGTCCCAAATACATATAGCATTTAATGCCTATAATCCCAATCGAGGAACTATTATCCTTGAGTCAATTCAATACAAGATCGTAATTGGCAGCATTGAAGTGGCCTCCGGTGAGATAGGCGAGAGGTTGGAAGGCTTTCTTGCGTCTCAGGGAAATGTTTTTCCAGTCATA…
594	Ar_GB_EKS_MAG_00080_000000000020	53091	53499	r															ATGGTACCTTTGTCGAGCCCAGTAACAATAAATCATGCGAGCATAGATTTAGTACCAGTTTCTATATGCCCTGATAGAAATATGTTTAGGCGCATTCCTATTCGTTATCCAACACCTTTAAATTCAAAGCGACGTTATGGACAATATTGCATGTCAAATGCTATTAATGAGATAGACAATGCTATAGACGAGTTCTACAATTCGGAGAGAAGGTTATTAATAGATACTCTAGAACGACAGAAAGATAGTATAAGAGAAGCTGCTTTGAACGAGGTGAAATCAGCCGAAATTTGTCTTAAGGATGAAGACTATGCTGGATCTGCTTTTCATATCATGATGGCTAATGCATATCGAGATTACTACAGAACTTTGGAGTGGCAAAATATTCAAAGTAATTCT…
595	Ar_GB_EKS_MAG_00080_000000000020	53731	53908	f															ATGATTATTAGCATAAGATGTTCTTCATTAGTAACAGTACTCGCAGACATGCTATACGATTTTTTTCTACGAAGGGATGTGGAATCTGTAATGGGACTAAGTTCACTTTCAATGCGCTTCCATGCCCATTTTGCGATGGCACAGGTGAAAATAGTCGAAGTGCAGAAGCTTTTCTAA
596	Ar_GB_EKS_MAG_00080_000000000020	54290	54545	f									DNA-binding transcriptional regulator, Lrp family (Lrp) (PDB:1I1G)	COG1522	Transcription	K			ATGCCTACTGCGTATATTTTGGTAAACTGTACATTAGGATCTGAGGAGAGGATTATTAACGAAATTTCTAATTTGCCCGATGTGAAAGAAGCACGCGGAACCTATGGTGTACACGATGTTTTTGTAAAAGTAAAATCGGAAAATACAGAGGCGATGAACCACACTATAACTAACAAAATCAGGAAGATCCCAGGGATAACTTCAACCGTAACCCTCGTGGTAATAGAAGAGCAGGGTGGCAAGGAAAGTAACTAG
597	Ar_GB_EKS_MAG_00080_000000000020	55518	56055	f	tRNA (cytidine56-2'-O)-methyltransferase [EC:2.1.1.206]	K07254							tRNA C56-2-O'-methylase, SpoU family (TRM56) (PDB:2O3A)	COG1303	Translation, ribosomal structure and biogenesis	J			TTGAAAGTATCTGTTCTAAGGCTAGGACACAGAAATGTCCGTGATGATCGTGTAACCACTCATATAGCCCTTGTCGCTAGGGCAATGGGTGCTGATCGGATATTTATGACAGAGGTAGACAATTCAATAAAAATCACAATGGAGGAGGTCATAAGTGGGTGGGGAGGAAGATATTTTGATATCGAAATAATCGAGAATTGGAAAGCTGTAGCAAAGGAATGGAAATCAACTGGTGGGAAGATAGTACATCTGACTATGTACGGCGTAAATATAGATAGTGTTGCTGAGGAATTACGGGAATGTGATGATAACATCCTTATAGTGGTTGGGGCTTCCAAGGTTCCTCGTGAGACATACGATATTTCTGACTATAATATTGCAGTAGGAAATCAACCACAT…
598	Ar_GB_EKS_MAG_00080_000000000020	56252	57323	f			Glycolysis	COG0524					Sugar or nucleoside kinase, ribokinase family (RbsK) (PDB:2QCV)	COG0524	Carbohydrate transport and metabolism	G			TTGGACAAGAATACTACTGACATACATTCTGCAGTTAAGAGATATTATTCCTACATGAATCAGATCGTTACCATGCACGACTTCTTCTTAGATCGAATTTTGCTGTTGAAATCAAAAGACGACTTTTTCGAGGCCATAGTTAATAAGGTTCATGTAGGAGGAGGGAGTATACGTGAAATTCCAACCTTCGACAGAAAAGGTGGAAACGCTGTCAACATCTCTTATGGTCTTGCAAAACTAGGAGCTCGAATAGCTCTTTTCACCGTTGGGGATGGATTTGCAAAATCCGTGATTGATAGCACTTTTCTGAAGTTTGGAGAAAAGGTACAAGTCATGATTTCTGATGGACTACAAGGTAAAACCACTTCATTGGAACTGCTTGAAGATATAAATAGTGAT…
599	Ar_GB_EKS_MAG_00080_000000000020	57462	57801	f															ATGGTTCCTCCTCCTATCGATGCATCAGAGTTCGAAGCACATAGAGATCTGAACCGAATCGTGGCAGATTTTTTGTGTCGAAACAGTGACAAAGCATATTCTGTAAAGGAAATTGCCGAGGCTACAGGTATGAGAGAAGAAGATATCAATCATTCGATGCTCAAGTTGGGTTTTCAAGACATGTTAGGTAGTATATCAAGTATCATTGTGCGTGGAAAAAGTTGGAAGGACCCTAATCTCGGTTCGACAAGAATCGAAGATGTCACAATAAACGGAACAATTTATTATAGATGCGTAAAGTGGAACGACCGAAAATCATATCAATCAAAAGCCTCATGA
600	Ar_GB_EKS_MAG_00080_000000000020	57942	59202	f	tRNA pseudouridine13 synthase [EC:5.4.99.27]	K06176	tRNA modification	COG0585					tRNA(Glu) U13 pseudouridine synthase TruD (TruD) (PDB:1SB7)	COG0585	Translation, ribosomal structure and biogenesis	J			TTGACCCTTCCTGTTCCGCTGATAGATCAACTAGCTGGTATTAAACACTATTGTACTGCATTTAGTGGTATTGGTGGAAGAATCAAAAGAGATCCGGTTGAATTTCTGGTGAAAGAGATCCTCAATGAGTCATATCTCAAAAACCTGTCGAAAAATTCGAATGCTATTTACAGGTTTCCAGTATATATCCTAAAAAAACGCAATATAGATTCTAATCATGCTGTCATTGAAATAAAAGATCAGCTTAATTTAGAATTGAGAGTCATTGGTATCAAAGATGCTAAGGCAAGTACAACGCAGTATGCCACAACTACTAAGAAAATAAGATATATACATTCTAAGGCTAACACTCATCACACTAAAATATTCCTAGTAGGGTATGGACGAACCCCTCTTTCA…
601	Ar_GB_EKS_MAG_00080_000000000020	59339	59825	r															ATGAGCAACCAACGAATTTACGATCTTTATCGCAAGTACAAGGAAGTCCTGTATTTCAACAAGAACCTAATAATTGCAGGTATCTCCTCTCTTCTAGTTGGTAGCTTAGTTACACAACTTTATGCACAGGCAGGAGGGAGCAACATCATAAATTCGTTTGTCTCAATAGCAACCGAGTATAGTGTGTTCTTCCCCATTTTCGGGATGCTTTTCTATTTTGATAATAGAAACAAATATTTCGATCCGATTACGAAAAAGAGGGACTCTCATAAATTGAGAAGCGATATTAAGAAGCTCATCGCTACTTTTTCAGTCTCTGAGATCATTTATTCTACATCCAAGATTTTACTGCTTTATCAGCTTCTGCAGTTTGCGATAGTATCCCCGTACCAGACCGCC…
602	Ar_GB_EKS_MAG_00080_000000000020	60076	60238	f									Predicted ATP-dependent carboligase, ATP-grasp superfamily (PDB:3GAA)	COG1938	General function prediction only	R			GTGGTAGACGGATTTCCGAGTGCAGGATTGGCGAATGCAATTACATGTGAATGCATTATACGTTCGACTAGGACCAAAGTAGCTGCTGTACTCGATTCTCCAGATTTTCCCGCAATTTCCATAATGATTGCTTGCCGCAATTTCCGGCCCGCCTATACGTGA
603	Ar_GB_EKS_MAG_00080_000000000020	60234	60636	f									Predicted ATP-dependent carboligase, ATP-grasp superfamily (PDB:3GAA)	COG1938	General function prediction only	R			GTGAATGAGGATCTAAAGATAGCCTTCTTCATAACCGAAATCGACATCGATAAGACCATGTATCTTGAAATGGCAACGATGATGATCCCATGGGCTCTTGATCATCATTGTAAACTCATAATAAGCGCTGCCCGTGCGCCCACCAATAGGGAAAGAGAACAGACTCCAGCTGGAGATGAAATTGAGCTGTACGGGGTCTCTAGTGAATCTAGTCTCTCTATTATAAGAAAACACGGATTCTCCCTATTAAAAAGCGGTACGATTTCTGGGATTCCAACAATCGTGCTAAATGAAGTATGTTTGCTCAATTTTGAGGTTATAGTATTCATAGTAAAAATTATCCAGGAGATGCCTTTCCCAAGACAACAGATTTGCTGTATTAATCAACTCAATTCATAT…
604	Ar_GB_EKS_MAG_00080_000000000020	60715	61609	r									NAD(P)H-hydrate repair enzyme Nnr, NAD(P)H-hydrate dehydratase domain (Nnr2) (PDB:1KYH)	COG0063	Nucleotide transport and metabolism	F			ATGCCAAAGAAAGTTATCGTAAATCAAAGCTTAGCTAGTCGTGTGATGGTCCCTAGATCTATATCTTCTCGAAAGGGTGACAATGGGGTTGTGCTCGTGGTTGGAGCAAGTAGTACGTACCATGGTGCTCCGCTTTTGAGTTCTTTGGCAGCTCTCAGATCAGGAGTCGATCTTGTTTATACAGCAGTTCCACAGTCAAACGCTTTAGCTTTAAGATCCTTTTCTCCGAACTTGATTGTCCTCCCAATGATACATGATTCTTTGGATATTACCTCTGCAAGAGAGTTGCTTCAAATTCTTCCGAAAAAACCTGATGTTGCTGCTATTGGGATGGGATTGAATATAGCTAAGAATGAGGCATTGATTACCCTGATAAGTGAGCTAAAAGGATTACGGACA…
605	Ar_GB_EKS_MAG_00080_000000000020	62062	62266	f	DNA-binding protein	K24450							Archaeal histone H3/H4 (HHT1) (PDB:6GEJ)	COG2036	Chromatin structure and dynamics	B			ATGCAACGCATAATTAGAAAATCAGGAGCGGAGAGAGTGAGTGATGATGCAGCGAACGAGTTACGAGAGGTTTTAGAAGAAATAGCTGAAAAAATTGCAAAGCATGCCGTAGAGCTTTCTGTGCATGCTGGTAGAAAAACGATAAAACTTGAAGATATTCGCCTAGCTACAAAGAACGTATTAAGAAGCCAAAACATTCTGTAG
606	Ar_GB_EKS_MAG_00080_000000000020	62603	63296	f	TatD DNase family protein [EC:3.1.21.-]	K03424							3'->5' ssDNA/RNA exonuclease TatD (TatD) (PDB:1J6O) (PUBMED:10747959;25114049)	COG0084	Cell motility	N			ATGGGGATGCATGTTTGTTCAGTTTCGGTAGATACCAGCTCCTCAATCCATGGAATTGCGACATTCGGTCAATTCAATCATGATATAGTAACTCAATTCATCGGTATCCATCCGCAATTTGCCCATCTAGATGACAGTGAGAACTTCGTACAAATCTACTCCAAAAACTCAGATTTGATCGGAGGGATAGGAGAAATTGGACTTGATCCTACTTACACCCTAACTGAGGGAAATTCTTATGAAAGACAGAAGCAAGTGTTTCATGAACTGTTGAACCTCGCGGAAAAGTCAAATAAACCCGTATCCATTCATTCGAGAAAATCACTAAATGATATCCTGGACATCGTAAGAACCTACAATCTGAACCATTTGCTCTTCCACTGGTTTTCCGGCAATAAG…
607	Ar_GB_EKS_MAG_00080_000000000020	63940	64747	f									NDP-sugar pyrophosphorylase, includes eIF-2Bgamma, eIF-2Bepsilon, and LPS biosynthesis protein s (GCD1) (PDB:6JQ8)	COG1208	Translation, ribosomal structure and biogenesis!!!Cell wall/membrane/envelope biogenesis	J!!!M			ATGAAAGCTTTATTGCTTGCAGGGGGTCAAGGCACAAGAGCAAGACCATTTACTGACTACATTCCTAAATCGATGATACCTATTGAAGGAAAGCCCGTCATAGATCATGTTGTTAGATTTCTTGCTCGATCCTCGGTTGTGGATGAGATCTTTATTGTATGCGAATTTGACGTTCTAGGGAAGCAGATTATTAACTATTTCGAAGGAAAGGATAACCTTATACCCAAAAAGATCTTATTCATTGAGGATCACAAGTACGGGACAGCTGGAGCGCTCTTGAGTGCCGAAGAATCCTTGCGAGATGGTGACGAACCATTTCTCGTCTGGTTTGCAGATAATCTATGTGCATTGGATGTAAAGGATTTGATCAGGCATTATTACACATTAACTGCACGAGTA…
608	Ar_GB_EKS_MAG_00080_000000000020	64609	64912	r															ATGGTTAATGATTCCCTTAGTACTAGGTATCTTCGAAAGTCATCTAACTGTTTGTTAAATCAAGATAAACTGTTCAGCAGGGCATATTGTATGGTCCACTACAACCGCCCTATTCAACGCGTTCTTAAGAACATGAACGTTCCGACCTTGTATACTGCTCAGCGATCATGGATAGGCCTTTCGCATCTGATCTATGATCGTGTTTATGATCTCTTTATTCCTGTCGGCATAAACTGGGGACTCTATATCGATCCATTCAATCTTAGTGTCAAGGCTATAAGAATAAAGGTTTCCCCCAGCTGA
609	Ar_GB_EKS_MAG_00080_000000000020	65449	66157	f	ferredoxin	K05337							DnaJ-class molecular chaperone with C-terminal Zn finger domain (DnaJ) (PDB:1BQ0)	COG0484	Posttranslational modification, protein turnover, chaperones	O			TTGGACCATTCAGGTTACTATAAAATCCTAGGCGTTTCCGAGAAAGCTAGCTATCACGACATTAGAAGGGCATACAGACGTCTAGCGAAGAAATATCATCCCGACAGGAATGGTTCAAGCCTGTCAGAAGATATGATAAGAATGATCAACGCTGCCTTTGAGGTTCTTTCAGACAAGGATAAAAGAAAGCACTATGATATAACCCGGCCAAGTCAAAGTAATGATACGACTACTCAATCCACTGTAGTTGCTCAAGAAAGTGCTCAATCCCATGAAAGTTTCAAAGGTACTGATAGGCCAGAAAATCGCTATGATTATAAATCCTATTCCAAGCGCACCGACTATCAAAGGACTAGTCATTTTGAATTCAAAAGTCGGATGCATGAAAGATACAGGGAT…
610	Ar_GB_EKS_MAG_00080_000000000020	67172	69314	f	DNA topoisomerase I [EC:5.6.2.1]	K03168							DNA topoisomerase IA (TopA) (PDB:1CY0)!!!DNA topoisomerase I, ssDNA-binding Zn-finger and Zn-ribbon domains (YrdD) (PDB:1YUA)	COG0550!!!COG0551	Replication, recombination and repair!!!Replication, recombination and repair	L!!!L			ATGGATAAGGAAAATAGCAGAGATTCATTTACATTAGTTATATGCGAGAAACCGAGTGCGGCCAAGAGAATTGCAGAAGCGTTAGTCTCTGGAAAGAAAATTAATGCCCGTAAAATATTTCCTATTCCAGTATTTGATATTAGGTCAGGCAATGGCCAGCATTATGTGATTTGTTCAGCTCTAGGACATTTGTACTCGCTGAGAAGCTCAACGAAAAACCGGTCTACGTATCCTGTGTATGATTTCGCATGGGCACCCTTGAACTCAATGAGGACAATGCTGGCTGTGAAGACAATATCGGATATATCACGAAAAGCAAAAAATTTCATCCACGCATGTGATTATGATCATGAAGGTGAGGTAATTGGATATAATATATTGCAGTACGCGTGCAATAAT…
611	Ar_GB_EKS_MAG_00080_000000000020	69307	70147	r									Omega-amidase YafV/Nit2, hydrolyzes alpha-ketoglutaramate (Nit2) (PUBMED:28373563)	COG0388	Energy production and conversion	C			ATGAATGACGTCTGTCGAATTGCAGTGGTACAGATGAAGTCAGACACAGACAAACACAAGAATTTAGCCCAATCGATGGATTACATCAGAGAATCACGGAGTAAGAAGGCTCAAATCATCTGTTTTCCAGAATTCCAGATGGGATTCTCTCCCTCCATCCAATCACCTAAAGAATTGTCAGATATCGCTGAATCCGCTCATACTGGCAGGTTCGTTACCTCGCTGGCCAGGTGTGCAAAAGAAAATGGGATTGAAATCGTGGCATCGATTTATGAAAAGGCTAGAAGCAAGGAGAATAAGGTTTTTGATTCTGCACTCGCAATTAACAAGAGGGGACTAGTTATGTCTCTCTACAGAAAGATCCATTTGTATGATGCAATGGGCTTCAGAGAATCGGAT…
612	Ar_GB_EKS_MAG_00080_000000000020	70399	70690	f															ATGAGTGAGTGTGTATTTTTGCATTGTGTAAGTCTTAACTTTCTTACTCAGGTACAAATTAGTCGGTACGATGAGCTAATCGCAGTTGCCAAGCAGCTATCTGAATCTTATGATAAGGAATGTGATTCTAAGGTTAAAAAAATTCCAGAGATTCAATTGAGGCAAACGGCTAAAGTTAAAACTGGAAGGATAGTGATCGAGTCAAAAGACATCCAAATAGAAGGTGAACCGGAAAATAACCTAGCTGTTGAAAAAAGGAATCATATCAATGAAATGACGTTACAGAGGTAA
613	Ar_GB_EKS_MAG_00080_000000000020	70800	71106	f															ATGATCCTGTTCGGAATCTTACTGTTTGCGCTAAGAGCCGCCCTAATAAGTCTGGTCACTATAGTCATAGGAACGTCCCTATTTACTACGTGGCTATACTTGAGTACAAAATCTAGGCAGGAACAGCGTATTCCTGTGAAGGATGGTTTACCTAATGATCAAGTCCGAATAAAATCTGACGAGGCGTGTATATGTCCGATCTGTAAGCATAAAGTATCTAACACTTGCCTAAATGAAAATTGTGCATGTTGTATTCTGATGAAAGACAATAGTGTGGTAGGGCACTCGAATAATCCCTTGCAATAA
614	Ar_GB_EKS_MAG_00080_000000000020	71341	71743	r															TTGGGTAGGTGGGATGAAGATCAATTTCAGGATGATGGTTTTCTGGGCAAAGTTAGAAGAAATTATATAAAAATTGCAAAACTTGGCATAGTAGCAGGCTTTGTGATTGTCGCCCTGGTTGTTTTATCTGTATTTATTCCTCGTGCAGGCGTAAGCGTGGAAATAATAGAACGGGGAGGGATAATAGGATCAATCACCGCAAAAATCAGTAACAATAACCTCGATACTTTGAACAAAGTTATGGTTCAATTCGGAGAGAACGGGGTGGTTCAGCATCTAGGAAATATTGGGCCATTCGCATCTGTGTTTGCATCTCCAAATCCCGATGAGTTAGAATTTGATAGGGTCATTGTGACAGCAAACGACGGGAATGTCAGGGTGATAAAGTATAGAGACCAA…
615	Ar_GB_EKS_MAG_00080_000000000020	71774	71933	r															GTGTATTTCCAAGGGCCTTTTTATCCCTCAACTGAAAGAGTAATCCAGTATTCTGTATTTTTGATGGCAACCTCAATAATTACCGGGACCATTTCTGTTCGTAATCTCGGCATATCAATGCCAATTGAGCTAGAGATATGTGAGAAAAGTATAATCTAG
616	Ar_GB_EKS_MAG_00080_000000000020	71948	72185	r															ATGCGGAAGGTTGTAATACGAGCTCCGAGAAGAGTCGCAACTTTGTTAGAAGAAAAATTGCGAAATACCTATGAGGTAAGGTTAGAAGAGATCCCAGATAATCCAAAGTCAGTATGCCAAATAATGGCGAAGATAAGTAGAAAGTGGATAACGATCTGTAGCTTTGCTTCAGACGAAAACCTCGTGGACATAGTTACGATGTTCGAAGTTAATTATCATCTGAAGAGGAAAATTTAA
617	Ar_GB_EKS_MAG_00080_000000000020	72302	72518	r															ATGGATAATTCTGGTACTCTTATGAATGATGAGGATATCTCTGAGACCATCGAGAACCTCCGAGTCGAAAATGATGATCCGATAAACAATCTACTAATTGTTCTTAACAAGCTAGTGGACATTGAAAGTAAAAAAGGGCATCAGAATAGCGAAATACAGGAAATCCAAGACGACTTACGTAATGTGGTAGAAATTCTAGATAGGTTGAAGAAGTGA
618	Ar_GB_EKS_MAG_00080_000000000020	73282	73609	r	5-methylcytosine-specific restriction enzyme A [EC:3.1.21.-]	K07451													ATGAAGAAAAAGATCTATGTAGCAGGTAAGAGCGGTGACTCTTGGTATCAGCTACCAGCTTATACACGGCACCGATACAAGGCCAAGTTAGCAAAAATGTATGGTTCAAAATGTTATCGTAGCCATAGCACTACTTCTACTACTACTTCATCAAAAACCCATCTGCAGTTTGGTTGTGGCAAAGATTTTCCTCTAGGTTTGCTTACGGTGGATCATATCATTCCTATATCTAAAGGAGGACCAGTATTCGACTTGGGTAATATGCAGTTGTTATGCTGGCAATGCCACCGGAAGAAGACGACCGAAAGTGACATGTTAGACGAATAG
619	Ar_GB_EKS_MAG_00080_000000000020	74476	74854	r									Ferredoxin subunit of nitrite reductase or a ring-hydroxylating dioxygenase (NirD) (PDB:1FQT) (PUBMED:23844911)	COG2146	Inorganic ion transport and metabolism!!!Secondary metabolites biosynthesis, transport and catabolism	P!!!Q			ATGATAAAGATCTGTGACAGCAATGATCTAAAAGATAATTCTCTACAAGTTTTCACAATTAAAAATAAGGACATACTCATAGGGAGAAGGAAGGGAACATTATTTGCTTGTAGCAATTCATGTCCGCACAGGGGAGCCTCCTTGTCTAAGGGACATTTCAAGGGAGACAGTTTAGTGTGTTATATGCATGGATATGAATATAACGTGTTTACAGGCAAACTAGAGAATATGAAATCTTGGAAAATAGAAGAAAGCTGGATGGAACAAACTCCTGAATGGCGAAAATCTGGAGATTTGAAATTATTCGAAGTAGATGAATATGACAACGGCATATTCATAGACCCCTCCCAACTGGACGAGTCTGCCAGAGCATCTTGA
620	Ar_GB_EKS_MAG_00080_000000000020	75121	75550	f															ATGAAAATTTCAGTTAAGAATAAAAATGGTTTGGTCGAAGAGGCACTGCAAACCATATCTCGAAGCGGCGAGAATGGCATATTCCAAACTGAATTATGCAAGACATTTTCCCTTGACAGCCGTGACGGATCCAGACTTGTTGGGAATTTGGAGAAGCAGGCACTAATTTCTAGAGAAAAAATACTTTATAATGGCAGGTGGACGTACAAGCTAATAGTAAAAAAACCTACTACCTCTGAGTACGAAAGGAAACAAGTAGAAATTAATAGCATAGAAGGAGCGCCGTGTTTGAGCTGTAATTTCCAGCATTTATGTTCGTCAGAAGACGATACCAGTCAATATAGCCCCGCCAAATGTACATGGATCGCGGAATGGGTGCTATCTAGTTTTGGTCGAACG…
621	Ar_GB_EKS_MAG_00080_000000000020	75741	76287	r															ATGGTAAGCATAAATGGAAAGATGTTTCTTAGTAAGCGCAGAGTCATTCTTATTGGAGTTATTGCCGGATTAGCTGTAGCAATTATACTTACCCCACTAATTTTGACTATCACACTTCCTCCAGATATTAGCGCTGTAAAGATCAACCTCAACAAAGTTGAGACCAAAAACCCATCTCCGGAAGAGGACACAAACAACCTACTTAATCTTGATGTAATTTTCAAAATTAGTAATCCCACAGATAAATCTTTGACGACTTCCAAAATTGAATACACCCTTTTTGCTGATGGGAAATCTCTAGGAAATGGGCAAATTGATTATGCTGACATTCCGGTTCACGGACGGCCGCAGCTCCTAGCTGGAAGTCAGGCAACAATTAGGTCACCGTTCCAGATACCT…
622	Ar_GB_EKS_MAG_00080_000000000020	76352	76850	f									Uncharacterized membrane protein	COG5615	Function unknown	S			ATGGCTTTAGAGGATGTTCTTGTCATTTGGGTACACTTAATCTGTGCATCAATTTGGGTGGGGGGATCGTTATTCTTGGGTATGGTATTGGCACCCATGTTGGGAACGATTGCCAAATCCCCAGGGGACCGTCTTACTCTCATGCTAAGGATTGGACGCAGATTTAACAGGTTCGCGCTGCCATCATTTGCAATACTAATCGTCACTGGTATATACAACTCCCGTATGTTGCTCTTGCAGCCAAATGCCTTGATAGAGACCAACTATGGGATTATTTTGCTTATCAAAGTCTTGTTTGTTATTGTTACTCTCATAATCTATCTAGTCCATATTAGGTCTATCAGCATTGAAACTGAAAACAGGATTAGAGATGGTGATTCATCCAATCTTCAAATACAG…
623	Ar_GB_EKS_MAG_00080_000000000020	77586	77754	f															ATGACTAGCATAAATATCCTCCTAGAAAAATCCGATCAGTCTGACGTTGAAAATTCTATGCGTATCGCTGAAGATCTTCCTTACGATTTGATTTCTAAACCTTACTACGTAGATTCTATCGCCTACAAGCTAGATGGCTCATTTTTGGGTGAATTTGACTCCGAATAG
624	Ar_GB_EKS_MAG_00080_000000000020	77821	78340	r	transcription initiation factor TFIIE subunit alpha	K03136							Transcription initiation factor IIE, alpha subunit (TFA1) (PDB:5FYW)	COG1675	Transcription	K			ATGCATCAGGACACTAGTGAGGATTCCTTTGTCAAGATTGCCGCCCTGATTGGAGGCGAGGAATATCTAAAGGTTGCACGCGCTCTTTTGCATTCAGAGGATGCTACCGATGAAGAAATTGCAGCTGCGACAGGTCTTAGAATTAATATTATCAGAAAAGTACTTTATGACATGTTCGGGAAAGCATTGATCACAGGCATTCGTGTAAAGGATGAGAAGAAAGGCTGGTTCGTATATAGGTGGCGAGCCAAGAGGGACCAAGTAGACAATTTTATTGATAATCAAAAGAAAAAGATCCTCGATCGGTTACAAAAGCGCCTTGAATATGAGGAGTCCTCTGAATTTTACCATTGTGGCAATAGCGATTGTTCTAATGTCAAGTTCGATTTTGCAGTAGAA…
625	Ar_GB_EKS_MAG_00080_000000000020	78566	79901	r	ATP-dependent RNA helicase DeaD [EC:3.6.4.13]	K05592							Superfamily II DNA and RNA helicase (SrmB) (PDB:3RRM)	COG0513	Replication, recombination and repair	L			TTGAAACCAACATTTGAAGAATTAGGAGTAAGCCCTGCTCTAACTAGGGCATTGGAAGAAATAGGCTTCGCCAGACCATTTCCTATTCAAGAAGCATCAATACCAATTATTTTACAGGGTCATGATGTGATAGGTCAGGCACACACTGGAACAGGTAAGACGGCAGCTTTTAGTCTGCCAATATTATCGCGTCTTAAGAACAACGGACCGGTACAATTTTTGATACTGGTACCTACGCGGGAACTCGCAGTTCAGGTATCGCATGAGATTACCAAATATTCAAAATATCTCTCAATCAGGGTAGTTGCAATTTTTGGAGGAGTCAGTATTGGTCAACAGCAAACACGCCTGGAGAGAGGTGCACAAGTAGTCGTTGCCACCCCCGGCAGACTAATTGAC…
626	Ar_GB_EKS_MAG_00080_000000000020	80143	80971	f									Sporulation protein YlmC, YlmC/YmxH family, contains PRC-barrel domain (YlmC) (PDB:1PM3)	COG1873	General function prediction only	R			ATGCTAAGTGAGAGTCGTAGCAACGACGTCCAAGATAAGAGGCTTCGCGGTTCTGGCGGTTACGTTCTAGCAAGAATAACCGAAGAGGAACAAAAAAAAGGGAATCTAGGAGGGCCTGAGCTTTTCCTAGCAGGGATAGGAAGATTAGATGAGAACAGATTATTGAAATATTATTGTAACAAATGTGAAGAGCAATTTGATGGCCCTCCCTCGATTATATACGATAACCCAAATGAAGATTTAGGGGAAGGAGTGATCCTAGAAGAAAAGGGTGAATATAAGTGCAAGAAATGCACGAGTATCATAGCACAGTACCGAAAGTTCCGCGCCCCCCAAACTGGCGAGCAAGATCAAAGTAATTCATTGTCGGCTAACACTGTTGAAACAAGGGAGCAGAAC…
627	Ar_GB_EKS_MAG_00080_000000000020	81044	82577	r	GMP synthase (glutamine-hydrolysing) [EC:6.3.5.2]	K01951	Purine biosynthesis!!!Purine biosynthesis	COG0518!!!COG0519	Guanine ribonucleotide biosynthesis IMP => GDP,GTP	M00050	Pathway modules; Nucleotide metabolism; Purine metabolism	M00050	GMP synthase, glutamine amidotransferase domain (GuaA1) (PDB:4WIM)!!!GMP synthase, PP-ATPase domain/subunit (GuaA2) (PDB:4WIM)	COG0518!!!COG0519	Nucleotide transport and metabolism!!!Nucleotide transport and metabolism	F!!!F			ATGGACAAAATCGTAGTCCTGGATTTCGGCTCACAGTATAGCCACTTAATCTGCCGCAGGGTGAGAGAAGCAAGTGTATATTGCGAATTGTTACCACATGATATTCCTGCAAAATTGCTGCAGGAGATTAACCCTAAAGGAATAATCATCTCAGGGGGCCCAGCTAGTATTTACATCGAGGGGTCACCAAGGCCTGATGACGGTATCTTCGAGCTAGGGATACCTATCTTAGGCATTTGCTATGGACATCAATTGATTGTTGATAGATTTGGAGGCAAGATAAGAAAATCTAAGGTTCGAGAGTATGGTAATTCGAATCTCGTTATTGATGATAAGAACGATCTGTTTAGTAATATAGAAGGTAACATAAGATGCTGGATGAGCCACAGCGACACGGCT…
628	Ar_GB_EKS_MAG_00080_000000000020	82580	83324	r															ATGCAAATTGAAGTGCCATCTGGCTATTCCGACGAAGAAATTAAGCGAGCCGCAGAGATCCGTGAATGGCTCGTCAAACAGATCTCTGACAAACATGAGGAGGTCGAAAACCTGCGTGTTACGCTTTCGCTAGTGGATAGCATGCTCAAGCAGGGAAGTTTCAAGACAGCATCTAGTCTAAACAATACTTCCTCACTCGAGTCTAATTCAGTCAATAAATTCACTCAAGGCCACGCTTCTGACATTCCCAATAATCAAGATTATGAACAAGCCGTAGTCTCTAGTGCTGGAAAATCTCGCAACGAGGCAGCAGCAACCGATCTGAAACATGAAATAACAGCATCAACAACATCAACAAGTTCAGATTCTTCCAAATCGCAAATAGCAGAAACCAGAAAG…
629	Ar_GB_EKS_MAG_00080_000000000020	83498	84230	r	2-amino-4-hydroxy-6-hydroxymethyldihydropteridine diphosphokinase [EC:2.7.6.3]	K07142							6-hydroxymethyl-7,8-dihydropterin pyrophosphokinase MptE (tetrahydrofolate and tetrahydromethanopterin biosynthesis) (FolK) (PUBMED:22931285)	COG1634	Coenzyme transport and metabolism	H			GTGGAGTTTATCGAATGGTTTCCGTACTATCAGGAAATCAGACAACAATTCGGATATAGTACTGAAAAGGACCAAGATGCTGCGAAAGTTCTCTCTAATATGAGCAGGAGAAAAGCATTGGATTTAAAGGTGCTACGACGGAAGATTGAAGGTAAACAGATCTTGGTGATAGGAGCCGGCAATAGCCTAGAAACGAACATCTCTTATGTCAAGAAAAATCGAAAATATACAAAAATAGTCGCTAATGGAGCAGTTCAAGCTATTATAGAGCATGGTATCAAACCTGATATCGTTGTGACAGATTTAGACGGAAATCCTTCATTTCTCAAGAAAGCTGATAAGATGGGCGCTGTTATGGTTGTTCATGCGCATGGCGACAATATTCCCGTCCTGAAGAGA…
630	Ar_GB_EKS_MAG_00080_000000000020	84404	85043	f	exosome complex component CSL4	K07573							Exosome complex RNA-binding protein Csl4, contains S1 and Zn-ribbon domains (Csl4) (PDB:2BA1)	COG1096	Intracellular trafficking, secretion, and vesicular transport	U			TTGAAAATCGGAAAAACCAAGAAAATCCAGAGCTTTCCTGGCGACGAGGTCGCATTAATAGAAGAGTTCGAGAGCGGCAAGAATACGTATGTAGATGACGGTAGCATACGATCCAGTACGGTGGGACAGAATGTGTATGATTTAAGGAGGCGGATAGTAAGAATAGAGCAAAAGAATACGCCTAAGCTACCAAAAATTGGAGATATAATTGTTGGACATATCGATATGCTATTTGGTAGCATGATCTCAGTAAGAATTTTGTACATAAATGGTGTAAAATCAGTCGCTGGATTTTCTGCCATTTCATCCACGAAGGGTTTCAGTCATTCAGGTGCACAAAGCGGTTGGTCCAGGGATAGAGGCGATCGCAGATCAAGAATTACATTCAGAGTTGGAGAT…
631	Ar_GB_EKS_MAG_00080_000000000020	85029	85860	f	prephenate dehydratase [EC:4.2.1.51]	K04518	Aromatic amino acid biosynthesis	COG0077	Phenylalanine biosynthesis, chorismate => phenylpyruvate => phenylalanine!!!Tyrosine biosynthesis, chorismate => HPP => tyrosine!!!Tyrosine biosynthesis, chorismate => arogenate => tyrosine	M00024!!!M00025!!!M00040	Pathway modules; Amino acid metabolism; Aromatic amino acid metabolism!!!Pathway modules; Amino acid metabolism; Aromatic amino acid metabolism!!!Pathway modules; Amino acid metabolism; Aromatic amino acid metabolism	M00024!!!M00025!!!M00040	Prephenate dehydratase (PheA2) (PDB:1PHZ)	COG0077	Amino acid transport and metabolism	E			ATGGTGTTGAGTAGAGTCGCTTTTCAGGGGGAGAGAGGAGCATACAGTGAACTTGCTGTCTTTCGGTTTTTCCCAACGTGCGAATCAATCCCTGTCCGGTCCTTTCAAGATGTGATCGACACTCTGCTGTCAGGCAGTTCTGACTATGCAGTAGTGCCTATCGAGAATTCGATAGAGGGAAGCGTTAATGAAATATATGACCTACTTTTGCAGTCAGACTTGAATGTTATAGGCGAGTCGTATCAAAGAATAAGACATTGTCTTATTGCAAATAAGGGAAGCGATTTAGATTCTATAAAAGCGGTATACTCACATCCCCAAGCTCTTGCACAATGCAGGCATTATCTTAACGGAAGGAAATTTGATTCAATACCAGTTTATGATACAGCAGGAGCAGTT…
632	Ar_GB_EKS_MAG_00080_000000000020	85884	86349	r															ATGACTGGTTCACTTGTTTCTAGGTCAAAGGTTTTCTATATTTTACTTGGGGCTGGGATTTCGTTTATTGTGATAGGATCTGCATCAGCTCTTTATACGCTTACACCTATATCCGTATCACTTAATGGAACAGTTGAAGCTGGTAAGACTGACTCATTGACTCCTAACATGGATGTAGGGAATACGGCAGCGTTATATGTTACAGGATCTAACGCAAGCATCAAGATTTTGGATCCAGACAACGAAGTAATAAGGTCTGTAAGTAATGTTTCTAGCTTTCGGTATAACTTTGCAGCTCATAAGGAGGGACAATATCTGATAACGATAGAGAACTTGGGAACCTCTGATTTATCGATTGCTGGTAATGCTTTTACCAAAGGTAGTCAGATAGCACTTGGA…
633	Ar_GB_EKS_MAG_00080_000000000020	86728	86950	r															ATGTCCCGGACAGACGATAGTGTAAAGGGTGACAAGATAAAGGCTTTAGGTTTAGCAAAAGAATGTTATGCAATGAAGGAAAGTATAGATCCAAGTGGCGCAAGCGATTACTTTGTTGTTCTGCACATCATCAAGAAACTCTTATGTGTGTCTTATGTACTGAGAGTACCTAAAGCTACAATATACATCATCTTACTGACATCGCAGCGCATCGCCATGTGA
634	Ar_GB_EKS_MAG_00080_000000000020	87249	87678	f															GTGGCTAGCCTATGGACCAAGGACTTATTAAGGAGATGTACAGCAAGGCTAAAATACACGTCTCATTCAAACCCCATCATGGCTAATCCTCCAGAGCCCCTTCCATATGACGAACACGATTATGGCGTAATTGCTAGTAACGTGTATCATGAGCTATGTCAGCGTGATAAGGAAGATAGAGAAGCTGGCAGACCTCCTGCATGGCATGACTTAACTGAATTGGTAAGTAAAATGGATGCTTATACCGATAAAATTGACATCGCCTATCTAGCAGAAACAATTCTCAATACTGAAAGAGAATTCATTAAACGTTATCCTGCAAATTTTGATGTAAGATTAACTGGGCCAGGTAGAGATAACTGTGACAGGGGAATTGATATTCCAAAGTCGGAGAGCGTA…
635	Ar_GB_EKS_MAG_00080_000000000020	87696	88011	r															ATGACGATGTATTTGATGCTTTTAGGATGTCGCTACAGTTTTATCAATGATCTGCGATATATGGTTACTTTATTGGAGAAAAGCCAATCTTACCCTCCATTGACTACAGATCAAGTCTCAAAATTGCGATCTCTTAGAGCAAAAGACAAGCCTCCTTCCGAAGTAACATTGAATATGAATACCTTTCGTTTGCCTGAAGGAGTAAAGGCGTCGCTGGTCAAAGCTAAAGGTTCTGCAGGAACGTTCAGGATCCAGGTCACCCTACCCTATGAAGGGAGACTTATTGGAGTGACCCTAGAATGTTTTATGGTATGA
636	Ar_GB_EKS_MAG_00080_000000000020	87961	88396	r															ATGATAAACATAACTTTGAGTCTGGTAAATAAATATGGTATAACATATGGCAACGGTTGTAGGATATTAGTCGATGGAGCAAATCCTTCCTTTATCCGTTCTTTGAAATACCAGCTCGGAGAGAATATAGATTATGAACAAGAAATGGACTATTACAAAAAGTCATATCATGATATCTATAACTTAGATTTTTTGATAAGAAATATGTTTGTTATTCCAGTTCATTTTGTCAAGGAACACAAACGAATGTTGACACATGCTAAGAGAATATTACAGTATAAAGATGGCTCGATGGCCATTAACCCAACATTTGACAAGTTGATCACTTCATTGAGAACCGCAGTAGAAAGTGCAGAAGGGTTGTTAGATAAAGAAGCAACTAGTTATGACGATGTATTT…
637	Ar_GB_EKS_MAG_00080_000000000020	89025	89565	r															GTGAAAACATTAGCGGATTGGGAGCGCTGTCTAGCCAGAAAGAGAAAATATTGTTACGTAGATCTAGAGAGTAGAGTGATTGAATTGCATAGCCAGGGCCTTAGTGAGCGAGAGATGTCTGAAAGATTGAAGATACCGCGAAGCACTATTAACCTGGATAACCGTGTACTGAGGCAACAGGCGAGAACTAATATCCGAACGTACGTCGATCAGCAACTCCCTTTTGAACATAATAGCTGCATGGTCGCAGTAAGTAATCTGCTAAGAAAAGCCTGGGATATAATCAATGATGCTACTTCATCTGATAAAGCAGTCGCTAATGCAATGCGTCTAGTACTGGATTGTCTGTCATTCAAGCGTGCCTTGCTGATGGACAAAACAGATCTGAGAGTCATAGAT…
638	Ar_GB_EKS_MAG_00080_000000000020	90183	90918	f															TTGAATACGAGTTGCGATGGAACGCTAATGTCATCCTATGTAGTAAATTTTTCCCCTACCCGTACAGCAGAATTGTTATCCCAACTATTTGATGTTCTTTCTCTGACTTCCTTTCTTGCCTTATGGTTAGCTACGGTAATTCTCTTGAAGCAATATCGACGTAAATTGGGTCAGATCAAATATTTTTTACTTATGGGTCTGCCTTTAATTTATTATGTCTATCCATTTCAAAGCTATTTTGGAGATCCATTTTTCCCATTGATACAGTCACTTCCAATATCGTTTAGCATCTTGTATGTATTGATTTTCAGTGCTACAAAACAAGTTGGAGCTCTACTTTTCAGCCTCGGATTCCTAGCAACTTCTTCATTAGTTATCGATGAACGTGTTCGTAAATCC…
639	Ar_GB_EKS_MAG_00080_000000000020	91233	91524	f															ATGGCGAGGTATACTCAAAAAGATGATACATACGATAAGGCGGTAGATGAAATTCTACTCAATACCTATACTATTATTGATGACCAATACAACATTACCTTCGAAGGTAGAAGCAGAATATTTGTAGATGGTGCTAATCCATTCTTCATCAGAGCATTGAAGGATAGGGTAGATGAGAAGCAGATATACTACTACAAGAAACAATATCCTTCAGTCTATGATCTGCAATTCCTACAACGAACATGTTTGTCATTCCAGTCCCTTTCTCGAAAGAACATAAGCACATACTAG
640	Ar_GB_EKS_MAG_00080_000000000020	91781	92348	r															TTGAAACTAAACGGATCAATCGATAACTTAGCGAAGAGGCTTAGTAGACTGGAACCTCTTCTTCCTACTTCTCATGTTCCTTCCAGTAACAACAGGACTGGCTTAAGCCATTGGAAAGATAAACCAGTAATTGCATTAGAGGACTGGATCCAGATTCAGGGGCATCTGCCTTATAGATTAGAATACTTCCCAGACGACTTCGATCAGACATTGACATACATGGAGCTCCCATACCATCGGTATGAATTTGAACGCAAAAAGAGAAGGCTTGAGGCAAAAGGGCGGTCAGATGGATGGTTAAATGATGAAGTTGGATACGGGCCGATCTGTCATGATTCAATGGGTAATCTGACTGACGGATTAGGCAATCCGATTAAGGAAGAAGAAGTGGTAGAGGAG…
641	Ar_GB_EKS_MAG_00080_000000000020	92322	92769	r															ATGCCTAGGCCTGTACCACACAACCGGATAATAATAAAAGAGAGAAGAGAAAATATCCTGATGCTTCTTACTAAAGGAATGAAAGGCTGTGAAATAGCCAAAGAATTAGGCGTTGATGCATCTACCGTAAGTAGAGATATCCAATATTTGATTGCCCAGTCGCAAAATTACCTAAATTCCTTGGCCAAAGATACACTTCCGTTTATGTATCAAACCTCAATAGAAGGAATAAAAAATGTACTCAAAGAATGTTGGACCATTTATACTCTTGATAGTAACAACACTGACAAACATATAACGTGGTTTCATAAGATAGCAGCTCTTAAACTAGCAAAAGAATGTAATGAGGCATTATTCAAGCTCACTTCAGAAGGACCATCAATAATGCATGTCAGGCTT…
642	Ar_GB_EKS_MAG_00080_000000000020	93591	94020	r															TTGGATAATAGTTTTCTGTGTTCATTGAGGAGTTTGCGCGCAATATTTTCGCACCGCAAAAGTATAGATCCAAGTGGCGCAAGCGATTACTTTGTTGTTCTGCACATCATCAAGAAAAGGATTGGGTTCGTCTTTTGGCAATCTTTAATATATGATTCCTATTTAATATCGGCTGTGGAAGACGCAGATAAGATAGAAACCCTGGATCATCAACCGAGACCACGCCTATCACGATCAGGACCAGAAAACAACGTAGTAATCGTAAACTTTCAAATAATAATAAATGGGATGGATGTTGCAAACGAGGCTCTAAGAACGTACAGTGAATTTTTGGAGAATGTTACAAAATTTAATTTGAACATAATGAAAACCGTCTGGAATCCCTTTCTCCCCTATCCG…
643	Ar_GB_EKS_MAG_00080_000000000020	94304	94589	r															ATGATGATGCCTCTTGGTCAAGTCCTTCTAGCCAGCCGTAGCCGTCTTTCACTTCAGCGTGTTGATAGTCTGATGGACGAAACGCTTAAGATCGCGCATCTCTTCACTTATCTGATTCAGTTCTTCTGTCTGAGCAGCCTTCAGTTCTTCGTATGCCGATACATGGAGGGGATATCACAACAAGAACAATATTTATTCTCTGGAGAGTTAATCAGCCTGCACCGTGTGTACTCTCCTATAGCTGGTTTAGGCGTGACATCGCTCTCCGGAATAATACCATTCTGA
644	Ar_GB_EKS_MAG_00080_000000000020	94663	95014	r									Nitrogen regulatory protein PII (GlnK) (PDB:2GW8) (PUBMED:24610711)	COG0347	Signal transduction mechanisms!!!Amino acid transport and metabolism	T!!!E			ATGAAACGTGTAGAGGCCATAGTTGTAAGTGAAAAGCTTCTTCCTGTTATTGAAGCATTAAAGGACGCTGGGGTGGGCGGATGTACAATTCTTGATGCAAGGGGTAGAGGGAAAGGAGAAAAACCTATAGTTGAATCTGCCAGAGGAACTTCAAGGTATATATCCGAATTTTCAGTCCGATCCGCTATTATTACAATAGTAGAAGATTCTGAAGTGGACAACGTTGTCAATACTATATTAGAGGTGGCAAGTACTGGTTCATCTGGAGATGGTAAGATATTCATTTCACCCATCAGTGAAGCAATTGATATTGGCACTAAGAAACGCGGTAGTGGATCTGTAATTAAATAA
645	Ar_GB_EKS_MAG_00080_000000000020	95780	96215	f															ATGGGAGTCGGATACAATTTTTACGACGTTCGTACGAAAGTACTTTTAATTTTTAATAAAAGAAAAATCCTTCTCAACGCGTGGAATAAGATAATAAAATGGTGGCTAGATGATGAGATAAGGATGAGATTTGTAGAAACAAATGATTCGTATAAATTCATACTCTATGGGGAATCACGGATTTTGGAAACCAAATGGGTTTTCTTAAAAGCTCTTAGAACATCAGAACATTACGAGAAATTTAAGGATGACAATGACAAAGCAAATCGTTTGGGACTTGCGTTGTATAGACCCAAGGGTAACTCATATGAACTTGAAATATTCGATTATACTAAGATGGTGACTGATGTCCAGTTCCTAAAGGAACCAGTATGTCAGCACGACACTATAATTTTGAGG…
646	Ar_GB_EKS_MAG_00080_000000000020	96288	96789	r															GTGCTTCATAACATTATGAGGGTAAACCTAGAAGGTGAGGAGTATATTGTTGCATCTCTACCAAAGGTCTGGAGGAACGAACTTGGATTTATTGGTCTTTTTAAGAAGATAAAAGAAGGTATTCTGGTTTTAACAAACAGGAAAATCATATTCGTACCTGAATGGGTCTATGTAACTCCAGAAGAAAGAGAGGTAAAATACTTTGGTGAAGGTGAAGCTAAAGTAACACGAATAGATGATTATTCAGAATCTCAACTTGACGATGATGTATCTAAGCATCCAAATACATTGATCATACCCTTAGAATCGGTCATTGATGTAGATAGTGTCAAACTACGCAAAGTAAATTTCTTGAGGATCAAATTCAAGAAATCTGGTAAAGTTAAGACATCTGATTTT…
647	Ar_GB_EKS_MAG_00080_000000000020	96841	97072	r															ATGAAAACAATTTCAATAAAAACTAATATATCAGCTTCATGTTATTCTTTTATGGCAGAGGCTGGAATAGAAATATTTATTGCTGCTGCTGTTGCCCTTGGAATTGTCACAGCGATACAATTTGCTGAAAGAGCATATAGGTATAAAAGAATGAGAGAGCAGAAAACTGCTGGCACCATGGGGTTTGAATATGAACCAACGAAAAAAGAGAAGAGAGAGGGGGCTGTTTAA
648	Ar_GB_EKS_MAG_00080_000000000020	97188	97884	f															TTGCGTCGTAGAACAGCTATTTACCAGGGTAGAAGAAAAAGATATGTTATTGCAACAAGCATCGCAATAGTTCTTATATCGATTGCTTTATATAAAGCCGCGGAAAGCGGTCCATATAAAAATTTTAAGACATGGGACTTTGACTCTCCTCAAGACAAAAGTATGCCTAGCGAATTCTTGTCTATGGAAACAGCTAGTGAAGAAAAAGGAACATGGAATGTAAGATCTGATGAGTCGGCTCAGTCAGAGCCCAACTTGCTTGCAAAAGTATCGAGTAATGGGACAGGTTCGGGCTATCACATACTGGTAATCCCAAAAGGAGTATACAGAAATCTTGAAGCGAGTGTAAAGCTTAAGATAATTTCAGGGGAAGAGGAACGGGCAGCGGGTTTGATAATT…
649	Ar_GB_EKS_MAG_00080_000000000020	98280	99771	f	ammonium transporter, Amt family	K03320							Ammonia channel protein AmtB (AmtB) (PDB:1U77)	COG0004	Inorganic ion transport and metabolism	P			ATGACATTTGATTTGATGTCATTGACAATTGAAAAGCACAAATGGAAATTACTCTTTGTGCTAGCCGGTGTAATAGTTGGAGTATCGGGTTTTATTGCTATTGGAGACCAAATGGCATTTGGCCAGTTTGGCCCTCTCAATGGGCTCCCTAGTCCAGAGAATACAACGGAATTTCATTGTAATGTAGGAATTACACCTCCAGGTAACGGTACTATTGGACCTTGCATAGATCCGGGAGATACTGCTTTCATGTATACAGCAGCAGCATTCGTCATGATAATGACTCCAGGTGGGGTAGGTTTCCTATACGGTGGTTTAACGAGGAGAAAAAATGCTTTAACTGTGATCCTGCAGAACTTTCTGGTATATGCTATCGTTAGTATTCAATGGGTAGTTTAT…
650	Ar_GB_EKS_MAG_00080_000000000020	100065	100497	r															ATGGCAAAAGCGGAGCATAATTTTTCGAAACTTCATATTTATCCAAGGAATGACAATATGATATCTAGCCGTGGTATAAAACAGAGGTTTATCATCTGCTCGCTGGGAACACATGTGTCTAGTATGACTAGAGGGGCTTTGTCTAAACTATTTGCAAAGAAATTTGGTATTCCTGTAAAGTCTGCATATCATTATGTCTGGAAGGAATTGGAAGAGTGCCTCATTCCAAGTGGTATTGTTTGTGAATGTGGTAACTTGCATCCAATCAGAGGGTCATTAATCCTTCAGATGAAAGGTATACCTTATTATCGACTTACTAACTTTGGGCTTTTGATTGCATCCTCCTTAGAGGAGCTCGATAAGGAAAAAAGGGAAGAGCTTCTCAGACGTTACGAACAA…
651	Ar_GB_EKS_MAG_00080_000000000020	100641	101370	f			CRISPR-Cas system	COG1468					CRISPR/Cas system-associated exonuclease Cas4, RecB family (Cas4) (PDB:4R5Q)	COG1468	Defense mechanisms	V			ATGGAAGAACCACCAATAGTAGAAAAAGTCTATGACAAAATCAAAGTTGGTATTGAAAATTATAGGGCTGCCAGTGATGCACCTGCCAAAGTCGATGTCTACGATGTGATAGAAAAAACATTTTCCGATCTTAGTCCTGATTTCGATGATGAAAGCAAAATTACCATTGAAGAGGTAAGCGGTTGTCTTAGAGGTGCGTACCTTGATCGAAAAGATCCTGCACAGCATACATATAAGCAGATGATATCTACCATAATGGAGAAAGGAACTTTTAGAATTCTGGAAAAACCGGGAGAAGGGGAAATTGTTGTTACTCCTAACATTAAACTTTACGGTCGGGCGGACAGGGTTGAAGACGATGTTATAATCATATTTAGAAGGACGCCGGAATTACCAGAT…
652	Ar_GB_EKS_MAG_00080_000000000020	101422	102187	r															ATGAAACATACTGATGGGGGAGGTATATTTATTGATGTAATTCAAGACTGGTTTCGCCAAAGAAATAGGTTGTGGACCGCAATCAGTTTCATTACTACGCTTATTTTCATAATCATTATGCTTATGCAGGTCTTTTTTAATATTTTAACAGGAATCGATCCTCAGATCAGGCAGGGAATATATATCCTCATGATACCATTGCTAACATTATTTGTATTTAGCATCTTTTGGCGAGGCTCAGTCCTAACTTTTCTTTCCCTTGCAGGAGCGCTGAACTTGTATATTGGGATGTTTTATGTATTTGATCACGCTGGAGGACTTCAAACCTTCCCCCCTCATGTTGCTAACAGATTAGGATATGGTACGTCAGTGATAGCACCTCCTGTATCATCTGTAGCT…
653	Ar_GB_EKS_MAG_00080_000000000020	103802	103955	f															ATGGCGGATATTTTAGAGTCAATTGACAAAGATAACAGTTCAGTACAAACACAGATACCACAGCTGGAAGAATATCTTTCTGAACTATTAAAGCTCGGCCTTGTTTCATATAATAAAAATACAGGACGATACTACATTAGTGAAAGAAAATGA
654	Ar_GB_EKS_MAG_00080_000000000020	104749	104986	f															ATGGGCGCTGTATTTAGGCCCAAGGACCTAGGAAGAGGAGGTTACAAGAGAGTCGTAGAGAATTCAGTAAGAGATCTCCATCCGAATATCAAGGAGAGTGTCATAGAGTTATTGGAATCTTGGGAAGGCACGGAATCTGAGAAGAGACTAGAAAAGATATTGGGATACGAAAAGGCTCAAAACCTATTGAAAAGTCTTAATTCGAGGAGAGAAGATCAGGATCCTGCTGAACGATGA
655	Ar_GB_EKS_MAG_00080_000000000020	105672	106779	f															ATGTACAGCAGCAGATTAATAACTGTCATTATCACAATCCTTCTATCTGCAGGATTAGCAACTAATGGATTTTATACACCAGCTAATGCCACTACGGAACAACAAGATCAGAATGAAACGGCAATAGTGGAGCCAGAACCTGAAGTAGAGCCCGAGGTAGAGCCTGAGGCAGAACCTGGTACTAATCGACCAGATGGGGATTGTCTTTTTGATCCATCTCTACCAAAATGTACGCCGGGTCCGGAGGGGTGTCCTGAAGGATTTAATATGAATGAAGACGGCCAGTGCTTTCCTAGACATGAAGGAGGTTGTCCTGAAGGCTATCATTCTCACGAAGATGATGAGAGTGGAAGGTGCATTCCCAATAGTGTACCATGTGATGAGGATTATATCATGAAT…
656	Ar_GB_EKS_MAG_00080_000000000020	107084	107687	r															ATGGAAAAAAATAGGACCATTTCTGCTAAAGCCACTGCTATATGGGTTGTATTATCTTTTTCATTTTCATATACTATCATTAATGACTTCTGGCAGGTGCACCATCAACAATTATTAGTCCTTGGACAAGCACAAGACAACAAACCAACACTAGGTGGACAAACATTCAGATCAACATTTGATACTTTTGTTGTTTCTGATCCAGAAGCGTATGGTATTTTTGAAGAGAGGAATTCTAGCATTTTTAAACCAGGAGAAGAAGTATTATTATACGTTGAGCCTGCAGGTATCACGTATACGAATACAACAGATGAAAGAGGCAATAAACTGTATTCTATGAACCTCACCGCCGATATTATAGTTTCAGACAAGGAGGGGAATATATTGGGTGGTGAACAG…
657	Ar_GB_EKS_MAG_00080_000000000020	108119	108671	r									Dienelactone hydrolase (DLH) (PDB:4ZV9)	COG0412	Secondary metabolites biosynthesis, transport and catabolism	Q			ATGAAAAAGCTTAAGACTAAAATCAAGGATAAGAAGAAGAAAATGAAAAGTAGTAAATCCTCTATTAGTCTGGGAAAGATGTTTGATAAACATATCAAGTTTGAATTTGAGGACAAGAATTTGGAAGCAACAATGGAGACGATGGGTAAGCAACCTTACGTACATCATGTACCCGTAATGACAGGTGGAGTTGGTTATGATGATGTATACAATTTCTACAAGAATGATTTTATTGGTAAGATGCCTAATGATGTTAAAGTTACACGCATATCTCGTACGATCGGAAAGAACCAGGTCGTTGACGAGCTGATTCTAAGTTTTACACACGACATGGAGATCAAGTCCATGCTTCCTGGAATACAACCTACAGGCAAGTACGTAGAGTTACCCCACGTAGCT…
658	Ar_GB_EKS_MAG_00080_000000000020	108960	109200	r															ATGTGTTGGGCGCGCATAAGAACAATCAATATGAATAATTCCATGTTTGCAAGTCAGGCCGAGGAAATTATTTATAGTCCTTTGATCAGCCTGAGTTTTAGAATTAAAATGAGAGTATTAGTTAGAGCAATAATTCCAACTACCGCAGGCAACAAGATGGTTCAAGATCCGAATTTATTAAAGGACATTGAAGACTATATCAAGAAATTCAATTGCGAGGCTTCATACATCCTGCAATGA
659	Ar_GB_EKS_MAG_00080_000000000020	110264	111248	f	putative transposase	K07497	CRISPR-Cas system	COG2801!!!COG3415					Transposase InsO and inactivated derivatives (Tra5)!!!CRISPR-associated protein Csa3, CARF domain (Csa3) (PDB:2WTE) (PUBMED:21093452)	COG2801!!!COG3415	Mobilome: prophages, transposons!!!Defense mechanisms	X!!!V			ATGGGTTACACTTCTGTCAGGAAGTGTATCCATATAGAAATCAGAGATAAGTTGAATCTAATACACGAAAAAGAATGGACTGGTGCCACCGTATTTAATATTTGTAATAGGTACGGTACGTCCAGAAAAACATACTATAAGTGGAAGAACAGGTACAAACAGAAAGGAATAGAGGGACTATCGGATCTCTCTAGAAGACCTCATAATGTCAAGTACAGAAAAGTAACATCTGAAATACAGGAGACTATACTTGATCTTAGATTAACCAAGAGATTTGGATGTAATAGGATCAAGTTTAGATTAAAGAGAACCATTGGACTGTCGTTAAGCACACGAACTATATACAAAGTACTTAAGAGACATGGTCTTAATGTCCTCAAATGTCAATATAAAAGAAGA…
660	Ar_GB_EKS_MAG_00080_000000000020	111718	111949	r									Sulfite exporter TauE/SafE/YfcA and related permeases, UPF0721 family (TauE) (PUBMED:21183667;22797525)	COG0730	Inorganic ion transport and metabolism	P			ATGCCTGCAATGATTTCAATATTAAAAATGGAACCCAGAACTGCTGTAGGGACAAATCTGGCGGCATCATCTATTATGGGTATATCTGGATTAATAGGACATATCATAAATAACAATATTGATTATTTCGTCTTCATCATAATGGGTAGTAGTGCAATGATCGGCGGATACCTAGGGGCAGGTATACCAATCGATTCGGTGAGAGAATTCTCAAACGCCTTATCGGACTAG
661	Ar_GB_EKS_MAG_00080_000000000020	112082	112499	r	uncharacterized protein	K07090							Sulfite exporter TauE/SafE/YfcA and related permeases, UPF0721 family (TauE) (PUBMED:21183667;22797525)	COG0730	Inorganic ion transport and metabolism	P			ATGCAAGTGGATCTATTAAGTCCTATTGTCCTTGCCATATCTGGTTTCGCCATAGGATTTGTTGGTGGGATGGTTGGACTGGTTCTAGACGTGGTTAGATTTCCTGTGGTAATGAGTATAGAGACTTCAGCAAGCATAACTGCAGGAACTAACTTAGGAGTAAGTACTCTTGGTGCAATAACTGCTGCACTACGTCATTACCGGCTGGGAAATATACATTTTCGTTTGTTTCTAATATTGGGTCTAACTGGTGCTGCTGGAGCATTCATAGGATCCTTTCTAACCGGATATGTTCCCGTATCCTATTTGCTTGTAGCGATTGGTATTATTGTATTGTATGAATCATATATGTTGCTTAAAGGCTCAAGAGCAAAACAGGAGAACATCAACAAGAAGGAA…
662	Ar_GB_EKS_MAG_00080_000000000020	113247	113511	f															ATGCTGGGTATAGAATATGTGATAAGAAATATATCAAAAGTGAAACAGATGGGGGAAAAAGAAAAACGTGACAGTAGAGAAGAGAAGACAAGAACAAATGAAGATCTAAAAATGCCCACTGATTTTGAATGTTTTGTGTGCGGTACTAAATTCATGACAAATGAAGAAAGGAAACATCATATAGAAAAGGGCACACATGGTCATTTCTATGATACTACATCACCCCAGGAACGAGAAGAAGTTAGATCTTCAGAAGATGAGTAA
663	Ar_GB_EKS_MAG_00080_000000000020	114001	114445	f			Pyrimidine degradation	COG0778					Nitroreductase (NfnB) (PDB:1F5V)	COG0778	Energy production and conversion	C			ATGCACATAGCTCACCTAGTGCAGGGCATACAAGAGTACATAGTAGTAATCGATCCAATTACAAAAAGGAAATTATGTGAAGCATCACTGGGACAAAGTCAGGTTGAAGATGCTTCAATTCTAATTGTTGTGTGTTCAAACACATCAAGGTCTGTTAATAGGTACAAAAAAAGAGGCACAGAATTCTATAGCGTCATCGATGGTGCATTTGCTTCTATGATTATATTATTGAGTGCAGTTAACGAAGGCATTGGAGCTAGTTTCGTTGGAGCATTTGAAGATAATAGGATTGTAAAAATACTGGGATTACCAGTACATGTTAAGCCGATAGGCATTATCGCATTAGGATACCCAGCTGAAAAGCCAGAAAGATTCGAAAGGATAGAACTGAATAACCTT…
664	Ar_GB_EKS_MAG_00080_000000000020	114662	116018	f	putative pyruvate formate lyase activating enzyme [EC:1.97.1.4]	K04070							Radical SAM superfamily enzyme PflX (PflX)	COG1313	General function prediction only	R			ATGTTATCTCCATTTCCTACACTTAAAAAGGAAAATAGTAAGTTTGAATCATTAGATGTATGGAAACAGCTTAAGAATGGCGGTGATGAACTGTCATGGTATTTTGCCGTATCAACAAACCGTATGCCAGCCAAGTACCTCATTTCGAAATCCATATTTTGTAACATTACAGATTTAACAACTGCAACTGAGGAAAGGCTGTGGGAAGAACATAGAAACCTTATGGAAACTTTTCTTGAAATGTGGAAAGAAATTAGGTCGGGAGAGCACGAAGTAATACGCAATTCAGATAGTGGAAAGACTTCCCTTATGGATTTGAATATCGAGCTTACCAAGCGAATGTTGAAACATTGCAATTTCTGTCGTTGGAATTGTCAGATTGATCGATCTGTTCAGTCG…
665	Ar_GB_EKS_MAG_00080_000000000020	117654	118161	f															ATGCTTCCCTCTCTGCTATTTGTTAGACAAACTTATACAAGAATTCTGAATCTAAAGAGAGGAATTAAAGGACTCGTATATCTACCCCTAACAGTTCTGTCATTAATGATATTTGTATTTTTTATCTTAGGATTTTTAACTCAGTTTCCGTTGTTTAATATATCATGGCTTGGATACAATATTGCTGTGGGTCCCTATGCAGACCAAGGATTTATCGGTATTCTTCCCTTCTTACCATTTCTTGTGTATACATTTATTCATGTAAATTACTTTGAAGAGTATTATTTTAGGACAAATCTAAAAAGAGTGGTAATCTGGGCGTTCTTGCACATGGTCATGGGAGTAACTGTCGGTGTGGTGATTATGTTGCTGCCTTTGGGTTTTTTCTACAAATATATA…
666	Ar_GB_EKS_MAG_00080_000000000020	118722	118944	r	antitoxin HicB	K18843							Antitoxin component HicB of the HicAB toxin-antitoxin system (HicB) (PDB:4P78) (PUBMED:19060138)	COG1598	Defense mechanisms	V			ATGAAACATAGTTCTAGAAAATATACACTGGTATATCGAAAGGAAGAAGAAGGTGGATATAGCGGGCATTGTCTAGAGCTGCCAGGTGCTATAAGTCAAGGCGAGACATTAGATGAATTAAAAGAAAACATGGTCGATGCTATTTTACTGATTTTAGATGACATTAAACGGGAGGCGGAAGAGAAAAAGGAACAACTCTTAGAAGTCACTGTCCCCGGTTAG
667	Ar_GB_EKS_MAG_00080_000000000020	120693	121599	r															ATGGAACGACATATAGGAAGGAAGCATCCCTCAGATTTTCAATCAATGGCCTTTCCATTTCGTAATATGAATGATGAAGTTTCTAAATTTTCAACTTTCAAATCCCATAACCCTAATTATTACAATACTAATCATAATTTTCCCAATTCTTCTAACAATTTCCCTCAACCACCAATTCAGGAAGACGGCTCAATATACGAGCAAACTAACTCGATGAGAACCGTCGATGATCCAATTGATTTGTGGTTACAAAAACTTCGCCCGTGGGTTGAAATCAAGAGATTAATGGAGGAGCTTTCATTTAGGCCTATGCAACAGCCTTCCTTTTTTCCATACAATGGAGCTGTTTCTCAACCCAACATGTACCAAAGGTTCCAGCCACCATTTAGAGCGGAGGAT…
668	Ar_GB_EKS_MAG_00080_000000000020	122410	122638	r															ATGGAATCCCTTGCCAGATTACACAACCAAATGGGAAGTGAACGTGTATTATGGTTATTGAATGTATGTTTGATAGCTAACACAAACGGCATGAGTATAAATCAAGTCATTGAATGTTTATCAATATATGGTAACGATCTTCCAATGGTCGAGCAGCTATATGAAGACGTAAACAATAGATCGGATGCGCTAATGCAACAAGAATATCAATCCAGGAAAAGAGTATGA
669	Ar_GB_EKS_MAG_00080_000000000020	123030	123807	r	DNA excision repair protein ERCC-4 [EC:3.1.-.-]	K10848							ERCC4-type crossover junction endonuclease (MUS81) (PDB:1J22)	COG1948	Replication, recombination and repair	L			GTGAAAGATTTACAAACCAGTGTGGTAGTTAGGATCGTAGTCGATGAAAGAGAGAAAAGCAGTCGTATTCATGAGCTACTTCGTCAAGCAGGAGCTTCAGTGGAATTCGCCTTTCTCACGGTGGGAGATTACATTGTTTCTTCTCAGACCGCCATAGAAAGGAAGACAATTTCAGATCTTGTAGGCTCTATCTATGATGGACGACTATTTTTGCAGTGCAACGACTTGGCTCAAAATTATCTTAGGCCAGTAATTGTAGTCGAGGGTACCATATGCGATCAGCATGCCCAGCATTCTCAAATTATTAATGGCGATTATACGAAATCACAGTTCGAACAATTACCTCTAATTTATGAAGCATTAACGAGGGTTGTCCTAGAATTCAGGATACCAATAATT…
670	Ar_GB_EKS_MAG_00080_000000000020	123943	124363	r	prefoldin beta subunit	K04798							Prefoldin, chaperonin cofactor (GimC) (PDB:1FXK)	COG1382	Posttranslational modification, protein turnover, chaperones	O			ATGAGCGAACAAGAACTTCCACCTTGGCTCAAGGAACAAGTATCACGCTTTCAACAACTTCAGCAAAATTTGCAAGCCATAATGATGCAAAAGCAGCAAGTTGAACTAGAATCTGTTGAGATCGATCGTGCCTTAGAGGATCTCAAGAAGGTAGCGCCAGATGACACAGTTTACAAGAGTGTAGGACCGTTGCTAATTAAAGGTAACAAAGATGATCTTATTAAAGAACTGGAAGAAAAGAAGGAGCTGGCTAAGACTCGCCTTATGGTGCTTTCAAAACAAGAATCGAGAGTTAAAGATAATCTGAAAGAAGTAGAAAATAAGATAAATCAGATGATACGAGGAGCACAAGGCACTCTCGGTGCTACAGGGGGGCCTGGAACCATAGGAGGTACTGGC…
671	Ar_GB_EKS_MAG_00080_000000000020	124406	124682	r															ATGATATTAGCACGCAAGCCATGTAGGTCAGAGATAGTATTATCATTTCAGGCGAAGAATAGGGACACAAGATCCATTGCCAAAGCTACTTTTCTGGCGTTATACCCAGATACGAAGTACTTCTCAAAGGACAATTCAGCTACATCCCGAATTTCTATCGACGATCACGTAATAACGATTCGAATAGAAGCAGATGATATTTCATCTTTACGGGCATCCATAAACTCGTATCTAAGACTCTCTGGGTTATGTATCGACACTTTGTCGGATAGTTAG
672	Ar_GB_EKS_MAG_00080_000000000020	124879	125710	r	exosome complex component RRP42	K12589							Exosome complex RNA-binding protein Rrp42, RNase PH superfamily (Rrp42) (PDB:4IFD) (PUBMED:23319881)	COG2123	Intracellular trafficking, secretion, and vesicular transport	U			ATGAGTTCATCAAAGCGCTCGACTATAATTGTTGAGCACCTTCGGAAGCAACAAATGCGAGAAGCAATCGCAAGATCAAAGAGACTGGACGGAAGAGATCTCGACGAGATGAGGCCGCTTGAAATAGAGTTGGGCATTATCGGCAAAGCAGACGGTTCTTCAAGGGTCATATTAGGTAATTCAGAGGTTGTTGCTGGAGTAAAGGTAGAAACAGGAGAGCCTTTCGAGGGATTAGAGGATAAGGGCGCCTTGATAATCTCAGCAGAGGTCCTTCCTATTGCCTCACCTTACGTTGAACCAGGACCTCCTGATGAGGAAACTATCGAGCTGGCCAGAGTAGTGGATAGAGGAGTGAGAGAATCAGAAATGGTGGCTCTTGATAAGTTGGCATTGATTCCA…
673	Ar_GB_EKS_MAG_00080_000000000020	125709	126429	r	exosome complex component RRP41	K11600							Ribonuclease PH (Rph) (PDB:1UDO)	COG0689	Translation, ribosomal structure and biogenesis	J			TTGATAGATGAACAAGGACACAGAACTGATGGTCGGAGTTTAGATGAATTACGTAACGTTAAGATACGCGTAGGCATCGTTAAAAATGCTGATGGATCAGCATCGATAGAGTTTGGGAAAAATAGGATTGTTGCTGCCGTCTATGGTCCTAGAGAAGTGCATCCGAAACACATGGCGCTTCCTGACAGATGTGTATTAAGGTGTAGATATCATATGTCACCTTTCTCAACGGACACACGCAAGAATCCCGCCCCTTCCAGAAGAGAAGTTGAGATATCAAAAGTAATGAGAGAGGCACTGGAACCAGCATTAATGTTGGAGGACTATCCTAGAGCTGCTATAGACGTATTCGTTGAAGTACTCCAGGCTGACGGAGGATCCAGATGTGCTGGCATCACT…
674	Ar_GB_EKS_MAG_00080_000000000020	126447	127251	r	exosome complex component RRP4	K03679							Exosome complex RNA-binding protein Rrp4, contains S1 and KH domains (Rrp4) (PDB:2Z0S) (PUBMED:12496312)	COG1097	Intracellular trafficking, secretion, and vesicular transport	U			ATGCAAGAAATTAAGAGAAAATACGTGGTGCCCGGAGACAAGATTATCGAGGGGAATTTCAGACCACTAATGAATGTAACAAGAACGGGAAATTCAATCTTTGCTACGAGAATCGGTATTGCAGAGGCTACAAGAGATGGGATCAAGGTAATACCATTGTCAGGCGTATATATTCCTCGTGTAAATGATATAGTAATTGGCAAAATTGTTGATCATTCTTCTCTATCATGGCAAGTCGACATATTTGCATGCTTTTCTGCACATCTGCCTGCCCAAGACGTCTTCGGGAGGGATTTTTCACCTGCTCGGGACGATATGAGCAGACAACTGGCAATAGGGGATCTAGTTACTGCTAGGATTGTGGCATTTGACAGAACACGTGACCCTATGCTTACTCTA…
675	Ar_GB_EKS_MAG_00080_000000000020	127363	128056	r	ribosome maturation protein SDO1	K14574							Ribosome maturation protein Sdo1 (Sdo1)	COG1500	Translation, ribosomal structure and biogenesis	J			ATGGGTGATTCCAAGTTTACTATAGTCAGATTTGTGATGGACGGTAACAGATTTGAGATCTTGGTTAAACCTGACCTCGCGCTGGAATATAAACTGGGCAAGAGGCATGATCTGAGCAATATTCTAGTCTCTGATGAAATATATTCTGACGCAAACAAAGGGTCACGAGCGGCTAGCGACAAGCTTTCTAAATATTTTAAAAGTACGGACTCTGCAGAGGTAGCAAGGCAGATCCTTTCTAAGGGTGAATTAAGTTTAACTACAGAGCAACGCCGGAAGATGGTAGAGGAAAAGAAAAGACAAATTATTGACTATATTAGTAGAAGCTTTGTTGACCCTAAGACGCATTTACCGCACCCTCCATTGAGGATACAAAGTGCAATGGAAGATGTTAGAGTT…
676	Ar_GB_EKS_MAG_00080_000000000020	128368	129817	r	ammonium transporter, Amt family	K03320							Ammonia channel protein AmtB (AmtB) (PDB:1U77)	COG0004	Inorganic ion transport and metabolism	P			ATGCAAAAGAAAATGCTATTAACTATTCTTCTAAGCATCGCTACTCTAAGCGGGCTGATCTCCATGGGATCGGGAAACAATGTATCTGCATACACCGAAAACCAATCAGGGATTCAATTTAGTTGCTTTCAAACAAATGAAAGCACCGGGGAGTACAATAAGACCGAAGATGGCAGCTTAATACCATGCGAAATAGACCACGGAGATAATGCGTGGATGATGACTGCTTCGGCCCTTGTACTAATCATGACGCCTGGTGGCTTAGCCACTTTCTATTCAGGGCTATCACGACGCAAGAACGCTGTGAATACTATTCATATGACTTTTATGGCTACTTGTCTTGTAGCAGTCCAGTGGGTCTTATTTGGATACTCTCTAGCTTTTGGTCCAGATGCAACA…
677	Ar_GB_EKS_MAG_00080_000000000020	130574	131240	f	DNA-directed RNA polymerase subunit D [EC:2.7.7.6]	K03047	RNA polymerase	COG0202					DNA-directed RNA polymerase, alpha subunit/40 kD subunit (RpoA) (PDB:4KN7)	COG0202	Transcription	K			GTGACGTTGGTATCAACGCCATCACTAGATGTTTTGAGTAAGACCGATGAGCGTATAGTCTTGAGGTTTGATAATGTTCCCCGACAATACATCAACGCTATCAGAAGGATTTCGATAAGTGAGGTTCCTACTTTGGCAATTGATGACGTAGTTATGATGGAGAATTCATCAGTTATGCACGACGAAGCAATAGCACATAGACTAGGGCTGATTCCGTTGCGCACTGATTTAAAAAGGTTTATCATGCCTGAAGATTGTGATTGCAATAATTCTCTAGGCTGTTCAAAGTGCAGAGTTTTACTAGTGCTAAATTCTGAGGCTAATGATAAAACCAAGTTGGTTTCTTCTGGAGAATTGCTTTCAGAGGATGATGTAGTGAGACCGGTATCCAAAGACATT…
678	Ar_GB_EKS_MAG_00080_000000000020	131269	131638	f	large subunit ribosomal protein L18e	K02883	Archaeal ribosomal proteins	COG1727					Ribosomal protein L18E (RPL18A)	COG1727	Translation, ribosomal structure and biogenesis	J			ATGTTTGGTAGACAAGTTATGCTAGCAGATGGCCCCATTGCTGATACAGTATGGACACTTAGGGGGGCGTACAAAAAGACAAAAGCTCCCATATGGAAAGACATGGAACGTAAATTCCTGAAGACTAATAGTAATAGGCGTGAAGTTAACGTAGACAAATTGTCTAAACATACTAAGGAGGGTGATGTGGTTATTGTCCCAGGAAAAATACTTGGTTCCGGTAATTTGGGCCATACGATCATAATCTATTCATATTCAATTTCCAAGTTAGCTGCGAAGAAGATAACCGAAGCAGGCGGTCAGATTCTTGATCTTCCTGAATTTACTCGAAGATATCCTCATGGAACAGGGGTTAAGGTTATTGGATAA
679	Ar_GB_EKS_MAG_00080_000000000020	131609	132086	f			Ribosome 50S subunit	COG0102					Ribosomal protein L13 (RplM) (PDB:1VS6)	COG0102	Translation, ribosomal structure and biogenesis	J			ATGGAACAGGGGTTAAGGTTATTGGATAAGCAGCAGCCTTCTACGATGATAGTTGATGTTGCAAATTGCATAGCTGGTAGAACCTGTTCTCGTGTTTCCAAGCTTCTGTTAGAAGGTAACAAGGTTTCAATCGTGAATGCAGAGAAAGCTATGATATCTGGAAACAGATACAAGACCATTGAAACCTACAAAGAGGATCTAGAGATAAATTCGGTTACTAACCCCATTCATGGTCCATTCCATCCCCGGCGGCCTGACACCATTTTGACTAAGATGGTCAGAGGCATGATCCCCAAGCGCAAGACTAAAGGGGTTGAGGCATTTAAGCAACTAAGAGTTTACATCGGTGTACCTGAAAAGCTCAGCCAACATGAGGTAAAGAGGTTCGAAGATTGCAAT…
680	Ar_GB_EKS_MAG_00080_000000000020	132082	132526	f			Ribosome 30S subunit	COG0103					Ribosomal protein S9 (RpsI) (PDB:4V4H)	COG0103	Translation, ribosomal structure and biogenesis	J			GTGAACAAGATTGATCTTTATCCTGGACAGCGGAAGACAAGTAGGGCCACTGCTACCATATCAAAGGGCAATGGTAAAGTTAGAATCAACAATCTGCCTGCGGAAGTCTTGGAACCAGAAGTCGCAAGGGAAGTGGTTTTAGTTCCGATCCATCTAATAGGAGAAGTCAGAAATAGGATAGATCTTAGCGTCAAGGTACATGGTGGAGGATTTATGGGACAGGCTTTTGCCAGCGCAGTTGCCATATCTAGGGCTTTGAGTGGCGAAGGAAAAGGAGGTAGAGAGCCGAAAGATCATCCACTATCAAAAAGCATTCGTGAGGAGATAAGGAAGAAGATCATGGAGTATGACCGACATTTTTTGGCTGGAGATCCTCGACAGACTGAATCGAAGAAATTT…
681	Ar_GB_EKS_MAG_00080_000000000020	132640	132847	r															ATGATTCATATCGAGTTGACCAAGAACGTAACAAAATGCATATTCTGTAAGAATATTGTGGTATTTAGGTTCAAGCCTATGCTTCAGTGGAATATCACGGGAGAAGGTTATCTTTGCGGGGATTGTTATGAAAAAAAATTGGCTGAATACTACCTAACACCAGATCGAAGAAACATTACGAGGCAAGCAGACAAGAGTGTTTTCTGA
682	Ar_GB_EKS_MAG_00080_000000000020	133096	133699	f									Heme/copper-type cytochrome/quinol oxidase, subunit 2 (CyoA) (PDB:1CYW)!!!Plastocyanin (PetE) (PDB:3BQV)	COG1622!!!COG3794	Energy production and conversion!!!Energy production and conversion	C!!!C			ATGGGATCGATAGGGAAAATTGCCTTTATAGCTATTCTTGGTTTGGGTGCGATGACTGGAGTTGTAGTATTCTATGTTTTTAGCGCCGCTGCACCAGTACCTGGAGTGATAGAATCGATTTATCGACAAGATTTACCTGGTAGCGAGGGATCGACGTCTCCTACTTCTCAATCAACGCCTGATAAAGCAACCGCTGCATCTACGAATGCTACATCTACGAATGCTACATCTACGAATGCTACATCTACGAATGCTACATCTACGAATGCTACATCTACGAATGCTACATCGAAGGCTTCTGGAGTACAAGCTTCACTCACGATACCTGAAGGTGCATCAGTACAAGGAAATCCAGCATATGACCCTGATCCGTTAACGGTCACAAAAGGCGACGTGATA…
683	Ar_GB_EKS_MAG_00080_000000000020	133812	134589	f	Fe-S cluster assembly ATP-binding protein	K09013							Fe-S cluster assembly ATPase SufC (SufC) (PDB:2D3W)	COG0396	Posttranslational modification, protein turnover, chaperones	O			ATGGTTTTTCTGGAAGTCAGGGACCTTCATGCAAATATCGATAATAGGGAAATATTAGCTGGTCTTAATTTGAAGGTCGATAAAGGTGAAGTCCATGTAATCATGGGTCCAAACGGCTCTGGCAAGAGTACTTTTGCAAATGTCTTGCTTGGGCACCCTAAGTATACGGTTACTGGCGGGGACGCTCTAGTAAAGGGAGAAAGTATTATGAAATTAACCACTGATGAGAGATCCAAGAAAGGTCTATTCCTTGGTTTTCAGTATCCGATCGAAATCCCTGGGGTCGGATATAGTCATTTCCTGAGAAATGCGTATAATACGCTGAACAAATCACTAACCGAGGATCAAAATAATCGCGAGGTCTTCCTTACGGTAAGAGAATTTCATGAGTATGTTAAG…
684	Ar_GB_EKS_MAG_00080_000000000020	134628	135330	f									Coproheme decarboxylase/chlorite dismutase (HemQ) (PDB:1T0T) (PUBMED:15965735;25602700;27758026;31423350)	COG3253	Coenzyme transport and metabolism!!!Inorganic ion transport and metabolism	H!!!P			ATGGAAGACCAGCAAAATAAGAATCAGAATAAAATCTCTAAATCTACCTTTCTGAATTATTCGTTTTTCAAGATTGATCCCAAATGGCGTTGGATGAATGAGGTGGCTAGAGAAGAGGCAGCTAAGGAATTTGTTGCCCTAATCAACGTTGCAAATACGAAGATGAAAGTTCAGACATATAGCACTCTAGGACTTCACGAACGTACTGATTTCATGCTGTGGATGGTAGCCGAGTCGATTGAAAAAGTTCAAACATTCACATCAAAGATTTACAGTACAATCCTGGGAAAATACATCGAGCCCAGTTACCTATTTCTATCCTCTCTCAGAAGATCTATTTATTCTGAGAAGTTAACTCCTTCGTTCATGACTAGTGATAAGCCGTTGAAGTATCTAATT…
685	Ar_GB_EKS_MAG_00080_000000000020	135340	135916	f									Uncharacterized conserved protein, DUF1802 family	COG4293	Function unknown	S			ATGGTAGTATATGCGCTGAAAGAATGGGCTGTCGTATGCAAGGGATTGGAAGAGGGAAGACAAACTATTCTTTTAAGAAAAGGTGGGATAATGGAACGTAAGCATGGTTTTGAATTGAAGCATAATGATTTCTGCATTTTTCCAACTTACGAACATCAATCTAGAGAATTTCTCCAGCAAGATTATGTTGATAAATTAGATCCAGTGCTAGGTGGGAATCCTTCCAATAGGTTGAATAATATCAGTTTGTACGCAAGGGTGATAGTTGTAAAGGAGACCTTTGATAGTGACTTGGTTCATAAACTCCATGATTTTCATATATGGAATGAAAGGTACATAAACACAAGAATGAATTACAATCCTGCGAAGCCTATAAGTATTATTCTTCTCAGGATATAT…
686	Ar_GB_EKS_MAG_00080_000000000020	135916	136909	f									Pyridoxal reductase PdxI or related oxidoreductase, aldo/keto reductase family (PdxI) (PDB:1LQA) (PUBMED:32253339)	COG0667	Coenzyme transport and metabolism!!!General function prediction only	H!!!R			ATGAAATACAGAAGACTGGGAAAAAGTGGGATTCAGGTAAGTGAAATAGGTTTTGGAGCATGGACTATAGCATTGGACTGGTGGGGCGGAAAGAAGACCAGTGACGAGGAAGCGTTAGGAATGCTCAAGCGTGCATTTGATCTAGGGATCAACTTATTTGAAACTTCTGACGTTTATGGGAGAGGAAGAAGCGAAAAGCTGATTGCGCAAGCCCTTAAGGGTGTGAGTCGTGACGAGGTAGTTTATTCGACCAAGTGGGGTTATGATATTTATAATTCCGAACAAATAGGCCATAATGAACTACCTCAGAAGCACGATCCATCTTTTATGAAATACGCCCTGCAGCAGAGCATAAATCGGCTGGAGACGGCCTTTATAGATGTATACAGTTTGCACAAT…
687	Ar_GB_EKS_MAG_00080_000000000020	137049	138042	r	siroheme decarboxylase [EC:4.1.1.111]	K22225			Heme biosynthesis, archaea, siroheme => heme	M00847	Pathway modules; Metabolism of cofactors and vitamins; Cofactor and vitamin metabolism	M00847	DNA-binding transcriptional regulator, Lrp family (Lrp) (PDB:1I1G)	COG1522	Transcription	K			ATGCAATTACAAACTCTAGATTCGCTAGACAAACAACTGTTAAATGAGATTCAGTGGCAATTTCCTTTGGTCGACAGACCTTATCTACAAATTTCTAAACGATACAATGTGACTGAGGATGACGTCCTAGAAAGGATAAGGATACTAAAAAGGACCGGTCTGATCAGGCAGATCAATGCAATTTTTGATACTAGGCGATTGGGTTACAAGAGTACCTTAGTCGCGTTTTCAGTTTTACCACAGAAACTAGAACAAGTAGCCAATGAAGTCAATAAACACCCTGGAGTCAGTCATAACTACGAGAGAAACCATGAATACAATATGTGGTTTACCTTGGCTGTACCTCCTTACGGTGATATGAAACAAGATTTAGAAAGGATGGCCTCCTGCGAAGGAGTC…
688	Ar_GB_EKS_MAG_00080_000000000020	138201	138474	f															ATGACATGGTTTAGGGACCCTTATGGTCATATAATAGAGTCAAGAAACAAAACCCACAGGCTTGTATATTGCTCCTTGTGTCAGAAATTGGCAAGCAAATCGGACTGCATAAGGTTACGGCTAAGTAACAGGAATGGAAGGTTGTACGAAATCAAATCATATAAGTATGACAAGCCATCAAAGGTACGACGTTTGCAGAAAGGAGTGGTGAACAAGCTCCAACAAGCAAATCCAAACCAGGAGCTGACGAAGATGATTGGAGATGTTATCTAG
689	Ar_GB_EKS_MAG_00080_000000000020	138601	139165	f															ATGCTGCTGACCATCGTGACTGAAAGAATAACTAGCTTCAGGTATTTTGGAACTTCGATATCTGAGTCCGAGATCATCTATAACGTTCTTTCGAGTGTCTTCGGAACAGTCGAAGAAGAGGAAATTTTGATAGATGATAAATGGAGGCTTCTAACAATAGTCGAAATTCACTTCCCTGTTCCGTACGGAAATGATTTCTTTAGTCTATTCACACCCGACAAATGGCGCAAGATTAAGGGTGTAATTGCAGAAATAAAGAAGCGAAGGGGTAAGAGACAAATGAAATTATTATTTAGTTTTGCAGGAATTTCCGGAGAATATCCTTCGAATGCGAAACTGGTCTTGCAAACTTCAGAATTGGATTCCAGGACATTCGAGACAGCAATTGAGAGAGTCGAG…
690	Ar_GB_EKS_MAG_00080_000000000020	139200	139656	r															ATGGTTATACTAACTTTGAATATTAAGGAATCAAATGAAATTTTTAGGCTTGCTATTATTAGGAATTATTTTGAACCGGAATTATTAAAGATGGATTATCGAAGGTCATTTTCTAAACATCCGGTGAGCAAAGAGAGTGGTCTAAACGTCGAAGATGTTTTACACTTGTATTTTGATATCATAACAGGAAATGACTATCCTGATGGTGACGAATGGTTCACTATCGAATACATCATACCACAAAGTATAAAGCTGCCCGACAATCTAAAAGGCCCTGATTACTTCACAACTATTTCGGCTCCCGAAGGCCAGCATCTCTGGCGCCACCGAGAAGTAATCAGATTCAAATATGGGAAATCAAAGAAATTATCAGAATCACTCTATTTTATTGACAAGAAA…
691	Ar_GB_EKS_MAG_00080_000000000020	139923	140133	f															ATGACCTCTATTCAGACAGTAGCTGCTCGTAAAGAGACCGTTTCGCTAGAGTTGGCAACCAAGATTGATGGGATCAGAAATGGCTGTTCCAAACCTTACTTCAGCAATGCACTGAAGAGGATGGGTGATTCGAATCCAGAGAATTGTGCTATTATATGTGATCACATTTTGGCAGAACAAATTGAGATCAATCTCAAGGATTCGACCTAG
692	Ar_GB_EKS_MAG_00080_000000000020	140771	140969	r															ATGACGCCAGTGAATGAGATTGGAGCCAACTTGACCACAACAACCACAGCAACAACAGTACCAACGCTAACGACTCCAGGTGTGAAGGAATTCTATCTTTTTACAGCTGAAATTCCTGATGTAGCTGAAGAAAAGCTGAAGGTTGCAGGAGATGCGTTTTCTATTCCAACAATGATTGTAATAAGGGTGACAACGTAA
693	Ar_GB_EKS_MAG_00080_000000000020	141416	141773	f															ATGAATATGGATTTTGATAAGCTTTGCAAGGACATCCTTGCTCTGGAATCCAAGATAAGGTTCGCTGGTGTATGTGATGATTCCGGTGCCATAAAATATGGTGGACAGCGTGAAGGAATAACAAATCTCCTATCTCCAGAGGAAACTAAAAGATCAAATTTGCAAGCCCTAGCCAGATGGGCTTTAAGGAACTCCCTCTCATCGAAAGTGGGTAAAGGAAAATATGCGATGTCAGAATATGAGAAAATCAAAAGGATAACATTTCCGTTAGAAGAAAACCATCTGCTCTTGGTTACTACCGAGGTGGATGCAGATCACAACAAGATAATAAGGGACATTCTGCCCATGCTTACATGA
694	Ar_GB_EKS_MAG_00080_000000000020	141834	142050	f															ATGATCCAGAATTGGGATAGACTGGTACTAAAAGGAGTGCGTTCTAGTGACAATGATGACATGGGAAATATCATCGCAATCGAGAAGGATTCTCTTTTTTTGATGACTGGAAGGCATGTCTTTAAGATACCAAAGTCATTTGTAGAAGGATTTAATGGAAGCGAAGTTCTCCTAAGTGTTCCCGCAACAGAGGTATTAAGGCTTGAGCTAACATAG
695	Ar_GB_EKS_MAG_00080_000000000021	0	213	r															GTGATATCGTCTAAGCTAAATACTACAAGGTCAAACCATATCAACAGAACTGTGAGTTATGCAACAATGCACCAAACTCCATTAACTGTAGATTCAGATGAATTCGTTATGACCAGAAAGGATAAAAACGAGTATTCCTATCCTTTAAAGCATAATATGAAAAAAGAAAGCCTTTCGTTAGGTTCTTTTGTGGCATTGGCTATTTTTGCAGGC
696	Ar_GB_EKS_MAG_00080_000000000021	1296	1671	f															ATGTTTCCGCTCTCAGGACGGTTATTTCAGTATCAGGAATCACAAATTCAAATACCGTTAGGTTCAGGCCATCTTTGTGGAATACCTCGAGACATTTTAGACAAAGGATTATCTATCAGTGATAATCCTTTATATAGTTCGCGTTCTCTATATTATGAGATGATGTTCCGAGCTTCTTTTGGCATAGTCTTAAGTATCGGAGCGGTACTGTTCGCGATTTGGCCTAACATCTTGCCGTTACAACAACACCTCGCCATGGCACAAGTCGTACCTGGCAGTGCACCACCAGCTAGTACAACAGCAGGAGCACCAGCTAATACAACAGCCATCCATGGAGCACAGCCAAGCGATGTGTTGCCCCACCCTCAACATTAA
697	Ar_GB_EKS_MAG_00080_000000000021	1781	2138	f															TTGTTAGCGAAGAATGCAGCTGATACTGAAACGATTGTTTTTCCAGCAAACCAAATCTATCATATGGAGGTACAAATAACAGGACTAGTTAAGGCCGGTCAAACCCCAGATCTCACAAGTAATGAAGTAGCAACAGGATATGTTGTGGTCCCTGAATTTCCGACAATGACTAGCACTATCATGATAATTGTTATTTGCACCCTTGGTTATAATTCAACGAACCAATTCAAGGAAGAGAACTGGATTACGAATATATCAGAGTGTGCTAGCGAAATTCCGAAGATATGGTTGAATTCATGGTTTGACCCAAAATCTCGATTTTCCTCGATAACTTTAAGAAGATTGACACGAACATAA
698	Ar_GB_EKS_MAG_00080_000000000021	2143	2299	f									Bacterioferritin (cytochrome b1) (Bfr) (PDB:4E6K)	COG2193	Inorganic ion transport and metabolism	P			ATGTCAAAAAGTACTGAAGCAGCGGATGCTGAAGGGGCATTATCTTCTTGCAAGGATGAGATAATCAAAGGGCTAAACGAAGATCTGGCAAGGGAGTACAAAGCGACTATCCAGGATGTCGTCTTCAGTTCAACGTTGAAGGGCGCCGAGTATTGA
699	Ar_GB_EKS_MAG_00080_000000000021	2760	3009	r															ATGGATGTATTGGCGCTACAAACCCAAGTCGATTACGATCTCACAATTATGAAGGATGACAAACAAGTTTTTCAGTTATCATCAGTAGCAGGACATCCAAACCAACCGCTGCATACTGCTGAAGGTGTGGTTACCATACCTTATACCTTTCAACAAGAAGGACCTTACGTTATTAACATTACGGTATATGGATTTCTCTTCAATCCGATAAGACCTGAAACTGCGCAATTCACGATAAGTGTAAATTAG
700	Ar_GB_EKS_MAG_00080_000000000021	3013	3124	r															ATGTCTAATGACTTGGAAGCAGCCGTTGACATTGGGGGGCAGCTTGGCTGTGCTCCTCCTCTTACTCCTGCTGTTGTATTAGAGGCTGTTGTATTGCCAGGTACCGTTTGA
701	Ar_GB_EKS_MAG_00080_000000000021	3384	3861	r									Multicopper oxidase with three cupredoxin domains (includes cell division protein FtsP and spore coat protein CotA) (SufI) (PDB:2YXV)!!!Plastocyanin (PetE) (PDB:3BQV)	COG2132!!!COG3794	Cell cycle control, cell division, chromosome partitioning!!!Inorganic ion transport and metabolism!!!Cell wall/membrane/envelope biogenesis!!!Energy production and conversion	D!!!P!!!M!!!C			ATGGGTACTGCACTAGTATATCCATTCCATATTCATGGCACTATTTTTAAGGAATATCCATCTGGATTGATATCAAATACACCCGAAGACCATCAGACCGTTTTGATAGGCCCTAGTGATGCTACAATTATTGAAGGAAAGTGGCAGTATCCAGGTAGTTTCTCATTCCATGCACATGGCCTAGAGGAAGAGAGAGGAGGTATGGGTTGTTTTTACGTTATTCCTTCTACCAATTTTACTGGTGAAACTGGTAGTCATCATGCATGTAGCTGGCAGAGCAGTAGTTCTTCTCCAAATATAAAAGCAAGTCCAGCCCTGACGCCAGTGACAAACAAAAGTATATCAATGATTGACTGGCAGTATCAATTGCAAAAGAATCTACAAAAACCTGTTCCTCTG…
702	Ar_GB_EKS_MAG_00080_000000000021	3870	4080	r									Multicopper oxidase with three cupredoxin domains (includes cell division protein FtsP and spore coat protein CotA) (SufI) (PDB:2YXV)!!!Plastocyanin (PetE) (PDB:3BQV)	COG2132!!!COG3794	Cell cycle control, cell division, chromosome partitioning!!!Inorganic ion transport and metabolism!!!Cell wall/membrane/envelope biogenesis!!!Energy production and conversion	D!!!P!!!M!!!C			ATGATAGCAAGCGATGCTATGATAGATGTAAAGCCCGGTGTAAAAGTTAAAGTATGGACGTTCAATGGGACTGTACCTGGACCTACATTAAGATTCACAGAAGGAGACAATGTTACCATACACTTTTTTAATAAAACGCCTGTGCCTCATACACTTCATCTACATGTTGATTCTTTAAAAGTAATACAAAATGAATTAGTCAGGCTTTAA
703	Ar_GB_EKS_MAG_00080_000000000021	4746	5865	f	phospholipase C [EC:3.1.4.3]	K01114							Phospholipase C (PlcC)	COG3511	Cell wall/membrane/envelope biogenesis	M			ATGGATAAGTTCGTTGAAAACTCCGGGTTACAGTCACAGAAAAATTGTGCTCCTAAACTAGTAATGGGATATTTTGATGGTAATACTATTACAGCATTATGGAGATATGCTCAACACTATGCAATGAGCGATAACTTTTATAGCTCTATTATTGGTCCATCCTTTCCAGGCCATCTTAATCTCGTTTCAGGCCAAACCCATGGTGCTACACCAACTAATATAACAGATAATGTGGTCAATGGTACTGTAATAGGTGATATATCTTCAGTTTATGATGATTGTTCTAAAGGCAAAAAAACACTAATATCAATGTCAGGAAAGAACATTGGCGACTTGATGAATGAGAAAGGTATTAGCTGGGGATGGTTCCAAGGTGGTTTCAAACCATCTGGCACTAGT…
704	Ar_GB_EKS_MAG_00080_000000000021	5799	6018	r															ATGCAAAGTTCTAGTGGCAAAGAAACGCTTGAGTTAGTTCGACTAGATGTCTACGGTAGTTTCAATTCTTTTAGAATCCCAAGTGGTATAAAATATCATAGAACATTTTACATACCTACAAGTGCGGTTCAAATCCCGCACTTCGCACTTTTTCTAACGCAAATTAACTCTACTAAAATCAAACATATTCATAATAGAGCCAGCTTTGGCATCAAATGA
705	Ar_GB_EKS_MAG_00080_000000000021	6412	7585	f															ATGCTAGAGAAAGAAGTGTTCCAAAGGCCACTTTCAGAAGGAGAGAAAGATTTTCTTTTCTTAATCTTAATCCACTCCGCACTTGTCCGACCATACATCAACACGTTTATTAAAAATTCAGTTTTTGTAACTCAAAATAGAATTTTCTTAAATTCTACCTACAGTGTAAAGAAGGAAAAGAAATGTCTCATAGCCTTTTTCCCCTATTTGAGACTCGTTAATCCTGAGGGCGCCTTGGAGATACTGGATTTATACGCTAAGACTAAAGGCATCTATTTCGGAACTGGTTCGAAAAGAGATACCACAGCTTGGTATCAGCTGTATCTATACACGCAACTCACTCATGCACCGGTCGTTTACAAGAACGCATTTGTGGAGATTTCCAAATTACCTTCTGCA…
706	Ar_GB_EKS_MAG_00080_000000000021	7669	7993	r															ATGAACAACAAATTTACTAAGGGCGTCATCGCCATGATGAACATACAGACGTACAGTTTAAATCGTGATATGGGTTGGAGTGGTACTGTCCTCTATGGAGATGGTGATAGAACATCATTTGAGGGCGTTGGGTCTGATGCTATACTGATGGACTGTGCTGCTGGACAAACTTATTCTGTTACCTTTCAGAAAGAAAGTGAATATGGACATCTATATATAAAAATTCTTGGATATGATAAGAAGTCAAGCACTAATGCAAAAGTTATTGAAACTGGTGATACGTATGCCTCCTATGGAATAGTTGGTCTTACTGGTAAGTGTTAG
707	Ar_GB_EKS_MAG_00080_000000000021	8686	9235	f															GTGACTAATACAAAGTCTCTAGTTTTCGTGATTACCTCATTAACGTTCCTGGTTTCTGGAGCCATTTGTAGTCAACTTTTTGTACAACCTATATTTGCAGCAAACCCTCACTATTGTTTTGAGCATGACTGTGGGGGAGACCGTGTCTGTAATAATGATCCGGCGAAAGGAACAGCTACCTGTTGCTTCAGAGACCCAGGAACTATTCCTCAATCGACTACATGCCAGACTTGTCATGTCAATACTAGCACAGGAGAGTTCGAGAACTGCACCAGTGTCTCTAGTAAAGGCAAGCCAGGCGCTGGTGTTCTCGCGCCTCCACCTTCAGGTGTTGCACCCCCAACAACCCCTCCAAAGACAACACCGCCAACCGCAGAAGAGCCCCAAGGAATAGCACCA…
708	Ar_GB_EKS_MAG_00080_000000000021	9542	9755	r															ATGACATACGAGATTACAATGAAAAAGACCATGTTAATGGGACTAATTGTGGCTGCTATTGCAGCGACGACGTTAACGGTTGCGTCAAACGAACGTGTGCGTTGGGATACAAAGGGGGTATCCCGTACTACCATATGTTTTATCAATGGAAAAAGGCCGCTTACACGCTCATCGAACCGAACAAACGGGGGGATCTTAATCTTGTTCATGTAA
709	Ar_GB_EKS_MAG_00080_000000000021	10343	10466	f															ATGAAGTTTAATATTTTCGGTAAAAAGTCCAAATGTGATAAATGCGGAAAGAAATTCAAGGATGAAGCAGAACTGGCGGATCATCAGCATAGGGTACACCCTGCTGAAGGATCGGCACCCTGA
710	Ar_GB_EKS_MAG_00080_000000000021	10799	11237	f															ATGATGTTTTTGCTGGTCGCCGGAAACAACTTATCGCTAGCTGAAGGACAGACAGTGGGACAACAATTATCGGATGCACTTCAAGCTGGTAGAGGTGTGTTAGAACAGATAATGGACGGCGGAGTTGCCGTTATAGACAGAATTGGAAGCTTCTTTAGGGGTGGTGATGTAGAAAACAATGTTGACAAGGCACGTGAGGCTTTATCCCAAGGTAATAACGAGACTGCAGCAGCGGCTATCGAAAACGTTGATGAGACCCTCCAAAATAGTAGCGGACGCATCTCAGGTTTGGGACAACGTATAGATGACATAGCTGAGAATCAGACACTCTCACTTGATAATGCTACACGACAGACATTGACAAAGATCGGCGGTGCGTTAAACAGTATCGCACAGGAC…
711	Ar_GB_EKS_MAG_00080_000000000021	11488	11806	r															GAGGACCCAGAATTCTCAAAAATATATGAAGATTTGAGTAAAGAGGATAAGGAATGGGCTAGAATGATTGTTCCGAGATTAATGGAAGCACTTTGCAATATGGACGATGAGGCAAGGTCACGAGGCGATGATATTTCGTTCACCATGGAAGGAGTTCACAAAAAATCAAAATTAGGTTCAATCTCATTGAAAACTTTTACAGAGTTTGCTAAACAATGCCGAAAGGTGGGTGAACCTCTCTTCGATATAGATAAAGACGGTAACGTAACTCTTACTGACAAAGGACGTAATTGGTGCTCCATACATATGGGTGGCTAG
712	Ar_GB_EKS_MAG_00080_000000000022	2	137	f															GGGATACTTATCGATCATCACTTCACTGTAGAAAGACTATGCAAACTATCAGCTGAAGATTTGTCTATAGCACTTGGTATTGATGATTCTGTTGCAAGAATAATAATAGATGCAGCAAAGAAACTATGCAAATAA
713	Ar_GB_EKS_MAG_00080_000000000022	420	1404	r															TTGGTCTCTACTGGTGAGAAACTACTCACCAGAGCACAAACAATCTTTAAGCTAAAAGAATTTTCAATCATTCGATGTCATAAGATTATTAAATTGTCTAGCAATATTATGCTGATGGACAAAGCTGATTTGTTGAAACAAGTCAAAGCTTCAACAGTTGCGATAGGTCTCTTCAACAAGGATACAAAAGATGTCATAAGCACTTTTGGCACAGGTTTTTTCATAGGTGGTAAGTATATTGTCAGTTCGGCACACGTTTTTAGTCAATGCCTAAACTATAACTCCCAGTATAAGGAAAAAAACAACGGTCTTGAAGGAATGTATTCAGCATTCAGTATTACTAGAAGAGGACGCCAGTTAGATCTCGATACGTATCGCATAAATGAGTCGATCAGATTA…
714	Ar_GB_EKS_MAG_00080_000000000022	1821	2058	f															ATGGTTCAACTCACGCATGTTATGTCCTACCACTTCAACAAAACTTTAAAACAAATCTCTATTCCAATCGGAGTACAGCTTCAGACTTATGATATACTCCAACCATTGCATGCAATGATTAGTTCGAGATCCAATACTTCTGTTGTGATAACTAAATCGAAGCTTCAAAGTTCTGCCTCTGAATTTAGGTATGTGGAAGTTTGCGTAGTAGATCAAGAATTGCAAATCAATTGGTAG
715	Ar_GB_EKS_MAG_00080_000000000022	2706	3351	f	8-hydroxy-5-deazaflavin:NADPH oxidoreductase [EC:1.5.1.40]	K06988							Predicted dinucleotide-binding enzyme (PDB:2VNS)	COG2085	General function prediction only	R			ATGGAAATTGCTATTATTGGAGCAGGAGATGTAGGAGGCACATTAGGAAGATTATGGGTTAAGAAAGGGCATCAGATAATGTTTGGTGTTAGAAATCTTCAGAGTCACAACGTTCTGAATCTTATTAGATCTATAAACTCAGGTGTTAAGGTTGGAACCATTGGTGAGGCAGCCTCTTTTGCAGACGTAATAGTGCTTGCAATACCGTGGATGGCTGTTGAAGAAGCAATCAAAAGTGCAGGGGATCTCTCTGGAAAGATTTTGATAGACCCCACAAATCCGATTAACGCTGACCTAACGGGTTTAGTCGTTGAATCCTCAGCATCAGCTGCTGAAGAGATTGCAAAATGGGCCAAGGGTTCCAAGGTTGTTAAGGCTTTTAATTCTATAGGCGCAAAA…
716	Ar_GB_EKS_MAG_00080_000000000022	3677	4043	r									N-hydroxylaminopurine reductase subunit YcbX, contains MOSC domain (YcbX) (PUBMED:18312271;20118259)	COG3217	Nucleotide transport and metabolism!!!Defense mechanisms	F!!!V			GTGCGAATTACATTTCCAGATGGCATGCTCGCATTCTCCGATCAGGATGATATCCATTATAATTTGTCAAAGGTATTCGGCCGCGAGGTTAAGCTCATGAGGGCTAGTTTGGAGAACCCAAGCTATGAGGAGTACCGGCCGGATATAGATGGCCTAGCACTAAGAGAGAATGTCACCGACGAAGCAATGCCTTCCCAAACTTTCTTTGATATTGCTGTAATTCATCTCTTGACGACGTCTACAATCAACCGTCTGCGAGAGCTCTATTCAGAAGGGCGCTTTGAGATTAGGCGGTTTAGGCCAAACAAAGTCATCGAATCAGGCTCTGAAGAGAACGACTTTATCGAGAATTTATGGATTGGGTAG
717	Ar_GB_EKS_MAG_00080_000000000022	4488	4908	f	uncharacterized protein	K06929							Predicted CoA-binding protein (YccU) (PDB:1IUK)	COG1832	General function prediction only	R			ATGACAAAGCAGGATTCCCATTCAGATTCAGAGTTAAAGAAAATCTACCAGTTGAAAAATATTGCAGTAGTCGGTATGTCAAAAAATGAAGAAAAGGCAGGAAATTTTGTACCTAAATACCTGATTGAACATGGATATAATGTTATTCCAGTCAATCCAACAATTTCCGAAGTATTGGGAAGAAAATCATATCCAACGATAACAGACATTCCCGAAAAGGTTGATGTCGTCGACGTTTTCAGAAAATCAGAAGATGTGCCTCCTGTAGTAGATGATGCAATTAACAGAAAAGATCACATTAAGGTTATTTGGATGCAGGAAGGCATCTACAATGAGGAGGCGGAGAAGAAAGCAAAGGAAAATGGTATGGATGTTGTTTACAACAGGTGTATGATGGCA…
718	Ar_GB_EKS_MAG_00080_000000000022	5764	6583	f															ATGCTGCAACCCAAAATGGTATTTTCCATACTACTTGTGATCTCAGCGTATTCTTTAATCTCATATCCGTTGCCTCGTCCGACCTATGCTACTCTCACAGCAACTACCGATATCCTTCCAAGCGCTGAAGCAGTTCATGCAACAGAATCCATGAAGGTTCCACCTTCTGTAGGAACATTTGTTATTCTAATTGCAAATGAAGCACATGAGAATTGGTCAGATGAAAAGCAGAAGCTCATTACAGACAAAAATGCATACTACGTACCAACAAATCTCGTAATACCAAAGGGAACAGGTGTACTATTTCTTGATGCTGATGCACCATGGGATACACCACATCCTCATACCATTGAATTGCAGGACAGTGCCGGCAAACCTGTTTACACTACTGGACAACTA…
719	Ar_GB_EKS_MAG_00080_000000000022	7188	8007	f									Plastocyanin (PetE) (PDB:3BQV)	COG3794	Energy production and conversion	C			ATGTATAACCGATTGTTAGTGGACTATCGACATTTTGTTATTATTGGAGCTGTTCTCATGACACTTACGCTGACAGTCATCGTTTTTGGAATGCAAAATCCTATAGTTGCTACAACTGGAAACGGCTTGCAAGGAGAACGTCCGAATATAAACGCCTCAACTGTATTCGATACGCATACAATGATTCCAGGAAACAACGTAAAGAATTTTGCAATATTGATTCCTAATGAAGCGCATGAATCAACAAATCAACCAAAGAATCAATATCCACTTATCAATCAGCCGTACGTTCCTCAGAATATAGTTATTCCAGTAGGAACTGCTGTGACATGGCTGAATGGTGATGTAGATCATGATCATAAAATAATACTAGTCAATAGTCAAATGCCAAATGCTCCA…
720	Ar_GB_EKS_MAG_00080_000000000023	0	1251	f									AAA+-type ATPase, SpoVK/Ycf46/Vps4 family (SpoVK) (PDB:3SYL)	COG0464	Cell wall/membrane/envelope biogenesis!!!Cell cycle control, cell division, chromosome partitioning!!!Signal transduction mechanisms	M!!!D!!!T			GGTTTGGAGGCTAGAGGAAAGGTTATAGTCATTGCTGCAACCAATAGACCAAATGCGATAGATCCAGCATTACGCAGGCCAGGTAGGTTTGATAGAGAGATCGAGATCAAAGTTCCAGACAAACGAGGTAGATTGGAGATATTGCAGATTCATACACGAAATATGCCCTTAGATACTGATGTAGACCAAGATAAAATTGCTGCTGTGACTCATGGATTTGTAGGCGCGGATCTTGAATACTTGTGTAAAGAAGCAGCTATGAAATGTCTCAGGAGACTTCTACCTGAACTCAACCTAGAGGATGAAAAACTTGCACCGGATATATTAAATAAACTTGTAGTTACAATGGCGGATTTCGAAAATGCAGTAAAAGAGGTTATGCCATCAGCTATGAGAGAG…
721	Ar_GB_EKS_MAG_00080_000000000023	1453	2806	f			Lysine biosynthesis	COG0019					Diaminopimelate decarboxylase (LysA) (PDB:1D7K)	COG0019	Amino acid transport and metabolism	E			TTGGTAGAAAATTCTCAAATTCAACTAACAAAAAAACTAAATCTAACAACACAGCACATAAATCGTTTTGTAGAACCAACCGATATTGAAAGGCTCGCTTCACGTTATGGTACTCCGCTATATGTTATCGATGAAAGTACATTGCATCAGAAGGTGCGAGAGCTTCGAAACGCATACTCGAGATTCAATGGTCATGTAAAACTTGCGTACTCTGTAAAAGCAAATTTTACTCCCGCTGTACTGACTTCGTTTATTAAAGACGGAATTACCTTTGATCTAACTTCTCTAGGGGAGCTTCATTTCTTAAGAAGATGCAAGGCGCCTCCTGAGAATATAATATACACTAGCGTCACTGAAGAATATGAAGAATACCACGAGGTATTACAAACGGGAATCAGA…
722	Ar_GB_EKS_MAG_00080_000000000023	2857	3175	f	acylphosphatase [EC:3.6.1.7]	K01512							Acylphosphatase (AcyP) (PDB:1APS)	COG1254	Energy production and conversion	C			ATGAACAAAAATACTCAAAGGGATTTACGCAAAAATAACCAAAACAAGATCAGGGTGCATATAGTTGCAAATGGAAAAGTACAGGGAGTATATTTTCGGCAGAACACTCAACATGTTTGCACTAGATATGGGGTAACGGGGTGGATATGCAACCTGGCTGATGGAAGTATTGAAATTGTGTTAGAAGGAGATAGAGATTCTGTAGAAAAAGTTATAGAGTGGTGTAAGGTGGGGCCACCTAACGCCCGAGTAGAAAAGTTTGACCTCAGATTTGATAGATATACAGGTGAATTCCAAGATTTCAAAATAAACTACTAG
723	Ar_GB_EKS_MAG_00080_000000000023	3979	4735	f			Asparagine biosynthesis	COG0367					Asparagine synthetase B (glutamine-hydrolyzing) (AsnB) (PDB:2ETD) (PUBMED:25951518)	COG0367	Amino acid transport and metabolism	E			ATGCTCCTTACTACTCTGCAAAAAGTCATGGAGGAAGAAGTGAAACACGTCGTAGGATGTGAGAAATCGGTTGCGTTAGCTTTCTCTGGTGGGGTTGACAGCTCATTACTCGCAAAGATATGTGGAGTGTTGAACAAATCAGTGACCTTGTTGACCGTAGGATTCGCATCTTCACACGATATGGTTTTTTCCAGATCGATTGCGTCTATGCTAAAGTTGCCTCATAAGAGATATGAAATCGAACAAAATGAGTTCAGGGAAAAACTGAAAATAGTAATAGGAAAAATTAATTGCCATACTCCATCAAACATCGAAAATTGCATAGCATATTTGTTCATAGCTTATCTGGCTAAGAAGAATGGATTCGAAATACTTCTAACTGCAAATGGTTTAGATGAA…
724	Ar_GB_EKS_MAG_00080_000000000023	4786	6157	r	adenylosuccinate lyase [EC:4.3.2.2]	K01756	Purine biosynthesis	COG0015	Inosine monophosphate biosynthesis, PRPP + glutamine => IMP!!!Adenine ribonucleotide biosynthesis, IMP => ADP,ATP	M00048!!!M00049	Pathway modules; Nucleotide metabolism; Purine metabolism!!!Pathway modules; Nucleotide metabolism; Purine metabolism	M00048!!!M00049	Adenylosuccinate lyase (PurB) (PDB:2HVG)	COG0015	Nucleotide transport and metabolism	F			ATGCCTATTTTACCGTTAGACGCTGGTAGATATGGAAGTAGAGAAATTAGAGAAATTTTTGAGGATAATAAGAAACTAGAATATCAGTTGAATTTTGAAGCAGAAGTTGCTTTGGCACAAGGCAAATTAGGGTTGATCCCAGATTTTGCTTCCAAAGAGATTGCAGAAATTGCAAAATCGAATAAGATAAGCTTGGAACGAGTAAAAGAACTGGAGTCTATTAGTGAACACGATACAGGTGCCCTTGTAGAAGCTTTAGCAGAAAAATGTTCAGAAATCTCTAAACCATGGGTACATTACGGACTGACGAGTACCGACGTTGTAGACACTGGTACATCTATGCAAATAAAGGATGCATTGCAAATCGTAGAGAAAAAATTAATCAGATTGGCCGAGATT…
725	Ar_GB_EKS_MAG_00080_000000000023	7027	8266	r	threonine dehydratase [EC:4.3.1.19]	K01754	Isoleucine, leucine, valine biosynthesis	COG1171!!!COG2061	Isoleucine biosynthesis, threonine => 2-oxobutanoate => isoleucine	M00570	Pathway modules; Amino acid metabolism; Branched-chain amino acid metabolism	M00570	Threonine deaminase (IlvA) (PDB:3IAU)!!!Uncharacterized conserved protein, contains ACT domain	COG1171!!!COG2061	Amino acid transport and metabolism!!!General function prediction only	E!!!R			ATGAGCGATGTAAATATGTCTTACAGAAGACATCCTACTATAGAGGATATATTCGCTGCCAGAAGCTCACTAGACACGAATATACGAAAAACTCCGTTACAGAGGTCTGATACTTTTTCTAGAATGGTTGGCACCAATATCTTTCTCAAACAAGAATGTTTACAAAAAACAGGATCCTTTAAAGTTCGGGGAGCCTTCACCAAGTTAAATTCAATGTCCAAACAGGAACGATCTCTTGGTGTAATTGCCGCTTCAGCTGGAAATCATGCTCAAGGTTTAGCCTACGCCTCTTCCAAAGAAAATATTCAATGCACTATAGTAATGCCCAGAAATGCTTCTCCAGCCAAGGTCGCTGCAACTAGGTCTTATGGAGCTCAGGTGATCCTTAGTGGTGCTGAC…
726	Ar_GB_EKS_MAG_00080_000000000023	8669	10871	f			Translation factors	COG0480					Translation elongation factor EF-G, a GTPase (FusA) (PDB:1DAR)	COG0480	Translation, ribosomal structure and biogenesis	J			ATGCCTAAATTCAAATCGACGCAGGATATACTTAGAATTATTGGTAATAAGGAACAAATACGTAATTTTGGAGTGATTGCTCATGTTGATCATGGAAAAACAACTATGAGTGATAGCCTGCTGGCAGCGTCCGGGATCATTTCGCCGTCGGTTGCTGGACAGGCTCTCGCACTGGATTCGATGAAGCTAGAGCAAAATAGACAGATGACAATTAGAGGTGCGAATGTTACTCTATACTATGAAAGGGAAGGGAAAGAATATGTGATTAACATGATTGATACGCCTGGGCATATAGATTTCACTGGGCGGGTTACTCGTGCCTTGCGAGCGATTGACGGAGTGGTCGTGGTTTCAGATTCTGTTGAAGGTATAATGACTCAGACTGAAACAGTAACGAGA…
727	Ar_GB_EKS_MAG_00080_000000000023	11136	12321	f	mannosyl-3-phosphoglycerate synthase [EC:2.4.1.217]	K05947							Mannosyl-3-phosphoglycerate phosphatase YedP/MpgP, HAD superfamily (YedP) (PDB:1XVI) (PUBMED:25848029)	COG3769	Carbohydrate transport and metabolism	G			ATGAAACTTGACCATCCCAGATATACGGAGAGATTTGGAGCTATTAGCTTACACGGAGTACAACGTGTATATGAGTTAGACTCTGGCTTTAGTAATGGACGACCCACATCTGAAACCATAAGAAGTATAGGAAATGAAGAAATTTCTGAAATAGAAAAAAAAATGGCCATTGTGATTCCTATTAAGGGAGAACGTCTAAAGCTACTTGAGGGAGTGCTAAGTGGTATTCCTCATGATTGTCTCACTATTATCGTGTCGAATAGTCCTAGACAGCCTGTCGATAGATACAAATTAGAAAAAGAAGCGCTGGAGCAGTTCAACCGGTTTGTTGGTAAGAATGCATTGATTTTACACCAGAAAGATCCTGGACTATCCGATGCCCTCAAAGAGGTTGGGTAT…
728	Ar_GB_EKS_MAG_00080_000000000023	12626	13919	f			Fatty acid biosynthesis	COG1960					Acyl-CoA dehydrogenase related to the alkylation response protein AidB (CaiA) (PDB:1BUC)	COG1960	Lipid transport and metabolism	I			TTGGATAATTATTCTGGTGTGCTGTATCATAGTCTGTCAGAGATGAATTTCAATGTTTCTAAGAGACAAAAAAAATTCTTAAAAATAATTGATAACACATCTAAATCAATACGCGAACATGAGGAACAGTGTTATCTTGACGAAAGAGCTAATGATAGGCTTGTACCCGTTTTCAAAAAAATTGGAATGCTTGGATGTCCAATTTCTACAAAGTATGGGGGGCTCGGGTATGATGTACTTACTTACTGCCTCGCTTTGGAAAGAATAGGCGAAGAAGGAAATTCTATTAGAACTTTCTTGTCAGCTCATACTTCAATTGGTCAATTAATACTTCAGGGATGGGCTGATGAAGCACAGAAAAGAAAATATCTTCCCCCTACTACAAAAGGACAAAGTATA…
729	Ar_GB_EKS_MAG_00080_000000000023	14197	15325	f									Dehydrogenase (flavoprotein) (FixC) (PDB:4OPU)	COG0644	Energy production and conversion	C			ATGTCACACTTTATTTTTATTACTTATATTAGTACACTACTGCTACCGATTTCTACAGGCAACCTATCAATCTTTTTATTGGTCATCAGAGAATATGCGTTGTCAATGAAAATCGCTGTAGCAGGGATTGGCGTCGCTGGTGCATACATCATGAACAAATTGAGTCAGGATCATGACAACAGAGTAAAAGGTTTTGAAAGAATGCCTGAATCAAAGCATGATGCGGTATGTGCATGGGCAACCTGCCAGAACGTGATGGATGATTTGGTAAAAGATTGCGGCTTAGATTTCAGCAAGTACATACTCCATAAGGGTGAGAATATGAAGGTTGAGTTGGTAAAAGATTGTATTGATATCGAGCTGAACGGAATGGTTGCTTATGACAAATTGCAGTTGATA…
730	Ar_GB_EKS_MAG_00080_000000000023	15973	16456	f									Prefoldin subunit 5 (GIM5) (PDB:6NR8)	COG1730	Posttranslational modification, protein turnover, chaperones	O			ATGAGCAGCGGAGTTAATAGGGAACAATCTGCCGTCGAACAAAAAATCAATGAAATGATGCAGCAAGCAAGAGTGCTTGAGGCTCACCTAAATGAGATAATCGCTCGTGAAGCAGCGGTCAGTAGACTTTTAGAGGAAGCTAAATTAGCGTCTATTGCAGTGCAAGAAATTCAATCTGAATCAGAGGTCGAATCGTATGTTCCGGTTGGTGTTGGGGTTCATATGAAGGTGTCAATCCCCCCTGCGAAAAAATTGCTGGTCAGCATAGGTGCAGGAGTAGCTGTAGAGAAGAGGAGAGAGGATACAATTAATTATATAGAGTCTAGATTAAAGGAGTTTGAGATTGCTTTGAAACAGCTTATGGGGCAGAAACAACAGGTATCTCTTCGAATGGAGCAA…
731	Ar_GB_EKS_MAG_00080_000000000023	16480	18070	f	fused signal recognition particle receptor	K03110							Signal recognition particle GTPase FtsY (FtsY) (PDB:4AK9)	COG0552	Intracellular trafficking, secretion, and vesicular transport	U			ATGTTTGAACAGCTCAAAAGGGCATTTTCTGACGCTGCCAGAAATATATCATCACACAAGGAAATTTCTGAAAGGGATTTAAATAATCAATTATCTGAACTTGAACTTTCTCTTCTCGAAAGTGATGTAGCGCCAGAAGTTGTAGATGACCTTTTCGGGAATTTACGTACCGAATTGCTCGGTTTAGAACTTGAAAAGGGTCAAACAGCAGAAGGAGTGGTTAAACTCAAACTCAGAAATCGCCTTGCTCAAATGTTTGAAAAGTCCGGGAGTATAAACCTTATCCAAGAAATTAGAACTAAGAAGGAGGCCGGAAAAGGACCGTTTGTTATCCTACTACTAGGAATTAACGGCACTGGTAAAACAACAACGGTCGCAAAAATAGCACATCTTCTTAAG…
732	Ar_GB_EKS_MAG_00080_000000000023	18080	18992	f	ornithine carbamoyltransferase [EC:2.1.3.3]	K00611	Arginine biosynthesis	COG0078	Arginine biosynthesis, ornithine => arginine!!!Urea cycle	M00844!!!M00029	Pathway modules; Amino acid metabolism; Arginine and proline metabolism!!!Pathway modules; Amino acid metabolism; Arginine and proline metabolism	M00844!!!M00029	Ornithine carbamoyltransferase (ArgF) (PDB:1A1S)	COG0078	Amino acid transport and metabolism	E			TTGAGTCTGAAAGATCTAGAAAGTGAGGAGATTTTATCACTCTTAGAACTCTCTAAGGACCTCAAAAGGGAATGGACGGATGGAAAGTCAACAGACTTACTCAAAGGTAAGACACTTGCGATGATCTTTCAAAAATCATCGACTAGGACCAGAATCAGTTTTGAAACAGGTATGCTTCAGTTAGGCGGAAATGCTATCTATTTGAGTTCAAACGATCTTCAATTATCTAGGGGAGAATCGATCGAAGATACAGCTCGAACTCTTTCGCTCTATGTTGACTGTATTGTAGCACGTGTGTACGCCCATTCTGATATTGAAAAACTAGCATCATTCTCTTCTGTTCCAGTAATAAACGGCCTATCAAATGCTTTTCATCCGTGCCAAATCTTAGCCGATCTC…
733	Ar_GB_EKS_MAG_00080_000000000023	19331	19718	r															ATGATGACAAACACAATTGGCAAAATGTCAATCCCGATATTGACAGCGCTGCTGACTATCATTTCGACTGACGAGGCGTTAGCACAAAAACAACCTAACACTGTCAACTTAGAAATTTCGAAAGCAGAGCTAGTGAGTGGTCCCACTAATAATGTAGAGTTAGAAGGACAGGTCACAAACAACTCGACTACACCTGTAGACGATGTGGAAGTTAAAGCGCAGTTCTATGACTCGAATGGCCAACTGCTACACGAGACGAGTAGGTTTATCAGTCAGCCATCTCAGATGCTTCAGCCAGGGGAGAGTATACCTTTTACCATATTGGAGACACTTGGGATTGACAAAGTTGATAAACATGTGTTAGTGGCGGAGGCAGACGCAGGATGA
734	Ar_GB_EKS_MAG_00080_000000000023	19876	21070	r									Divalent metal cation (Fe/Co/Zn/Cd) efflux pump (FieF) (PDB:2QFI)	COG0053	Inorganic ion transport and metabolism	P			TTGGACGATAGTAGTAGAAATGAATCTGCCGATGACGACAGTAATAATTATGCAAAAGATGGTTTGTATCAAGCTGGCAGCAACAGCAGCAGCCGTTGGAACCTCGAAAGTAAAAAGTCTGACGGCCTTTCCAGAAATACAGAGACTCTTTATCCACCTAAGCCCAATAGTCTGCTAAGTGAGGGGATTTTAGCGGGGCAGAGAATTGCAAAGATATCCGTTATAACTCTTGTAAGTATTGGAATTGTAGAAATTCTCACAGGATACATAAGCGGTAGTGTAGTTGCAACGGCAGACGGAATAGATTCTATGTCTGACGCTGTCATTTCCTTTATCGTGCTATTAGGCCTTCGATTTGCACATAGGCCTGCTGACAAGAAATTCCATTTTGGATATCAT…
735	Ar_GB_EKS_MAG_00080_000000000023	23232	24060	r															TTGTATAATCGTCCAGTAAATAATCTTGTAGTGGCTGCAATAGCATGTGCCGTTGCAACAGCTTTAACCTTGTTCATTGCCCCTTCCTCTATTGGTATAATGCAGAATATATTTGCCCAGATCACTCCAGTTAGTTTTGAAAATGTTCAACACAATTCGACAATTAATAAAAACAGCACCAATATCACGCCGTCGCCTATACTTCCATCAAATGCGACTAATTCATCTAGTATTCTTCAACTTGCTACGATACCAGTATCACATCAACCCATTACTCCTGCATCTTATACCGGTCCCTCCTCTAACGAAGAAGAGACCTCTTCGAATGATAATGAATATTCATATAATGATAATAATCAGGGCGTCAGCAACAGTGATGGTAACCAAGACGGCAGTGAG…
736	Ar_GB_EKS_MAG_00080_000000000023	24613	25243	r	uracil-DNA glycosylase [EC:3.2.2.27]	K21929							Uracil-DNA glycosylase (Udg4) (PDB:3IKB)	COG1573	Replication, recombination and repair	L			ATGTGTCCAAGACTAGCCGATTATGTAAAACTGGTCGCCACAAACAAGCCAAAAAGATTCAGAAATGAGAATTACTGGGCAAGGCCTGTACCTAGCTTTGGCGATGCGAATGCAAAGTTACTAATTATTGGCTTAGCTCCTGCTGCTCATGGTGGTAACCGAACTGGACGTTTGTTTACAGGAGACGACTCTGGAGACTGGGTCGCTAAGGCATTATTCTTGACAGGATTTGCTAGCTCCTCAGTCAGTCAATTCATTAACGATGGATTTGTACTAAAGGAGGCCTATATTACCGCTGTTATACGATGTGCCCCCCCTCAAAACAGACCTGCTTCGTCTGAAATAGCAAACTGCTCACAGTATCTAAGATCTGAATTGAATGTACTTGATAGGACCATC…
737	Ar_GB_EKS_MAG_00080_000000000023	25495	26911	f									Selenophosphate synthase (SelD) (PDB:2YYE)	COG0709	Amino acid transport and metabolism	E			TTGACTGAAGAATACTGGAAAAAGGTAGAAAAATATAGACAGCTAGGGTTTGACCCTTTGAGATGGATCGCAACAGGTTCTAATGAGCTAGATTACTGGACAGTGAGCCGTGCAGCTGAAGAAATGAAGCGTAGCTCTATGAAGTTAGTCACAGATTGGTTTGACGCCTTCTATTATACCGGAAAAATGCCAGATCTTACTAGAAGAGTATTTTCTATTCATGAACCTGCAGTTGAAAATGAGGTTGAAATTAAACATGCACTCGTCATGTTCCGTGTTTATAAAGAAGTAGAGAATGATCCTGCTCTATTTACGGCAATCTTGAACGATTTTTTCAAAAACTTTCGTTATAAAGTATCCATCAAAACATGTACTTTTGCAGTTACAGAGCATAAGGAT…
738	Ar_GB_EKS_MAG_00080_000000000023	27190	28231	r	tellurite resistance protein TerC	K05794							Tellurite resistance membrane protein TerC (TerC)	COG0861	Inorganic ion transport and metabolism	P			ATGGAACCTCTCGTATTCACTGATGGTAGTTATCAGTCTCTATTATGGATTGTTTTTAGTCTATTTGTGGGAGTAGCTTTAGCAATAGATTTAGGAATAGTTGAGAATATCAAAAGACGAGTACTCTACAAGAACGAGAACAAGAATTCCAACGACAATCAATCACAGAATCTAAGTTATCAAGAGAGAAACAAGAAAACATTCGAGCACGCCTTGCGCTGGACTATAATATGGATATCGCTAGCAGGTGTATTCTCAGGTTTAATTTTTGTCAGTATGGGATATGCTAAATCACTATTATTCCTGACAGGGTATGCTATAGAAAAATCACTAAGTGTAGATAATATGTTTGTATTTGTATTGATATTTTCATCTCTTGGTATTCCATACATTTATCAA…
739	Ar_GB_EKS_MAG_00080_000000000023	28645	29029	r									Urease gamma subunit (UreA) (PDB:1A5K)	COG0831	Amino acid transport and metabolism	E			ATGATAGATATCAGAGTCACGGTGCGCGGTGAATCCGATACCCCCCCTTTCGTAAGAATGTTTCAATATTTTGATAAGGATGAAGAATCGATATTCTTCAATTCCGTATTAACAATCAAAGAAAGGGTTAAGAAGAGACTGAAGATCAACACCAATGAATCTCTTGTAATCTATTGTGCATATGTGATCGATCAAGTGAGAGATCAAAAGTCTAAAGGCGATATCGAAAAAGCTGTTCATGATGTTCTGTCAAGTGACCAAGTTTTAATCGGTGTTCCAGAAACTCTGAGAGAAATGATCTTTGATGTAATCATCGATAAATATCCGAAGCAGCAGATACAATTTTCTGAACCAATGAAAACTAGCAAATATATCATGACCTAA
740	Ar_GB_EKS_MAG_00080_000000000023	29025	30195	r	agmatinase [EC:3.5.3.11]	K01480	Urea cycle	COG0010	Polyamine biosynthesis, arginine => agmatine => putrescine => spermidine	M00133	Pathway modules; Amino acid metabolism; Polyamine biosynthesis	M00133	Arginase/agmatinase family enzyme (SpeB) (PDB:1CEV)	COG0010	Amino acid transport and metabolism	E			ATGCTTAAAAACATTATCAGTATCCTATTATGCAGCGAATTTAATATGGGAATGGAATTCTATGGGGATTCGTACAAAGGTAATGATGAACCGATTTTTGTCGGAATACCAACATTTCTCAAATTGCCATGGCTTAGGAATCATCAGGAACTAGAAAAGATAAAGCCAGACGTAGCAATAATTGGGGAACCCTTTGATTTTGGTACAACAATAAGACCTGGTGCACGATATGGACCACGTGCGATACGTGCAGCCTCAACTGTGCCGTCTCCACCTTACGAACATTTCAACATTGAAACGGGGGTTGATCCTTTTGGTGTTTTCCGAACTGTAGACTATGGTGATGTTGTCGTATCGCCTGGTGACGTTATAGAATCACATAGAAGAATGACAGACAAA…
741	Ar_GB_EKS_MAG_00080_000000000023	30630	30885	f															ATGGATGCTGTGAGAAATGAAGGCGATGTCGAAGCACGAGCAGTCGGAGTAATTAAATCATTGTATGGAAAGAACATAACTGATCTAAAACTACGGTCACTATTCTCTCTTCCAAATGAGCAAAGTAGACAACTATGGGATGCACAAACAACCTTTATGCTAGACAACCTTCAATACGTAGTGGATCTTACAATTAGAGAACAAGATGGTATAATAACAAATTCTAGACTTATAGACGTAATGAAACCTCTTTAA
742	Ar_GB_EKS_MAG_00080_000000000023	31228	32260	r	7,8-dihydropterin-6-yl-methyl-4-(beta-D-ribofuranosyl)aminobenzene 5'-phosphate synthase [EC:2.5.1.105]	K06897							Metal-dependent hydrolase, beta-lactamase superfamily II (PDB:2P4Z)	COG1237	General function prediction only	R			ATGTCTATAGAACAAGTTGAAAAAATCTCGATTACTATTCTTATGGACAACTCGACAGATTTGCTGTTAAAAAATTCTGCTCATGCATTAAGAAGCCCCTTAATAGTGAATGAGAGACTGATTCTGCCACCCCCAGCTGCTGAACATGGGTTCTCTGCATTAGTCAATGTTACAAAGGCCAATAGCCGAGATAAAGCAGAAAATTGGTATGAGAATACAGGTAGTACATTTCTCTTTGATACGGGAGTCACCGAAAATGGCGTAATTCACAATGCAGATTTATTTGGAATAGATTTTAATCAAATAGATGGGATTATCCTAAGCCATGGTCATTTTGATCATTCTACAGGCCTTGTTAACATACTAAAAAGAATATCCTCTCAACGATCTTCAACTATT…
743	Ar_GB_EKS_MAG_00080_000000000023	32588	32867	r									Gamma-glutamyl:cysteine ligase YbdK, ATP-grasp superfamily (YbdK) (PDB:1R8G) (PUBMED:15211520)	COG2170	Posttranslational modification, protein turnover, chaperones	O			ATGGCTGTTGTTAGGTCAGGTTACAATGCACAGAGTCACTTTAATATTGTGGATACCATTAGAAGTCAAATTGATTTCGCGAAAAAAGGCATAGCTGATCTTGGTTTAAAGGAAGAATTTTTAAATATATTGGAAAAACGAATAGAAAACCGGAATAGTCCTGGGGATTACGTAGCTAAATTGTGGCATGAAAAGTTTAATGGTTCTGTAGAACAGACTGTTTCTGAGATAATAGCTCACATCTGGGAGAAAACAAAACTTAATCAACCGATAAGTTAA
744	Ar_GB_EKS_MAG_00080_000000000023	32900	33887	r									Gamma-glutamyl:cysteine ligase YbdK, ATP-grasp superfamily (YbdK) (PDB:1R8G) (PUBMED:15211520)	COG2170	Posttranslational modification, protein turnover, chaperones	O			GTGGTTCCAAGTTTTTACTATTTGGATAATGATCCTCACAATCAAAGCGTGTCTAACTCTAAGATAAATAAACAGGCCAGTGCTCTAAAACAAAGGATTCAAACAGAATCTGAAAAATATGATGAACAATTTAGAATAGGAATTGAAATTGAAATTTGTTTGGTTGATAGTCAAGCAAGAGCAGTTCATGCACAGCCCTTAATAGAAAAACTAAAGGAAACTGAGTATCAGGTCGATTATGAGTATGGTTCGTGTCAATTTGAATTCAGAACTCCGCCAACGGATATGGTGAATATCTTCGAGCTCAACACGCTATTCGAACAATTTATAGATTATCTCGATAAAACGATTCAGAAAGTATACGAAGATAGAGAGATGGTATATCCTGTATTCTTAGGT…
745	Ar_GB_EKS_MAG_00080_000000000023	34102	34780	f															ATGCGTAAGGGAATCAAATTTGGGAAAATTGCAGGAATCGTTTTCGTGGTGGGAGCGAGTGGATTTTATCTTGCCTCACCTTTATTCATTTCAACTGAAATTGATGAACCGCTTCCTCAAGGAGCGGACTTGCCTCTTTCATCGTCGTCGTCATCACAAGAAGAATTCCGGGAGTTTGTAGCCATGAGTGAAGAAGACAGAATTGAAGCTGGTAGTCAGATGACCGAACGAGAGAAGAATCAAATAATGCTAGATTTCTCGAAGATAAATAATAGTATAGACGAGTCAATGGAACAGTTTGTTCGGTCATCAGAGAAGCAAAGTTCACAAACAGGGAATGATACTGGTAGTATGCTATTAACTGGATCGTTCGTTGGAGTTGGAGACGGAATACACGAT…
746	Ar_GB_EKS_MAG_00080_000000000023	35120	35315	f															ATGACGATAAAAAAACTGATTGATGAATTAGCGAGTCTATTAAATGACACTGCAGAAGGTCACCATAAGGCTTTTGCCGCGACAGAAGGGGAGGATCCTGATTGGCCTATTTGGTATGCAGATCACCTCTTAGACAAAATGCGACAAAAGTTGAAAGCCAAGTTCACAAAGAGTGAACTTATATATATCTACTAG
747	Ar_GB_EKS_MAG_00080_000000000023	35672	37376	r									Chaperonin GroEL (HSP60 family) (GroEL) (PDB:1AON)	COG0459	Posttranslational modification, protein turnover, chaperones	O			ATGAATTATACTGTTCCCCAACTATTTGGGGAAGGAGTTAGGAGAAATCAAATTGGCAATAGTCGAAAATATAATCTCCTGGCAGCGACCTTAATTGCGAACCTTGTTAAAAATTCTCTGGGTCCATGTGGTTTAGAAAAAATGTATATCGATATCATGGGAGAGATCACAGTAACAAAAGATGGATCCGCTATTTTAAGAAAGATTGATGTAGAGCATCCTGCAGCCAAGATTCTCATCGAGGCAGCTAATACAGTAGACACTGAGGTAGGAGATGGTACCACCACTGTTGTTATATTGTCGGGAGAATTGTTGAATAAGGCTCAAGATTTACTGATGATTGGAATCGCACCATCTATTATAATAGACGGGTATCTTATGGGATTAGAAATCTCTCTT…
748	Ar_GB_EKS_MAG_00080_000000000023	37988	39401	f									Na+/proline symporter (PutP) (PDB:5NVA)	COG0591	Amino acid transport and metabolism	E			ATGATCGCAGGTAAGAGCTTGCCCCTTTTCTTTGTAGGAACTATGCTCGCAGCTCAATCAATAGATGGTAATTCCTCACTGGGCAATGTATCTCTTGTTTATCAATTTGGTTTTTGGGCAGGAGCCGCTATCCCCATAGGACTTGCCGGATGCCTTATCCTAACAGCGATATTTTATGCAAATAAGCTAAATAAAATGTCAATGCTTACCTTGCCAGATTTCTACTTTAGAAGTTTCGGAAATGCAGCCGAGGGTATTTCGGGGGTACTAATGATGATCAGCTTTGTAGTGTTGGTAGCAGGCAATTTTGCGGCAACCGGATATATTTTGTCGGTAGTTTTGCATATTGATTTCTTATGGGGGATGTTAATTGGAGCGATAATTGTCTTGATTTATACG…
749	Ar_GB_EKS_MAG_00080_000000000023	39605	40139	f															ATGTATGTCATGCCTTCGAGAGGATATGAGACCATAGGATTGAAACCTGCAATCCTACAAAGACTTCAGATGGCTACAGATGAACACTATCCCGGCATGTTCCTGCCTAGCGCATTAATTATTATGATGAATGAAATAAAACGAGGCCGTTACACTGTGGAAATGCATAGCATGAAAATGGATTTCTCCGGCCGTTACACTTCGTTGACACTAAGATCAGATGTCAAAGAATGGCTTGTTGAAAATCATAAAAATCTAAAGGAAGAGTATAATCAAAGATATAGAGCAGATAGTTTTACAAAATTTGCAAGTGTGTTTATGATAAATGTGTTCGAGTCCAAGACCTCGTCAAAAGATTATGTTATTAAATTGAAAGAATCTGATTTCCGATGGTTAGAA…
750	Ar_GB_EKS_MAG_00080_000000000023	40449	40953	f															ATGATTCATCTCCATTTAAGCCGGAAACCTCAGAACTCTGTTGTCATAAAGAATGATATTATTAAAATAATAAGCAAGAATAAAAATGATCTTCCCGAAGATTTTGAGCAATTCAGAGCCAGAGTCGAAGGATTGCTCACTTCCTTTCCAGAATACAGACAAGAGTGGAGGAATAGGACTGTTTTTAGATTGGCAAAGACTGAAATAGTAAATCAACCTCAAGTTGAGGTATACTATGAGAACATATCACTGCCTGATGTTAAGCACGACCTAGATCTCGTTCTAAAAATGTTAAATTACATTCGAGAAAGGAATAATCTTGAAAAAGTGAAAATGCCACTGTTTGTTCAACCTGATGAACTCTTCCTGTCATACAAACAGGGAAGATTCGGATTTGAG…
751	Ar_GB_EKS_MAG_00080_000000000023	40959	41442	r									Nucleotide-binding universal stress protein, UspA family (UspA) (PDB:1JMV)	COG0589	Signal transduction mechanisms	T			ATGGGCAAGCATGAATCAAGATCTATATCAGTTAAGAAAGTTCTTGTGGCGATGGACGGATCTGCCTCTTCCCTTAGAGCTGCCAACTTTGCTGTACATATTTGCAAGATAGAGACTGCCGATTTAGTGATGTTGCACGTGCTTCCGGACGTTAAGCAGGGAGGTGTTATCGGCTTACGCGCAAAATACGGCGATGTGAAAATGGTGTCAGCGTTCTTACAAGCTAAGAAACGTGAAGCAGAGGAATGGATAGGACCAATTCTCGAAGCTGCCAAGGAGGACGGAATTAGGAGCAAGATTGAGATATTGGAGAATGACGGTACGTCAGTAGTTGGTGTAATAACAAAATATGCAAAAAGGAACCAGATAGACCTGATAATCGTAGGTACAAGAGGTTTG…
752	Ar_GB_EKS_MAG_00080_000000000023	42665	42914	f															ATGACATTCAAGGAATTGAAGAAAATTGTAGCCACAAGCAACAGTCAACAACAAAAACTAACAACACTATTTTCTAGCAGAGTATGGGACAAACCATTCTGGATATGGAATATTGAAGAACACAAAGTAGCAGATATCATAACAAATGGTAACTGCTGCTTTAATCATATCATAGGATTACCGAAGAATGCACAAGATAAACCACTCTTTGACTATGAAAAGCTTATTCTAGGAAATCATTGGGAATAG
753	Ar_GB_EKS_MAG_00080_000000000023	42904	43456	f															TTGGGAATAGATCCAGGATTTGGGTCTTCTCCCTTTGGTCTAGTGGCTATCGAATGGGTTGACAACCAGATTCAGATTGCATATGCAGAAGAGTTTGAAAGACCAGACTTTAATCAAATGATTAACATAACTCTCAGCCTTGTAAATAAATATGGTATAACATTTGACAATAACTGTAGGATACTTGTTGATGGAGCAAATCCTTCCTTTATCCGTTCTTTGAAATACCAGCTTGGAGAGAACGTGGACTATGAACAGGAAATCGATTATTACAAAAGGACATTTCATGACGTGTATAACTTAGAGTTTTTGATGAGAAACGTATTTGTTGTTCCAGTCCATTTTGCTAAGGAACATATACGAATGTTGACACATACTAAGAAGGTACTAGAGTATAAT…
754	Ar_GB_EKS_MAG_00080_000000000023	44079	44412	r									Kef-type K+ transport system, membrane component KefB (KefB) (PDB:4BWZ)	COG0475	Inorganic ion transport and metabolism	P			ATGGCATTGGCAGAAAACGGTGCTGAATTTATTCATGTTATAATTTCATTGGCTGCAAAGCTCTTTGCCGAAATTTTCCATCGACTAAAGATGCCTATCGTTCTTGGCGAACTCTTAGCGGGAATAATAGTTGGACCCTTTGCTATAGGTGGCCTAATATTTTTTGACGGTGAATCCCTGGTAGTCCTTGATGAAACTGTACGTAATATTGGAGAAATATCTGCCATTGTTATCTTATTTGTAGCAGGTCTTGAAATTACGCCAAGAGAATTCTTGAGGGGAGAAGCAGCTTCATTTACAGTGGATATACTTCCAGCTGTTTTTATTCTTTAG
755	Ar_GB_EKS_MAG_00080_000000000023	44759	44930	f															ATGGAGGAGTTTGTAAAATGGTACAATACCAAGAGGACCGCACATGTCATTGTCGTTGAACTGGGATGCATTGAAAACACCAATCCAAGCATACAATGGAAAGGTAAACTGCATGAAACTGATTTAACAGGTTATCTAGAACAAGTAGCTATGCAAAATTCATCACGATAA
756	Ar_GB_EKS_MAG_00080_000000000023	45706	45967	f															ATGAGTGAATTTGCATTTTTTCGATTCATGAGTCTTAATCTCCTTACTCAAGACGAAAAAGAGAACAAAAATGAAATTATTTCTATAACTGAAGAAGTACTAGACGCAGAGGGCATCGAGTGTGATTCTAAGATAGCAAAGGTCCCAGAAGAGAAGATACTTGAGATTCTTAATGAGGTGAGGAAACTAAAACGTAGACGCGCACAAAAGAAGGATGAAGAGGAAAAGGAAGAAGAAGGCCCTATTTCTGCGATAGAGTAA
757	Ar_GB_EKS_MAG_00080_000000000023	46061	46493	f															ATGGAATCTGGTGGTGGTAGCAAGGAAAATGGCAATGATAGTAATAGACATGCAAATGACAATGTATCGACCCCAGACCGCTGGATTCTTGTTCTTGGAATTGCCATACTCATCTTTGGTGTGATCTTACTGACATTACGTTCGGTATTATTTAGCTCGATACTCATAACAATTGGCATATCGTTGTTCACATATTGGCTGTATGTAAGCACAAGATCAAGAGAGCAAAGTCGTAATCATCTAACATACATTAGCTCCTCTGCAAATGATGATGATAATACCGCTATCACTAAAGGAAAGCGAGAAGGAATCTGTACCTGTTCAATTTGTGAACACAAAGAATCTGGAATATGTTTGCAGTACAAATGTGCTTGCTGTATTTTAATGAGAAATAACAAA…
758	Ar_GB_EKS_MAG_00080_000000000023	46683	46953	r															ATGATAAAAACAGGTACGTATGCACATAAAACATGCGATCGTCGTGTCGTATGGAACAATCTTATATGGCCATTGGTTTTGAACTCGATAGATTATATTTTATGTCGAACGAATATCGCAACAAACAAAATCGGTAGTGTAAAGAAATTGACGAAGGAATATCAAATTCTAGATTATCTGGAGGATCGAAATCGCTTACTTCAACACGTATCCTTAGAAGAGTCAAATAACATAACACTAAACAATCATATCCGATTGGCTATAGATTGA
759	Ar_GB_EKS_MAG_00080_000000000023	47511	47952	f															TTGACCAAATCATTTGATACGATGGAAGCTCCTTCTTTCAAACTAGCTTGTATTTTTCTAGTCCAAATAATATACATACTTACACTTTTACAGCTTGTAGGGGATACATATGGCAGTAGCGACATTACAGATACAACCGAGAGCTCACCTTCTAATGATCTCAGAACTAATAGTAATACAAAAACAGACACCGATCTTATAAGAACTTGTAGTACTTTCCGTGATATAATATCAGAAGATGCAGCGTACTCATGTGATTATTCAATGCTGTATTACAAGGGACAGTGTGAATTTTATTTGGACATGAGGATGAATAACAAAAGTGACTCAATTAATCAAAATGAAAGTGATTTTTCATTTTGTTCTGATCCGAGAATCAATGAGTATATTAAAGAACAT…
760	Ar_GB_EKS_MAG_00080_000000000023	48078	49260	f									Regulator of protease activity HflC, stomatin/prohibitin superfamily (HflC)	COG0330	Posttranslational modification, protein turnover, chaperones	O			GTGAAAAGAAATCCTTTTAGAAAAAATTCAGGAAAAACAAAAAGGGTCACTCCAGAAGGGGAGCCCCTTGAAGAGACTGGTACAGGAGGAGGATTTCCAGGTGGGGGAAGAGGGGGTTTCTTTGATCGGGGCTCAGGGAGGGGAAGAATATCGAATCCTTTTATTAAAATCGTCATTCCAGCAGTAATCGGAATCATAATTGCGGCTATTGCTGTAACTGGTAGCGTAAAAATCGTAGATGCAGGATATAGAGGTGTACTTTTGACATTCGGTGCTGTAGATACAACCAGGTCCCTTAATGAAGGAATTCACTTTGTCATTCCATTTCGCGATAACGTGGTACAAATGGAGGTAAGGACGAATAAGATAACAGAAGATGCTGCTTCTGCCTCCAAAGAC…
761	Ar_GB_EKS_MAG_00080_000000000023	49341	49743	r															ATGTCATTCGAGAGAGTTCAGCATCTGGTAGATATTGATGAAAATATCTTCGCTGCTTTTGTGATAGATCCGAATGGGAACATTTCTGAACTATTTATCGCACCAGACTCAGAGCTAGATAGATCTAAGATCGAGAAGATTAGATCTGTTCTTGACATCAAGCCTTCTACGATTGCTGAGAAGGAGGATGTAGATAGCTTGATTGGTAGACATAAATGGGATGTTCTGGAGTATGATAAATTCAAATTCATAAAGTTATACCCAGGTGGTAATTTGGACCACAAGATGATAGTTGTGATAGCGGCTTGTACAAAGGATACCGGGGATGTGGTAGATACGGTGATTGGGTATATGAACGAATCTGAACAAGAAGTAGAGACCCCTAGTAATTTGTTTGAA…
762	Ar_GB_EKS_MAG_00080_000000000023	50232	51066	f			Biotin biosynthesis	COG2226					Ubiquinone/menaquinone biosynthesis C-methylase UbiE/MenG (UbiE) (PDB:4OBW)	COG2226	Coenzyme transport and metabolism	H			ATGTCCTTAGATAAATACACCATCCATAAGCTAATAGGGAATAAATCTATGTTTATAATTGGGAGGGCAATCTCTAGTCTTCAAGCGGAAGGACGTATACACATTGTAAAATATAGAAAAAATATTCGTACGGGAAATTCTATTCCCGTGTACTCCATTATCCCGTCTCCTCGAACAGAACCTCGATTTAGTACTTTTGATATGCCAACTGGAATCACATCGGAAAGATCTGTAGAATATGAATTTGTATTGAGTAATTTAGTATCTCATAATTCAGAAGCAAACCTTTTAGATGTAGGTTGTTCAACTTTTACATCATCTAATGAGATCAGAAAGTTAGGTCTAGACAATTGGCGAATTATCGGAATAGATATTGTTAACGAAAATAGTAGTCGTGGT…
763	Ar_GB_EKS_MAG_00080_000000000023	51245	52523	f									3',5'-cyclic AMP phosphodiesterase CpdA (CpdA) (PDB:2ZO9)	COG1409	Signal transduction mechanisms	T			ATGTTCGACAATAAGGAAACTAACCGCTTGTCAATTCATGAACGAAGCTCAACGGTATTATTGGTCGCAGTATCAGTGATGCTTTCACAGTTAGCTCTATTTAGTACATATGAATATCTATATGCAACGAGTAATGAGGATGATAATAGGGAACTAGGTATTCAGTGTGAGACAGGCAGCGAAGATGTTTGTTTAATAAATGCCTGTATGGGACATCCATGTGTGGGGTACTATAATTACAGTGATGGACTTGAAAGGGATTTTGATGTGGCTGTTACAAGGCACACAACACCTGATCTGAATAATTTAGATCAGGATTCTGCTTTCAGTACTTTACAGAGTGTCTCTGATGATTGTTTGGAATCATCATCTAATATTCAATACGTCAGTACTAACGGA…
764	Ar_GB_EKS_MAG_00080_000000000023	52872	53262	r	uncharacterized protein	K07158							rRNA-processing protein FCF1 (Fcf1) (PDB:4MJ7)	COG1412	Translation, ribosomal structure and biogenesis	J			ATGGATGTGGTATGTGATACTAGCTTTATGATGATACTCGCTTCTATGCCTTTACGTAACCTCGATAGCATTGAATCGACTTTGGGTAGGCTACAGTTTGTAGTTCCTAATTTAGTAGTGAATGAATTAAAGCGCATCGAACAACACTCTGGTCCGAAGCGTTCTAAAATGGCAAAATCTGCCCTCTCTTTAATAGGGTCAAGATTTAATTTGATCAGTCTTCCCGCGTCAGAGCATGCCGATGAACCCATTATAAGATATTCGAGCACCCATGACTGTGCGGTAGCAACTATAGATAGAGAATTAAGAAACAAATTGATCGAGAATAATGTACTGGTTATCACATTAAGCGGTAATAAACTAATTATAGGTAATCCTAACATTTGTTAG
765	Ar_GB_EKS_MAG_00080_000000000023	53453	54017	r	tRNA acetyltransferase TAN1	K06963	tRNA modification	COG1818					tRNA(Ser,Leu) C12 N-acetylase TAN1, contains THUMP domain (Tan1)	COG1818	Translation, ribosomal structure and biogenesis	J			ATGTTGGATAAATTCAACCTACTAGTAACTACTTTTAGATATAGAGAATTTGACGCCATAGACGAGATATTAGATCTACTTGATGATTTTGGAGATGATGATCCTATATTTGATGTTACCAATGTTTCTGGACTCGTAACGGGTATTACTCACATAGATCCCTTCCAAGCAATTGAAAAGTTGAAGGAACTTGTACGTGCCGAAGAATGGCGATTTCGGTATGTGTTGAGAGTTATTCCAATTGAACTTGTTGCAGACTCAAATCCGGCCGAAATAGCACTTGGAGTAGTCGATTTGTCCAAAAAGAAAATGATCTCTTCCGATTCATTCAGGTTGACTGTGGAAAAAAGGCATAATTCTTCTCTAAAGTCCTTAGATCTTATACGTACGATTGCAAAA…
766	Ar_GB_EKS_MAG_00080_000000000023	54100	55297	r	phosphoglycerate kinase [EC:2.7.2.3]	K00927	Glycolysis	COG0126	Glycolysis (Embden-Meyerhof pathway), glucose => pyruvate!!!Glycolysis, core module involving three-carbon compounds!!!Gluconeogenesis, oxaloacetate => fructose-6P!!!Semi-phosphorylative Entner-Doudoroff pathway, gluconate => glycerate-3P!!!D-galactonate degradation, De Ley-Doudoroff pathway, D-galactonate => glycerate-3P!!!Reductive pentose phosphate cycle (Calvin cycle)!!!Reductive pentose phos…	M00001!!!M00002!!!M00003!!!M00308!!!M00552!!!M00165!!!M00166!!!M00611!!!M00612	Pathway modules; Carbohydrate metabolism; Central carbohydrate metabolism!!!Pathway modules; Carbohydrate metabolism; Central carbohydrate metabolism!!!Pathway modules; Carbohydrate metabolism; Central carbohydrate metabolism!!!Pathway modules; Carbohydrate metabolism; Central carbohydrate metabolism!!!Pathway modules; Carbohydrate metabolism; Other carbohydrate metabolism!!!Pathway modules; Ener…	M00001!!!M00002!!!M00003!!!M00308!!!M00552!!!M00165!!!M00166!!!M00611!!!M00612	3-phosphoglycerate kinase (Pgk) (PDB:13PK)	COG0126	Carbohydrate transport and metabolism	G			ATGATGAGAAGCATATTAGATTTCGATGACTTCGATTACTATGGAAAAAAGGTCTTGATGAGAGTCGATTTCAATGTGAGTGTAGACAACGGCGTCGTTGGTGAGGACTATCGCATTAGAATGGCGATTCCTACTATTGAATATCTCACTAAACGCGGAGCGAAACTAATCCTAATGTCTCATCTAGGCCGACCTGCTGGAGTTGACAAAAAATATTCTTTACAACCTGTTGCACGATGGCTTTCGGAAATACTTCCAGTCAGTAATGTAAATTTTGCCAATGATTGTGTTGGAGATGAAGTACAAAAGGAAATCGAGCGTATGAATAAAGGTAATGTTCTTTTACTAGAAAATTTGCGCTTTCATAAAGATGAGGAACTAAATGATTCAGAATTCTCT…
767	Ar_GB_EKS_MAG_00080_000000000023	55920	56136	f															ATGGCACAAAATGAAACTTCCAATCAAAGACAGGTTATTGTAAAAGTCCTGACGGTCACAAAAAATCCAGACGAAGTCTTCCGTTTTTTCTCTAATGTTAAGAACATGGAAATTGGTAATGCAATCAAATCTGTTACCAAGAGGAAGGTCGGAAAGGATGATTACGTGGTTTTCCTTTATCCATTATTTGAGATTAGCCAAGAAGATAACTCTTAA
768	Ar_GB_EKS_MAG_00080_000000000023	56172	56535	r															ATGATAACGGACTATAACAGAGAAAAAGCTATGAGCAACGGTCTGCCAAGGTACACTATAAAGATGCAAGTAATTTTAAACAAAAATCAGAAGCGACAGCTCGTAGTTGAGCTACGTCAACAAGGTAAGACTATGTGCGAAATCGCTCAGCAAATACATATGAGCCTCAAAGACATTGCAAGTTTCATAAGACAAATAGATGGTAGTAACGACGACGATACTAATTCTGAATGTAATAATAAATCCAAAGATACAAAAGCGCTATATCTACTCTTAATTGGTAAAACGCCGCTTGAAGTAGCGAGAGTTAGATTTGCCGGCATCTCAAGTATACGAAATTCAACTAGAATACTGGTCACTTAA
769	Ar_GB_EKS_MAG_00080_000000000023	56996	58313	f									Sugar phosphate permease (UhpC) (PDB:1PW4)	COG2271	Carbohydrate transport and metabolism	G			GTGGTTAACAGTTTCAGACGAACTTGTCGGTGTAAAGTATTATTTATCCACCTTATTACCCATCTTTTGATGCCCTCTTCATTTGTCCAAACGAAAGCGGTGATTGCATTGATGATCGCAAGAATATTTTATACTGTAAATTGGTTTAACATACCTTCTATCTTTTACTTCATAGCTATTGATTTTAATGAAGATGTATCTGCATTAGGTCTTACTACTGCAACTTTTTTCATAGGTGTAGGTCTATTTCAAATTCTGGCAGGAATTTTTGCCGCTAAGTATTCCCCAAGAAGAATAGCTATACTAGGAATCGTAATAGCTTCCACGGCAGCTCTGCTCTCTGCATTCTCGACAGATCTGATCTATATTGCAGTGCTAAGATTCGTTGTAGGATTAGGG…
770	Ar_GB_EKS_MAG_00080_000000000023	58614	59214	r															ATGGCAAATCTCAATATTTATAGAGGATTGGGTATAGTGACAGGATTACTGTTGGCAGCGACAGTCGTTTTATCCGCCCCAGGTAGAAATGGGCCTGCTGTTGCTTATCCCAAAGAAGACAATGTATATCCTCATGATTATGGCATGATGACAGAAATGTTAAAACCTGGGAAGTACGCAGCTGGCACTATAGCTAGTCTGCAAAATGATCAGAATGGCAATCCAACCTGGATAGTTTCAGGTCATTGGAAGGCAAGTATGACTGAGAATGGTGCTACAGCTGGAGCTAATGCCACCGAATCTCAAAGTTTCGATGCAGCTTTTGCAATGGTGATGACGAATGGCTCTGCACCGCATGAGCACAAAATCTACAATTTTATTTTAACAAATATGTCAACA…
771	Ar_GB_EKS_MAG_00080_000000000023	60078	60486	r															ATGGTGGATTCGGGAGCTGATGTTAGTGTAATCTCAAATGGTTTAGCTCGTAGTCTAGGTTTGAATACTGCGGGCGGTGGGACGATTAACTTGTCGGGTCTAGGTGGGTCTAACCAGTCAGTGCCATTTGTGCATGTCACAATGCAGCTTGAGAGTCAACCACCATTTCAGACTCAACTAGCAATTGGAAACACTACTCTAAACTTGTTGTCACATCGTGACGCAATCAAGGTCTTTAACATCAGTATAACGGCTCATGGATCTACACTACAACCCAAGGCCTCTATAGCTGCTGTGGATGCTGATAACACTATACCGCTAGAACCAACAGTAGCTTTGAATCCCAGCCTCGTCAACACAGCAGTAGCAGCTTTCATAATCTTAGTGGCTATATCTGCA…
772	Ar_GB_EKS_MAG_00080_000000000023	61131	61569	r									Adenylate cyclase, class 3 (AcyC) (PDB:1AB8)	COG2114	Signal transduction mechanisms	T			ATGTTATTCCCTGCTTCATATAACGAGGCGTTAGCATGTAAAAATGCATTGAATTGTTCACGAGCGATATTAGAAATTATACAAGAAGTAATTAATCCGGCTTTTAAGGCAAATGATATACCAGAGATTACAGTAAAGATCGGGCTAGCCTGTGGAAAGAGCTTGATAGTCCTTTATGGAAAGAGTTTGATTAAATCTCATGTAGATGTAGTTGGTTCTAGTATAAGTATCGCTTCAAAGATTACCTCCGTTGCAAAACCGAATCAGGTCTTAGTGGGTGAAAATATCTACAATATTCTCCTGTCATCAAAGGATTCTAAAGCTTTCTTGGATAATAACAAATTTGTCGAGGTAGGCCTGGATCTAACCGAATGGAAATACCCCTCTCGTACCAATACT…
773	Ar_GB_EKS_MAG_00080_000000000023	61700	62006	f									Phosphodiesterase/alkaline phosphatase D (PhoD) (PDB:2YEQ)	COG3540	Inorganic ion transport and metabolism	P			GTGACAACAGATGTACATTTTCCATCTAACATAATTGTAGATGAAGATCCGAACCATGATGGAGACCGAGTGATTGTCCATGAGATTGTAAGCGGGCCTCTTGCAGCAATTACCTTTCCTAAACCAAATCCTTTAGATCCAACTATCAATGCAACGTACCTTTACCATGAGAACAAAATCTTTAACTTTGGTTATTTTAAAACTCAAAAACAAGAAAATGACAACAGAGTACATCTCATCTCAGAGATACGAGATGGAGATGGTCTTCTGCGTCCAGGTTCATTTTTGGATCTGACACCGCAATAA
774	Ar_GB_EKS_MAG_00080_000000000023	62217	62469	f															ATGGCTAAGAGGAAGGGAAGACTCGAAGAAATTTTTAGTAGAGCATTATATGCAGACGATCCTAAGCTCTACATTGTTAGTTACCGAGATTTCGAATCAAGCAGAGAGGTGTCTCTTCTCGAATTTGTCAGGATATCAGAAAATTTTGAGGTGATCCCTCCAAGTAGGATTACTAGTATAAAAAGAGAAAATAAGATATTATACAGGAAGAGTAATGCACAGGGTACTGCAAAAATGTATTCTGATGGATAG
775	Ar_GB_EKS_MAG_00080_000000000023	62955	63348	r									Plastocyanin (PetE) (PDB:3BQV)	COG3794	Energy production and conversion	C			ATGATTCGGAATAACATTATTGCTATAGTTGCCATTTCTTTCATCACTGTTGGGGGGTTATGGGGTATTGGAAACTTAATAAATTCCCCACAACAATCTTCTTCATTAGATCGAAGAGAAGGAATTTTACTCATTGCTAAGGATAATGTATTTAATGAAACCAATCCTACTATTTACGCAACCGTAAATAAGCCGATCAAGTTGACCGTACTGAATGAAGATATAGTGAGACATGATTTAATAATCGATGATTTAAATATTAATACGGCCTATCTAAGTCCTGAACAAGATTTCGTTACTGCAATTGCATCAGAAAAAGCGGGACGATTTGAATATTATTGTTCTCTACATCCTGCAACGATGAGAGGAAGTATTATAGTACGAGAGAACTAA
[truncated: 71,016 more rows]
